# Supplementary material for: Chemosynthesis enables microbial communities to flourish in a marine cave ecosystem
Source: ISME J. 2025 Dec 23;20(1):wraf286. doi: 10.1093/ismejo/wraf286 (PMC12954392; doi:10.1093/ismejo/wraf286)
Supplement: wraf286_Supplemental_Files [file wraf286_supplemental_files.zip]

Archive with 9 entries (9 files):
- Supp_Data_1 - SSU_rRNA_otu_table_wraf286.xls
- Supp_Data_2 - MAGs_table_wraf286.xlsx
- Supp_Data_3 - short_reads_table_wraf286.xlsx
- Supp_Data_4 - microbial_activity_wraf286.xlsx
- Supp_Fig_1_wraf286.pdf
- Supp_Fig_2_wraf286.pdf
- Supp_Fig_3_wraf286.pdf
- Supp_Fig_4_wraf286.pdf
- Supp_Fig_5.pdf
