# Supplementary material for: Chemosynthesis enables microbial communities to flourish in a marine cave ecosystem
Source: ISME J. 2025 Dec 23;20(1):wraf286. doi: 10.1093/ismejo/wraf286 (PMC12954392; doi:10.1093/ismejo/wraf286)
Supplement: wraf286_Supplemental_Files [file wraf286_supplemental_files.zip › Supp_Data_1 - SSU_rRNA_otu_table_wraf286.xls]

## Sheet: a
	FR2A1	FR2A2	FR2A3	FR2B1	FR2B2	FR2B3	FR2C1	FR2C2	FR2C3	SWSC2-1	SWSC1-1
Archaea;(Archaea);(Archaea);(Archaea);(Archaea);(Archaea)	0	2	2	0	1	3	2	6	3	0	0
Archaea;Aenigmarchaeota;Aenigmarchaeia;Aenigmarchaeales;(Aenigmarchaeales);(Aenigmarchaeales)	0	0	0	0	0	2	0	1	2	0	0
Archaea;Aenigmarchaeota;Aenigmarchaeia;Aenigmarchaeales;unclassified archaeon;(unclassified archaeon)	0	0	0	2	0	1	0	5	0	0	0
Archaea;Aenigmarchaeota;Aenigmarchaeia;Aenigmarchaeales;unclassified euryarchaeote;(unclassified euryarchaeote)	0	0	0	0	0	0	0	1	0	0	0
Archaea;Aenigmarchaeota;Deep Sea Euryarchaeotic Group(DSEG);(Deep Sea Euryarchaeotic Group(DSEG));(Deep Sea Euryarchaeotic Group(DSEG));(Deep Sea Euryarchaeotic Group(DSEG))	0	0	0	0	0	0	0	1	0	0	0
Archaea;Aenigmarchaeota;Deep Sea Euryarchaeotic Group(DSEG);unclassified archaeon;(unclassified archaeon);(unclassified archaeon)	0	1	0	2	0	2	0	2	0	0	0
Archaea;Altiarchaeota;Altiarchaeia;Altiarchaeales;Altiarchaeaceae;Candidatus Altiarchaeum	0	0	0	0	0	4	0	1	0	0	0
Archaea;Asgardarchaeota;(Asgardarchaeota);(Asgardarchaeota);(Asgardarchaeota);(Asgardarchaeota)	0	2	2	0	0	0	0	3	0	0	0
Archaea;Asgardarchaeota;Heimdallarchaeia;Candidatus Heimdallarchaeota archaeon LC_3;(Candidatus Heimdallarchaeota archaeon LC_3);(Candidatus Heimdallarchaeota archaeon LC_3)	0	0	0	0	0	0	1	0	0	0	0
Archaea;Asgardarchaeota;Heimdallarchaeia;unclassified archaeon;(unclassified archaeon);(unclassified archaeon)	0	0	1	0	0	0	0	0	1	0	0
Archaea;Asgardarchaeota;Lokiarchaeia;(Lokiarchaeia);(Lokiarchaeia);(Lokiarchaeia)	0	0	0	0	0	0	0	4	0	0	0
Archaea;Asgardarchaeota;Lokiarchaeia;unclassified archaeon;(unclassified archaeon);(unclassified archaeon)	0	1	1	0	0	0	2	3	0	0	0
Archaea;Asgardarchaeota;Odinarchaeia;(Odinarchaeia);(Odinarchaeia);(Odinarchaeia)	0	2	1	0	0	0	0	0	0	0	0
Archaea;Asgardarchaeota;Odinarchaeia;unclassified archaeon;(unclassified archaeon);(unclassified archaeon)	2	0	1	0	0	1	0	0	0	0	0
Archaea;Crenarchaeota;(Crenarchaeota);(Crenarchaeota);(Crenarchaeota);(Crenarchaeota)	0	3	1	0	0	0	0	1	0	0	0
Archaea;Crenarchaeota;Bathyarchaeia;(Bathyarchaeia);(Bathyarchaeia);(Bathyarchaeia)	0	0	0	4	0	3	2	17	1	0	0
Archaea;Crenarchaeota;Bathyarchaeia;marine metagenome;(marine metagenome);(marine metagenome)	0	0	1	0	0	0	0	1	0	0	0
Archaea;Crenarchaeota;Bathyarchaeia;unclassified archaeon;(unclassified archaeon);(unclassified archaeon)	0	0	0	1	0	0	1	22	0	0	0
Archaea;Crenarchaeota;Bathyarchaeia;unclassified crenarchaeote;(unclassified crenarchaeote);(unclassified crenarchaeote)	0	0	0	0	0	0	0	2	0	0	0
Archaea;Crenarchaeota;Nitrososphaeria;(Nitrososphaeria);(Nitrososphaeria);(Nitrososphaeria)	0	0	6	2	0	0	0	2	1	0	0
Archaea;Crenarchaeota;Nitrososphaeria;Nitrosopumilales;Nitrosopumilaceae;(Nitrosopumilaceae)	54	53	154	165	113	156	205	131	191	1	0
Archaea;Crenarchaeota;Nitrososphaeria;Nitrosopumilales;Nitrosopumilaceae;Candidatus Nitrosopelagicus	0	0	0	1	0	0	0	0	0	0	0
Archaea;Crenarchaeota;Nitrososphaeria;Nitrosopumilales;Nitrosopumilaceae;Candidatus Nitrosopumilus	110	176	204	153	112	204	240	203	252	4	0
Archaea;Crenarchaeota;Nitrososphaeria;Nitrosopumilales;Nitrosopumilaceae;Candidatus Nitrosotenuis	0	0	0	0	0	0	0	1	0	0	0
Archaea;Crenarchaeota;Nitrososphaeria;Nitrosopumilales;Nitrosopumilaceae;Cenarchaeum	0	0	1	13	6	1	0	0	0	0	0
Archaea;Crenarchaeota;Nitrososphaeria;Nitrosopumilales;Nitrosopumilaceae;Nitrosarchaeum	0	0	0	0	0	0	3	0	0	0	0
Archaea;Crenarchaeota;Nitrososphaeria;Nitrosopumilales;Nitrosopumilaceae;unclassified archaeon	0	0	29	37	29	14	17	30	27	0	0
Archaea;Crenarchaeota;Nitrososphaeria;Nitrosopumilales;Nitrosopumilaceae;unclassified archaeon 19a-19	0	0	0	0	0	3	0	0	0	0	0
Archaea;Crenarchaeota;Nitrososphaeria;Nitrosopumilales;Nitrosopumilaceae;unclassified marine group I thaumarchaeote	0	0	0	1	0	0	0	0	0	0	0
Archaea;Crenarchaeota;Nitrososphaeria;Nitrososphaerales;Nitrososphaeraceae;(Nitrososphaeraceae)	1	0	18	16	2	1	0	9	2	0	0
Archaea;Crenarchaeota;Nitrososphaeria;Nitrososphaerales;Nitrososphaeraceae;unclassified archaeon	0	0	8	2	2	0	0	0	1	0	0
Archaea;Crenarchaeota;Nitrososphaeria;Nitrososphaerales;Nitrososphaeraceae;unclassified crenarchaeote	0	0	3	0	0	0	0	0	0	0	0
Archaea;Euryarchaeota;Thermococci;Methanofastidiosales;unclassified;(unclassified)	0	0	0	0	0	0	0	1	0	0	0
Archaea;Halobacterota;Halobacteria;Halobacterales;Halococcaceae;Halococcus	0	0	0	0	0	0	0	0	0	0	1
Archaea;Halobacterota;Halobacteria;Halobacterales;Haloferacaceae;Halorubrum	0	0	0	0	0	0	0	1	0	0	0
Archaea;Halobacterota;Halobacteria;Halobacterales;Halomicrobiaceae;unclassified	0	0	1	0	0	0	0	0	0	0	0
Archaea;Halobacterota;Methanocellia;Methanocellales;Methanocellaceae;Methanocella	0	0	1	0	0	0	0	0	0	0	0
Archaea;Halobacterota;Methanosarcinia;Methanosarciniales;Methanosaetaceae;Methanosaeta	0	0	0	0	0	0	0	1	0	0	0
Archaea;Halobacterota;Methanosarcinia;Methanosarciniales;Methanosarcinaceae;Methanococcoides	0	0	0	0	0	0	0	0	1	0	0
Archaea;Iainarchaeota;Iainarchaeia;Iainarchaeales;(Iainarchaeales);(Iainarchaeales)	0	0	0	0	0	0	0	3	0	0	0
Archaea;Iainarchaeota;Iainarchaeia;Iainarchaeales;Candidatus Iainarchaeum;(Candidatus Iainarchaeum)	0	0	0	0	0	1	0	0	0	0	0
Archaea;Iainarchaeota;Iainarchaeia;Iainarchaeales;unclassified euryarchaeote;(unclassified euryarchaeote)	0	0	0	0	0	0	0	1	0	0	0
Archaea;Micrarchaeota;Micrarchaeia;Micrarchaeales;(Micrarchaeales);(Micrarchaeales)	0	0	0	0	0	0	0	4	1	0	0
Archaea;Nanoarchaeota;Nanoarchaeia;Woesearchaeales;(Woesearchaeales);(Woesearchaeales)	0	0	4	4	4	13	27	48	17	0	0
Archaea;Nanoarchaeota;Nanoarchaeia;Woesearchaeales;CG1-02-57-44;unclassified archaeon	0	0	0	0	0	0	0	2	0	0	0
Archaea;Nanoarchaeota;Nanoarchaeia;Woesearchaeales;Candidatus Yanofskybacteria bacterium RIFCSPHIGHO2_01_FULL_41_26;(Candidatus Yanofskybacteria bacterium RIFCSPHIGHO2_01_FULL_41_26)	0	0	0	0	0	0	3	0	0	0	0
Archaea;Nanoarchaeota;Nanoarchaeia;Woesearchaeales;GW2011;AR15	0	0	0	0	0	0	0	4	0	0	0
Archaea;Nanoarchaeota;Nanoarchaeia;Woesearchaeales;GW2011_GWC1_47_15;(GW2011_GWC1_47_15)	0	0	0	0	0	0	0	0	1	0	0
Archaea;Nanoarchaeota;Nanoarchaeia;Woesearchaeales;GW2011_GWC1_47_15;Candidatus Amesbacteria bacterium GW2011_GWC1_47_15	0	0	0	1	0	0	0	0	2	0	0
Archaea;Nanoarchaeota;Nanoarchaeia;Woesearchaeales;GW2011_GWC1_47_15;Candidatus Staskawiczbacteria bacterium RIFOXYA2_FULL_32_7	0	0	4	0	0	0	0	0	0	0	0
Archaea;Nanoarchaeota;Nanoarchaeia;Woesearchaeales;GW2011_GWC1_47_15;unclassified archaeon	0	0	0	0	0	0	1	0	0	0	0
Archaea;Nanoarchaeota;Nanoarchaeia;Woesearchaeales;SCGC AAA011-D5;(SCGC AAA011-D5)	0	0	0	0	0	3	8	6	2	0	0
Archaea;Nanoarchaeota;Nanoarchaeia;Woesearchaeales;SCGC AAA011-D5;Candidatus Diapherotrites archaeon ADurb.Bin253	0	0	0	0	0	1	0	0	0	0	0
Archaea;Nanoarchaeota;Nanoarchaeia;Woesearchaeales;SCGC AAA011-D5;unclassified archaeon	0	0	0	0	0	1	0	5	0	0	0
Archaea;Nanoarchaeota;Nanoarchaeia;Woesearchaeales;SCGC AAA286-E23;(SCGC AAA286-E23)	0	0	0	0	0	0	0	1	0	0	0
Archaea;Nanoarchaeota;Nanoarchaeia;Woesearchaeales;marine metagenome;(marine metagenome)	0	0	0	0	0	1	0	1	1	0	0
Archaea;Nanoarchaeota;Nanoarchaeia;Woesearchaeales;metagenome;(metagenome)	0	0	0	0	0	0	1	0	4	0	0
Archaea;Nanoarchaeota;Nanoarchaeia;Woesearchaeales;unclassified archaeon;(unclassified archaeon)	0	0	0	1	0	2	3	1	2	0	0
Archaea;Nanoarchaeota;Nanoarchaeia;Woesearchaeales;unclassified euryarchaeote;(unclassified euryarchaeote)	0	0	2	0	0	1	3	9	5	0	0
Archaea;Thermoplasmatota;Thermoplasmata;Marine Benthic Group D and DHVEG-1;(Marine Benthic Group D and DHVEG-1);(Marine Benthic Group D and DHVEG-1)	0	0	0	0	0	0	0	1	0	0	0
Archaea;Thermoplasmatota;Thermoplasmata;Marine Benthic Group D and DHVEG-1;unclassified archaeon;(unclassified archaeon)	0	0	0	0	0	0	0	4	0	0	0
Archaea;Thermoplasmatota;Thermoplasmata;Marine Group II;(Marine Group II);(Marine Group II)	0	0	0	0	0	0	2	1	0	6	0
Archaea;Thermoplasmatota;Thermoplasmata;SG8-5;(SG8-5);(SG8-5)	0	0	0	0	0	0	0	1	0	0	0
Archaea;Thermoplasmatota;Thermoplasmata;SG8-5;unclassified archaeon;(unclassified archaeon)	0	0	0	0	0	3	0	0	0	0	0
Archaea;Thermoplasmatota;Thermoplasmata;unclassified;(unclassified);(unclassified)	0	0	0	0	0	0	0	4	0	0	0
Bacteria;(Bacteria);(Bacteria);(Bacteria);(Bacteria);(Bacteria)	1922	1534	1171	1041	809	1073	985	1173	1143	928	195
Bacteria;Abditibacteriota;Abditibacteria;Abditibacteriales;Abditibacteriaceae;Abditibacterium	0	0	0	0	0	0	0	1	0	0	0
Bacteria;Acetothermia;Acetothermiia;unclassified bacterium;(unclassified bacterium);(unclassified bacterium)	0	0	1	0	0	0	0	0	0	0	0
Bacteria;Acidobacteriota;(Acidobacteriota);(Acidobacteriota);(Acidobacteriota);(Acidobacteriota)	14	4	12	9	13	3	13	17	15	0	0
Bacteria;Acidobacteriota;AT-s3-28;(AT-s3-28);(AT-s3-28);(AT-s3-28)	3	1	2	0	1	7	2	1	6	0	0
Bacteria;Acidobacteriota;AT-s3-28;unclassified actinobacterium;(unclassified actinobacterium);(unclassified actinobacterium)	0	0	0	0	0	0	0	0	2	0	0
Bacteria;Acidobacteriota;AT-s3-28;unclassified bacterium;(unclassified bacterium);(unclassified bacterium)	0	1	1	2	0	1	4	13	9	0	0
Bacteria;Acidobacteriota;Acidobacteriae;(Acidobacteriae);(Acidobacteriae);(Acidobacteriae)	8	1	2	0	1	1	0	0	0	0	0
Bacteria;Acidobacteriota;Acidobacteriae;Acidobacteriales;Acidobacteriaceae (Subgroup 1);unclassified	0	0	0	0	0	0	0	0	1	0	0
Bacteria;Acidobacteriota;Acidobacteriae;Acidobacteriales;Koribacteraceae;Candidatus Koribacter	1	0	0	0	0	0	0	0	0	0	0
Bacteria;Acidobacteriota;Acidobacteriae;Acidobacteriales;unclassified;unclassified bacterium	113	98	12	0	0	0	0	0	0	0	0
Bacteria;Acidobacteriota;Acidobacteriae;Bryobacterales;Bryobacteraceae;Bryobacter	2	2	0	0	0	0	2	0	0	0	0
Bacteria;Acidobacteriota;Acidobacteriae;GOUTB8;unclassified bacterium;(unclassified bacterium)	1	0	1	0	0	0	0	0	0	0	0
Bacteria;Acidobacteriota;Acidobacteriae;PAUC26f;(PAUC26f);(PAUC26f)	0	2	3	1	5	7	8	3	2	0	0
Bacteria;Acidobacteriota;Acidobacteriae;PAUC26f;unclassified Acidobacterium sp.;(unclassified Acidobacterium sp.)	0	0	0	0	1	0	0	0	1	0	0
Bacteria;Acidobacteriota;Acidobacteriae;PAUC26f;unclassified bacterium;(unclassified bacterium)	2	0	2	4	0	1	0	6	4	0	0
Bacteria;Acidobacteriota;Acidobacteriae;Solibacterales;Solibacteraceae;Candidatus Solibacter	0	0	0	1	0	0	0	0	0	0	0
Bacteria;Acidobacteriota;Acidobacteriae;Subgroup 15;(Subgroup 15);(Subgroup 15)	0	0	0	0	1	0	0	0	0	0	0
Bacteria;Acidobacteriota;Acidobacteriae;Subgroup 15;unclassified bacterium;(unclassified bacterium)	0	0	0	2	2	0	0	0	0	0	0
Bacteria;Acidobacteriota;Aminicenantia;Aminicenantales;(Aminicenantales);(Aminicenantales)	0	0	0	1	0	1	7	4	5	0	0
Bacteria;Acidobacteriota;Aminicenantia;Aminicenantales;Aminicenantes bacterium JGI OTU-2;(Aminicenantes bacterium JGI OTU-2)	0	0	0	0	0	2	0	0	1	0	0
Bacteria;Acidobacteriota;Aminicenantia;Aminicenantales;unclassified Aminicenantes bacterium;(unclassified Aminicenantes bacterium)	0	0	0	0	0	0	0	2	0	0	0
Bacteria;Acidobacteriota;Aminicenantia;Aminicenantales;unclassified bacterium;(unclassified bacterium)	0	0	0	0	0	8	0	14	0	0	0
Bacteria;Acidobacteriota;Blastocatellia;(Blastocatellia);(Blastocatellia);(Blastocatellia)	1	0	0	0	1	3	0	8	1	0	0
Bacteria;Acidobacteriota;Blastocatellia;11-24;(11-24);(11-24)	0	0	0	0	0	1	0	0	0	0	0
Bacteria;Acidobacteriota;Blastocatellia;11-24;unclassified bacterium;(unclassified bacterium)	0	0	0	1	0	0	0	0	1	0	0
Bacteria;Acidobacteriota;Blastocatellia;Blastocatellales;Blastocatellaceae;(Blastocatellaceae)	0	2	1	2	8	1	3	1	2	0	0
Bacteria;Acidobacteriota;Blastocatellia;Blastocatellales;Blastocatellaceae;Blastocatella	8	21	26	25	18	11	21	8	19	0	0
Bacteria;Acidobacteriota;Blastocatellia;Blastocatellales;Blastocatellaceae;JGI 0001001-H03	1	1	2	1	0	3	0	0	2	0	0
Bacteria;Acidobacteriota;Blastocatellia;Pyrinomonadales;Pyrinomonadaceae;RB41	8	6	0	0	0	0	2	0	1	0	0
Bacteria;Acidobacteriota;Holophagae;(Holophagae);(Holophagae);(Holophagae)	1	0	0	0	0	0	0	0	0	0	0
Bacteria;Acidobacteriota;Holophagae;Acanthopleuribacterales;Acanthopleuribacteraceae;Acanthopleuribacter	0	0	0	2	0	0	2	2	1	0	0
Bacteria;Acidobacteriota;Holophagae;Holophagales;Holophagaceae;Holophaga	0	0	0	0	0	0	0	0	0	1	0
Bacteria;Acidobacteriota;Holophagae;Subgroup 7;(Subgroup 7);(Subgroup 7)	0	0	0	0	0	3	0	0	3	0	0
Bacteria;Acidobacteriota;Holophagae;Subgroup 7;unclassified Acidobacteria bacterium;(unclassified Acidobacteria bacterium)	0	0	0	0	0	0	0	0	1	0	0
Bacteria;Acidobacteriota;Holophagae;Subgroup 7;unclassified bacterium;(unclassified bacterium)	0	0	0	0	1	0	0	0	0	1	0
Bacteria;Acidobacteriota;Subgroup 18;(Subgroup 18);(Subgroup 18);(Subgroup 18)	0	0	0	0	0	0	0	1	0	0	0
Bacteria;Acidobacteriota;Subgroup 18;unclassified Acidobacteria bacterium;(unclassified Acidobacteria bacterium);(unclassified Acidobacteria bacterium)	0	0	0	0	0	0	0	4	0	0	0
Bacteria;Acidobacteriota;Subgroup 18;unclassified bacterium;(unclassified bacterium);(unclassified bacterium)	0	0	0	0	0	0	0	3	0	0	0
Bacteria;Acidobacteriota;Subgroup 21;(Subgroup 21);(Subgroup 21);(Subgroup 21)	0	0	4	8	4	8	3	9	10	0	0
Bacteria;Acidobacteriota;Subgroup 21;unclassified Acidobacteria bacterium;(unclassified Acidobacteria bacterium);(unclassified Acidobacteria bacterium)	0	0	0	0	0	0	0	0	1	0	0
Bacteria;Acidobacteriota;Subgroup 21;unclassified Acidobacterium sp.;(unclassified Acidobacterium sp.);(unclassified Acidobacterium sp.)	0	0	1	0	1	0	2	0	0	0	0
Bacteria;Acidobacteriota;Subgroup 21;unclassified bacterium;(unclassified bacterium);(unclassified bacterium)	1	1	12	14	9	14	9	14	14	0	0
Bacteria;Acidobacteriota;Subgroup 22;(Subgroup 22);(Subgroup 22);(Subgroup 22)	2	8	32	32	24	67	99	104	84	0	0
Bacteria;Acidobacteriota;Subgroup 22;unclassified Acidobacteria bacterium;(unclassified Acidobacteria bacterium);(unclassified Acidobacteria bacterium)	0	0	0	1	0	6	1	4	1	0	0
Bacteria;Acidobacteriota;Subgroup 22;unclassified Acidobacteriaceae bacterium;(unclassified Acidobacteriaceae bacterium);(unclassified Acidobacteriaceae bacterium)	0	0	1	0	1	1	0	0	1	0	0
Bacteria;Acidobacteriota;Subgroup 22;unclassified Acidobacterium sp.;(unclassified Acidobacterium sp.);(unclassified Acidobacterium sp.)	0	0	0	0	0	0	0	0	1	0	0
Bacteria;Acidobacteriota;Subgroup 22;unclassified bacterium;(unclassified bacterium);(unclassified bacterium)	10	9	10	19	21	60	90	101	76	0	0
Bacteria;Acidobacteriota;Subgroup 26;(Subgroup 26);(Subgroup 26);(Subgroup 26)	4	9	14	20	4	20	15	39	13	0	2
Bacteria;Acidobacteriota;Subgroup 26;unclassified Acidobacteria bacterium;(unclassified Acidobacteria bacterium);(unclassified Acidobacteria bacterium)	0	0	0	0	0	0	3	0	0	0	0
Bacteria;Acidobacteriota;Subgroup 26;unclassified bacterium;(unclassified bacterium);(unclassified bacterium)	2	6	14	12	11	24	29	18	25	0	0
Bacteria;Acidobacteriota;Subgroup 5;(Subgroup 5);(Subgroup 5);(Subgroup 5)	1	0	1	0	3	3	0	0	1	0	0
Bacteria;Acidobacteriota;Subgroup 5;unclassified bacterium;(unclassified bacterium);(unclassified bacterium)	0	0	0	1	1	0	0	0	0	0	0
Bacteria;Acidobacteriota;Thermoanaerobaculia;Thermoanaerobaculales;Thermoanaerobaculaceae;(Thermoanaerobaculaceae)	1	0	1	0	1	0	3	15	4	0	0
Bacteria;Acidobacteriota;Thermoanaerobaculia;Thermoanaerobaculales;Thermoanaerobaculaceae;Subgroup 10	36	42	88	159	84	154	173	210	177	1	0
Bacteria;Acidobacteriota;Thermoanaerobaculia;Thermoanaerobaculales;Thermoanaerobaculaceae;Subgroup 23	4	1	5	3	1	22	69	190	36	0	0
Bacteria;Acidobacteriota;Vicinamibacteria;(Vicinamibacteria);(Vicinamibacteria);(Vicinamibacteria)	0	0	1	3	1	0	0	8	1	0	0
Bacteria;Acidobacteriota;Vicinamibacteria;Subgroup 17;(Subgroup 17);(Subgroup 17)	4	0	11	13	7	7	3	22	23	0	0
Bacteria;Acidobacteriota;Vicinamibacteria;Subgroup 17;unclassified Acidobacteria bacterium;(unclassified Acidobacteria bacterium)	0	0	1	1	0	0	1	2	0	0	0
Bacteria;Acidobacteriota;Vicinamibacteria;Subgroup 17;unclassified Acidobacterium sp.;(unclassified Acidobacterium sp.)	0	0	1	0	0	0	0	0	0	0	0
Bacteria;Acidobacteriota;Vicinamibacteria;Subgroup 17;unclassified bacterium;(unclassified bacterium)	4	19	34	23	27	25	28	58	44	0	0
Bacteria;Acidobacteriota;Vicinamibacteria;Subgroup 9;(Subgroup 9);(Subgroup 9)	20	25	61	83	60	52	23	41	51	0	0
Bacteria;Acidobacteriota;Vicinamibacteria;Subgroup 9;unclassified Acidobacteria bacterium;(unclassified Acidobacteria bacterium)	0	0	2	1	0	1	0	3	3	0	0
Bacteria;Acidobacteriota;Vicinamibacteria;Subgroup 9;unclassified Acidobacterium sp.;(unclassified Acidobacterium sp.)	1	0	6	6	5	3	0	0	0	0	0
Bacteria;Acidobacteriota;Vicinamibacteria;Subgroup 9;unclassified bacterium;(unclassified bacterium)	15	28	68	56	69	31	21	11	24	0	0
Bacteria;Acidobacteriota;Vicinamibacteria;Vicinamibacterales;(Vicinamibacterales);(Vicinamibacterales)	1	2	7	3	7	2	4	0	7	0	0
Bacteria;Acidobacteriota;Vicinamibacteria;Vicinamibacterales;Vicinamibacteraceae;(Vicinamibacteraceae)	0	0	1	6	0	0	0	0	1	0	0
Bacteria;Acidobacteriota;Vicinamibacteria;Vicinamibacterales;Vicinamibacteraceae;unclassified Acidobacteria bacterium	0	0	0	1	0	0	0	0	0	0	0
Bacteria;Acidobacteriota;Vicinamibacteria;Vicinamibacterales;Vicinamibacteraceae;unclassified bacterium	0	1	0	4	0	2	0	0	0	0	0
Bacteria;Acidobacteriota;Vicinamibacteria;Vicinamibacterales;unclassified;(unclassified)	3	5	19	40	46	49	36	17	33	0	0
Bacteria;Acidobacteriota;Vicinamibacteria;Vicinamibacterales;unclassified;unclassified Acidobacteriales bacterium	0	3	0	0	0	0	0	0	0	0	0
Bacteria;Acidobacteriota;Vicinamibacteria;Vicinamibacterales;unclassified;unclassified bacterium	0	0	14	12	9	21	21	1	21	0	0
Bacteria;Acidobacteriota;d142;(d142);(d142);(d142)	0	0	0	0	0	0	0	6	0	0	0
Bacteria;Acidobacteriota;d142;unclassified bacterium;(unclassified bacterium);(unclassified bacterium)	0	0	0	0	0	0	0	11	0	0	0
Bacteria;Acidobacteriota;d142;unclassified organism;(unclassified organism);(unclassified organism)	0	0	0	0	0	0	0	2	0	0	0
Bacteria;Actinobacteriota;(Actinobacteriota);(Actinobacteriota);(Actinobacteriota);(Actinobacteriota)	17	22	45	38	31	35	26	31	30	1	1
Bacteria;Actinobacteriota;Acidimicrobiia;(Acidimicrobiia);(Acidimicrobiia);(Acidimicrobiia)	13	28	38	55	36	40	32	25	41	1	0
Bacteria;Actinobacteriota;Acidimicrobiia;Acidimicrobiales;Acidimicrobiaceae;(Acidimicrobiaceae)	0	1	0	0	0	0	0	0	0	0	0
Bacteria;Actinobacteriota;Acidimicrobiia;Acidimicrobiales;Acidimicrobiaceae;Acidithrix	0	0	0	0	0	4	0	0	0	0	0
Bacteria;Actinobacteriota;Acidimicrobiia;Acidimicrobiales;Acidimicrobiaceae;unclassified	0	0	0	1	0	0	0	0	0	0	0
Bacteria;Actinobacteriota;Acidimicrobiia;Actinomarinales;(Actinomarinales);(Actinomarinales)	1	0	2	0	0	0	5	0	5	0	0
Bacteria;Actinobacteriota;Acidimicrobiia;Actinomarinales;Actinomarinaceae;Candidatus Actinomarina	0	3	7	0	0	0	1	1	0	454	110
Bacteria;Actinobacteriota;Acidimicrobiia;Actinomarinales;unclassified bacterium;(unclassified bacterium)	0	0	0	0	0	0	0	1	0	0	0
Bacteria;Actinobacteriota;Acidimicrobiia;Actinomarinales;unclassified;(unclassified)	65	55	154	169	128	253	271	364	303	2	0
Bacteria;Actinobacteriota;Acidimicrobiia;Actinomarinales;unclassified;marine metagenome	0	0	0	0	0	1	0	0	0	0	0
Bacteria;Actinobacteriota;Acidimicrobiia;Actinomarinales;unclassified;unclassified actinobacterium	6	4	19	25	19	33	38	13	32	0	0
Bacteria;Actinobacteriota;Acidimicrobiia;Actinomarinales;unclassified;unclassified bacterium	37	28	77	77	66	129	118	153	147	0	0
Bacteria;Actinobacteriota;Acidimicrobiia;Actinomarinales;unclassified;unclassified organism	0	0	5	0	0	0	2	0	3	0	0
Bacteria;Actinobacteriota;Acidimicrobiia;IMCC26256;(IMCC26256);(IMCC26256)	0	3	1	3	1	1	1	2	1	0	0
Bacteria;Actinobacteriota;Acidimicrobiia;IMCC26256;unclassified bacterium;(unclassified bacterium)	0	0	0	4	1	4	1	0	0	0	0
Bacteria;Actinobacteriota;Acidimicrobiia;Microtrichales;(Microtrichales);(Microtrichales)	38	53	91	177	119	113	105	59	110	2	4
Bacteria;Actinobacteriota;Acidimicrobiia;Microtrichales;Iamiaceae;Iamia	1	2	2	2	2	4	4	3	4	0	0
Bacteria;Actinobacteriota;Acidimicrobiia;Microtrichales;Ilumatobacteraceae;(Ilumatobacteraceae)	35	28	25	29	24	45	36	48	55	2	1
Bacteria;Actinobacteriota;Acidimicrobiia;Microtrichales;Ilumatobacteraceae;CL500-29 marine group	0	0	1	0	0	0	0	1	2	0	0
Bacteria;Actinobacteriota;Acidimicrobiia;Microtrichales;Ilumatobacteraceae;Ilumatobacter	142	150	114	105	78	154	138	138	161	7	0
Bacteria;Actinobacteriota;Acidimicrobiia;Microtrichales;Ilumatobacteraceae;unclassified	1	2	3	3	11	5	7	3	4	0	0
Bacteria;Actinobacteriota;Acidimicrobiia;Microtrichales;Microtrichaceae;(Microtrichaceae)	20	13	38	62	53	29	35	20	28	0	0
Bacteria;Actinobacteriota;Acidimicrobiia;Microtrichales;Microtrichaceae;IMCC26207	8	8	6	3	4	12	5	7	11	2	0
Bacteria;Actinobacteriota;Acidimicrobiia;Microtrichales;Microtrichaceae;Sva0996 marine group	126	119	317	350	223	238	282	175	276	23	4
Bacteria;Actinobacteriota;Acidimicrobiia;Microtrichales;Microtrichaceae;unclassified	129	106	322	461	465	255	124	64	126	3	2
Bacteria;Actinobacteriota;Acidimicrobiia;Microtrichales;unclassified;(unclassified)	7	9	16	16	11	25	32	14	22	0	0
Bacteria;Actinobacteriota;Acidimicrobiia;Microtrichales;unclassified;metagenome	0	0	0	1	0	0	0	0	0	0	0
Bacteria;Actinobacteriota;Acidimicrobiia;Microtrichales;unclassified;unclassified actinobacterium	1	0	1	3	0	4	1	1	0	0	0
Bacteria;Actinobacteriota;Acidimicrobiia;Microtrichales;unclassified;unclassified bacterium	0	0	7	6	6	3	2	4	1	0	0
Bacteria;Actinobacteriota;Acidimicrobiia;Microtrichales;unclassified;wastewater metagenome	0	1	3	1	2	4	0	0	0	0	0
Bacteria;Actinobacteriota;Acidimicrobiia;unclassified;(unclassified);(unclassified)	0	0	0	1	0	0	0	0	0	0	0
Bacteria;Actinobacteriota;Acidimicrobiia;unclassified;unclassified actinobacterium;(unclassified actinobacterium)	0	0	0	1	0	0	0	0	0	0	0
Bacteria;Actinobacteriota;Acidimicrobiia;unclassified;unclassified bacterium;(unclassified bacterium)	0	0	0	1	3	0	0	0	0	0	0
Bacteria;Actinobacteriota;Actinobacteria;(Actinobacteria);(Actinobacteria);(Actinobacteria)	6	8	12	2	3	9	3	25	7	56	25
Bacteria;Actinobacteriota;Actinobacteria;Actinomycetales;Actinomycetaceae;Actinomyces	0	0	0	0	0	0	2	0	0	0	0
Bacteria;Actinobacteriota;Actinobacteria;Bifidobacteriales;Bifidobacteriaceae;Aeriscardovia	0	0	0	0	0	0	2	0	0	0	0
Bacteria;Actinobacteriota;Actinobacteria;Bifidobacteriales;Bifidobacteriaceae;Bifidobacterium	0	1	0	0	0	0	0	0	0	0	0
Bacteria;Actinobacteriota;Actinobacteria;Catenulisporales;Actinospicaceae;Actinospica	0	0	0	1	0	0	0	0	0	0	0
Bacteria;Actinobacteriota;Actinobacteria;Catenulisporales;Catenulisporaceae;Catenulispora	0	0	0	0	0	0	0	1	0	0	0
Bacteria;Actinobacteriota;Actinobacteria;Corynebacteriales;(Corynebacteriales);(Corynebacteriales)	3	3	0	5	2	0	0	0	0	36	27
Bacteria;Actinobacteriota;Actinobacteria;Corynebacteriales;Corynebacteriaceae;Corynebacterium	0	0	0	0	0	0	0	0	0	0	2
Bacteria;Actinobacteriota;Actinobacteria;Corynebacteriales;Dietziaceae;Dietzia	0	0	0	0	0	0	0	0	0	244	122
Bacteria;Actinobacteriota;Actinobacteria;Corynebacteriales;Mycobacteriaceae;Mycobacterium	18	23	37	28	27	16	5	50	8	28	12
Bacteria;Actinobacteriota;Actinobacteria;Corynebacteriales;Nocardiaceae;(Nocardiaceae)	0	0	0	2	0	0	0	0	0	4	1
Bacteria;Actinobacteriota;Actinobacteria;Corynebacteriales;Nocardiaceae;Gordonia	0	0	0	0	0	0	0	3	0	0	0
Bacteria;Actinobacteriota;Actinobacteria;Corynebacteriales;Nocardiaceae;Nocardia	0	0	0	0	0	1	0	0	0	0	1
Bacteria;Actinobacteriota;Actinobacteria;Corynebacteriales;Nocardiaceae;Rhodococcus	1	0	13	8	15	0	0	4	0	1	0
Bacteria;Actinobacteriota;Actinobacteria;Corynebacteriales;Tsukamurellaceae;Tsukamurella	0	0	0	0	0	0	0	3	0	0	0
Bacteria;Actinobacteriota;Actinobacteria;Euzebyales;Euzebyaceae;Euzebya	0	0	1	0	0	0	0	0	0	0	0
Bacteria;Actinobacteriota;Actinobacteria;Euzebyales;Euzebyaceae;unclassified	0	0	0	0	0	0	1	0	0	0	0
Bacteria;Actinobacteriota;Actinobacteria;Frankiales;Acidothermaceae;Acidothermus	2	0	0	0	1	0	0	3	0	0	0
Bacteria;Actinobacteriota;Actinobacteria;Frankiales;Frankiaceae;Jatrophihabitans	0	0	0	0	0	0	0	2	0	0	0
Bacteria;Actinobacteriota;Actinobacteria;Frankiales;Geodermatophilaceae;(Geodermatophilaceae)	0	0	0	1	0	0	0	0	0	0	0
Bacteria;Actinobacteriota;Actinobacteria;Frankiales;Geodermatophilaceae;Blastococcus	0	0	0	0	0	0	0	0	0	1	0
Bacteria;Actinobacteriota;Actinobacteria;Frankiales;Geodermatophilaceae;Geodermatophilus	0	0	0	0	0	0	0	0	1	0	0
Bacteria;Actinobacteriota;Actinobacteria;Frankiales;Sporichthyaceae;(Sporichthyaceae)	0	0	1	0	0	0	0	0	0	0	0
Bacteria;Actinobacteriota;Actinobacteria;KIST-JJY010;unclassified bacterium;(unclassified bacterium)	0	0	0	0	0	0	0	0	1	0	0
Bacteria;Actinobacteriota;Actinobacteria;Kineosporiales;Kineosporiaceae;Kineococcus	0	0	0	0	0	1	0	0	0	0	0
Bacteria;Actinobacteriota;Actinobacteria;Micrococcales;(Micrococcales);(Micrococcales)	0	0	0	0	0	1	1	2	2	16	8
Bacteria;Actinobacteriota;Actinobacteria;Micrococcales;Brevibacteriaceae;Brevibacterium	0	0	0	0	0	0	0	0	0	157	66
Bacteria;Actinobacteriota;Actinobacteria;Micrococcales;Cellulomonadaceae;Actinotalea	0	0	0	0	0	0	0	3	0	0	0
Bacteria;Actinobacteriota;Actinobacteria;Micrococcales;Demequinaceae;(Demequinaceae)	0	0	0	0	2	0	0	0	1	0	0
Bacteria;Actinobacteriota;Actinobacteria;Micrococcales;Dermabacteraceae;Brachybacterium	0	0	0	0	0	0	0	0	0	4	2
Bacteria;Actinobacteriota;Actinobacteria;Micrococcales;Intrasporangiaceae;(Intrasporangiaceae)	0	0	0	0	0	0	0	0	0	36	31
Bacteria;Actinobacteriota;Actinobacteria;Micrococcales;Intrasporangiaceae;Janibacter	0	0	0	0	0	0	0	0	0	27	13
Bacteria;Actinobacteriota;Actinobacteria;Micrococcales;Intrasporangiaceae;Knoellia	0	0	0	0	0	0	0	0	0	7	0
Bacteria;Actinobacteriota;Actinobacteria;Micrococcales;Intrasporangiaceae;Lapillicoccus	0	0	0	0	0	0	0	0	0	1	0
Bacteria;Actinobacteriota;Actinobacteria;Micrococcales;Intrasporangiaceae;Ornithinimicrobium	0	0	0	0	0	0	0	0	0	50	7
Bacteria;Actinobacteriota;Actinobacteria;Micrococcales;Intrasporangiaceae;Pedococcus-Phycicoccus	0	0	0	0	0	0	0	0	0	0	2
Bacteria;Actinobacteriota;Actinobacteria;Micrococcales;Intrasporangiaceae;Serinicoccus	0	0	0	0	0	0	0	0	0	5	0
Bacteria;Actinobacteriota;Actinobacteria;Micrococcales;Microbacteriaceae;(Microbacteriaceae)	0	0	0	0	0	1	0	6	0	13	5
Bacteria;Actinobacteriota;Actinobacteria;Micrococcales;Microbacteriaceae;Agrococcus	0	0	0	0	0	0	0	0	0	12	1
Bacteria;Actinobacteriota;Actinobacteria;Micrococcales;Microbacteriaceae;Agromyces	0	0	0	0	0	0	0	0	0	1	0
Bacteria;Actinobacteriota;Actinobacteria;Micrococcales;Microbacteriaceae;Candidatus Aquiluna	0	0	0	0	0	0	0	0	0	3	0
Bacteria;Actinobacteriota;Actinobacteria;Micrococcales;Microbacteriaceae;Clavibacter	0	0	0	0	0	0	0	0	0	1	0
Bacteria;Actinobacteriota;Actinobacteria;Micrococcales;Microbacteriaceae;Microbacterium	0	0	0	0	0	0	0	0	0	32	15
Bacteria;Actinobacteriota;Actinobacteria;Micrococcales;Microbacteriaceae;Pseudoclavibacter	0	2	0	0	0	0	0	0	0	0	4
Bacteria;Actinobacteriota;Actinobacteria;Micrococcales;Micrococcaceae;(Micrococcaceae)	0	0	0	2	0	0	0	0	0	4	0
Bacteria;Actinobacteriota;Actinobacteria;Micrococcales;Micrococcaceae;Arthrobacter	0	0	0	0	0	0	0	0	0	0	2
Bacteria;Actinobacteriota;Actinobacteria;Micrococcales;Micrococcaceae;Citricoccus	0	0	0	0	0	0	0	0	0	0	2
Bacteria;Actinobacteriota;Actinobacteria;Micrococcales;Micrococcaceae;Kocuria	0	0	0	0	0	0	0	0	0	5	0
Bacteria;Actinobacteriota;Actinobacteria;Micrococcales;Micrococcaceae;Micrococcus	0	1	0	0	0	0	0	0	0	3	4
Bacteria;Actinobacteriota;Actinobacteria;Micrococcales;Promicromonosporaceae;Cellulosimicrobium	2	0	0	0	0	0	0	0	0	0	0
Bacteria;Actinobacteriota;Actinobacteria;Micromonosporales;Micromonosporaceae;(Micromonosporaceae)	0	0	0	0	0	2	1	2	0	0	0
Bacteria;Actinobacteriota;Actinobacteria;Micromonosporales;Micromonosporaceae;Asanoa	0	0	0	0	0	0	0	5	0	0	0
Bacteria;Actinobacteriota;Actinobacteria;Micromonosporales;Micromonosporaceae;Micromonospora	0	0	0	0	1	0	0	3	1	0	0
Bacteria;Actinobacteriota;Actinobacteria;Micromonosporales;Micromonosporaceae;unclassified	0	0	0	0	0	0	0	1	0	0	0
Bacteria;Actinobacteriota;Actinobacteria;PeM15;(PeM15);(PeM15)	4	1	1	0	0	1	0	0	1	1	1
Bacteria;Actinobacteriota;Actinobacteria;PeM15;unclassified bacterium;(unclassified bacterium)	0	1	0	0	0	0	0	1	0	0	0
Bacteria;Actinobacteriota;Actinobacteria;Propionibacteriales;(Propionibacteriales);(Propionibacteriales)	0	0	0	1	0	2	0	0	0	0	0
Bacteria;Actinobacteriota;Actinobacteria;Propionibacteriales;Nocardioidaceae;(Nocardioidaceae)	0	0	0	0	0	0	0	0	2	3	1
Bacteria;Actinobacteriota;Actinobacteria;Propionibacteriales;Nocardioidaceae;Nocardioides	1	4	1	1	0	1	0	2	0	19	10
Bacteria;Actinobacteriota;Actinobacteria;Propionibacteriales;Propionibacteriaceae;(Propionibacteriaceae)	1	0	0	0	2	0	2	0	3	0	0
Bacteria;Actinobacteriota;Actinobacteria;Propionibacteriales;Propionibacteriaceae;Tessaracoccus	0	1	0	0	0	0	0	0	0	0	0
Bacteria;Actinobacteriota;Actinobacteria;Propionibacteriales;Propionibacteriaceae;unclassified	3	4	0	2	0	1	1	7	3	0	0
Bacteria;Actinobacteriota;Actinobacteria;Pseudonocardiales;Pseudonocardiaceae;(Pseudonocardiaceae)	1	0	0	1	0	0	0	0	0	1	0
Bacteria;Actinobacteriota;Actinobacteria;Pseudonocardiales;Pseudonocardiaceae;Actinomycetospora	0	0	0	0	0	0	0	2	0	0	0
Bacteria;Actinobacteriota;Actinobacteria;Pseudonocardiales;Pseudonocardiaceae;Pseudonocardia	0	0	0	0	0	1	1	0	0	0	0
Bacteria;Actinobacteriota;Actinobacteria;Pseudonocardiales;Pseudonocardiaceae;Saccharopolyspora	0	0	0	0	0	0	0	1	0	0	0
Bacteria;Actinobacteriota;Actinobacteria;Streptomycetales;Streptomycetaceae;(Streptomycetaceae)	0	0	0	0	0	0	1	0	0	0	0
Bacteria;Actinobacteriota;Actinobacteria;Streptomycetales;Streptomycetaceae;Streptomyces	0	2	0	1	4	6	5	27	6	9	3
Bacteria;Actinobacteriota;Actinobacteria;Streptosporangiales;(Streptosporangiales);(Streptosporangiales)	1	0	1	1	0	0	0	0	0	0	0
Bacteria;Actinobacteriota;Actinobacteria;Streptosporangiales;Nocardiopsaceae;(Nocardiopsaceae)	0	0	1	0	0	0	0	0	3	2	0
Bacteria;Actinobacteriota;Actinobacteria;Streptosporangiales;Nocardiopsaceae;Thermobifida	0	0	0	0	0	0	0	2	0	0	0
Bacteria;Actinobacteriota;Actinobacteria;Streptosporangiales;Streptosporangiaceae;(Streptosporangiaceae)	0	0	0	0	0	2	0	1	0	0	0
Bacteria;Actinobacteriota;Actinobacteria;Streptosporangiales;Thermomonosporaceae;(Thermomonosporaceae)	1	0	0	0	0	0	0	1	0	0	0
Bacteria;Actinobacteriota;Actinobacteria;Streptosporangiales;Thermomonosporaceae;Actinoallomurus	0	0	0	0	1	0	0	1	1	0	0
Bacteria;Actinobacteriota;Actinobacteria;Streptosporangiales;Thermomonosporaceae;Actinocorallia	0	0	0	0	0	0	0	1	0	0	0
Bacteria;Actinobacteriota;Actinobacteria;Streptosporangiales;Thermomonosporaceae;Spirillospora	0	0	1	0	0	1	1	0	0	0	0
Bacteria;Actinobacteriota;Coriobacteriia;(Coriobacteriia);(Coriobacteriia);(Coriobacteriia)	0	0	0	0	0	0	0	1	0	0	0
Bacteria;Actinobacteriota;Coriobacteriia;Coriobacteriales;Eggerthellaceae;Gordonibacter	0	0	0	0	0	0	0	1	0	0	0
Bacteria;Actinobacteriota;Coriobacteriia;OPB41;(OPB41);(OPB41)	0	0	1	0	0	0	1	17	1	0	0
Bacteria;Actinobacteriota;Coriobacteriia;OPB41;unclassified bacterium;(unclassified bacterium)	0	0	2	0	0	4	0	23	0	0	0
Bacteria;Actinobacteriota;MB-A2-108;unclassified bacterium;(unclassified bacterium);(unclassified bacterium)	0	0	0	0	0	0	1	0	0	0	0
Bacteria;Actinobacteriota;Rubrobacteria;Rubrobacterales;Rubrobacteriaceae;Rubrobacter	0	0	0	1	0	1	0	2	0	0	0
Bacteria;Actinobacteriota;Thermoleophilia;(Thermoleophilia);(Thermoleophilia);(Thermoleophilia)	2	1	3	6	1	1	5	7	2	0	0
Bacteria;Actinobacteriota;Thermoleophilia;Gaiellales;(Gaiellales);(Gaiellales)	1	3	13	11	8	9	2	0	4	0	0
Bacteria;Actinobacteriota;Thermoleophilia;Gaiellales;Gaiellaceae;Gaiella	0	0	1	0	0	1	0	0	0	0	0
Bacteria;Actinobacteriota;Thermoleophilia;Gaiellales;unclassified;(unclassified)	11	15	15	16	12	22	23	26	25	0	0
Bacteria;Actinobacteriota;Thermoleophilia;Gaiellales;unclassified;metagenome	1	0	0	0	0	0	0	0	0	0	0
Bacteria;Actinobacteriota;Thermoleophilia;Gaiellales;unclassified;unclassified actinobacterium	0	0	0	0	0	1	0	0	0	0	0
Bacteria;Actinobacteriota;Thermoleophilia;Gaiellales;unclassified;unclassified bacterium	34	29	78	84	77	62	39	49	40	0	0
Bacteria;Actinobacteriota;Thermoleophilia;Solirubrobacterales;(Solirubrobacterales);(Solirubrobacterales)	3	0	10	3	0	0	1	2	6	0	0
Bacteria;Actinobacteriota;Thermoleophilia;Solirubrobacterales;67-14;(67-14)	9	10	24	31	31	11	1	21	12	0	0
Bacteria;Actinobacteriota;Thermoleophilia;Solirubrobacterales;67-14;bacterium YC-ZSS-LKJ159	0	0	0	0	0	0	1	2	0	0	0
Bacteria;Actinobacteriota;Thermoleophilia;Solirubrobacterales;67-14;unclassified bacterium	3	4	12	11	10	3	1	19	2	0	0
Bacteria;Actinobacteriota;Thermoleophilia;Solirubrobacterales;Solirubrobacteraceae;(Solirubrobacteraceae)	0	0	0	0	0	1	0	2	0	0	0
Bacteria;Actinobacteriota;Thermoleophilia;Solirubrobacterales;Solirubrobacteraceae;Conexibacter	2	0	0	2	0	0	0	4	0	0	0
Bacteria;Actinobacteriota;Thermoleophilia;Solirubrobacterales;Solirubrobacteraceae;Parviterribacter	0	0	0	0	0	0	0	0	1	0	0
Bacteria;Actinobacteriota;Thermoleophilia;Solirubrobacterales;Solirubrobacteraceae;Solirubrobacter	0	0	0	1	0	0	1	1	1	0	0
Bacteria;Actinobacteriota;WCHB1-81;(WCHB1-81);(WCHB1-81);(WCHB1-81)	0	0	0	0	0	0	1	9	2	0	0
Bacteria;AncK6;unclassified bacterium;(unclassified bacterium);(unclassified bacterium);(unclassified bacterium)	0	0	0	0	0	0	1	0	0	0	0
Bacteria;Aquificota;Aquificae;Aquificales;Aquificaceae;Hydrogenobacter	1	0	0	0	0	0	0	0	0	0	0
Bacteria;Armatimonadota;Fimbriimonadia;Fimbriimonadales;(Fimbriimonadales);(Fimbriimonadales)	0	0	0	0	0	3	0	0	4	0	0
Bacteria;Armatimonadota;Fimbriimonadia;Fimbriimonadales;Fimbriimonadaceae;(Fimbriimonadaceae)	0	0	2	1	1	3	5	1	3	0	0
Bacteria;Armatimonadota;Fimbriimonadia;Fimbriimonadales;Fimbriimonadaceae;unclassified bacterium	0	0	0	1	0	4	5	10	11	0	0
Bacteria;Armatimonadota;unclassified;(unclassified);(unclassified);(unclassified)	0	1	0	0	0	0	0	0	0	0	0
Bacteria;Bacteroidota;(Bacteroidota);(Bacteroidota);(Bacteroidota);(Bacteroidota)	0	0	1	1	1	2	5	1	4	0	0
Bacteria;Bacteroidota;Bacteroidia;(Bacteroidia);(Bacteroidia);(Bacteroidia)	21	38	55	46	58	67	72	51	80	44	13
Bacteria;Bacteroidota;Bacteroidia;Bacteroidales;(Bacteroidales);(Bacteroidales)	0	0	0	5	1	14	19	33	14	1	0
Bacteria;Bacteroidota;Bacteroidia;Bacteroidales;Bacteroidaceae;Bacteroides	0	0	0	0	1	0	0	0	0	0	0
Bacteria;Bacteroidota;Bacteroidia;Bacteroidales;Bacteroidetes BD2-2;(Bacteroidetes BD2-2)	2	0	1	0	0	19	29	97	23	0	0
Bacteria;Bacteroidota;Bacteroidia;Bacteroidales;Bacteroidetes BD2-2;unclassified Bacteroidetes bacterium	0	0	0	0	0	0	1	0	0	0	0
Bacteria;Bacteroidota;Bacteroidia;Bacteroidales;Bacteroidetes BD2-2;unclassified bacterium	0	2	1	0	2	12	16	21	18	0	0
Bacteria;Bacteroidota;Bacteroidia;Bacteroidales;Bacteroidetes BD2-2;unclassified organism	0	0	0	0	0	0	0	0	1	0	0
Bacteria;Bacteroidota;Bacteroidia;Bacteroidales;Dysgonomonadaceae;(Dysgonomonadaceae)	0	1	0	0	0	0	0	0	0	0	0
Bacteria;Bacteroidota;Bacteroidia;Bacteroidales;Dysgonomonadaceae;Proteiniphilum	0	1	0	0	0	0	0	0	0	0	0
Bacteria;Bacteroidota;Bacteroidia;Bacteroidales;Marinifilaceae;Marinifilum	0	0	2	1	0	0	6	6	7	0	0
Bacteria;Bacteroidota;Bacteroidia;Bacteroidales;Marinifilaceae;unclassified	0	0	0	0	0	0	3	1	2	0	0
Bacteria;Bacteroidota;Bacteroidia;Bacteroidales;Marinilabiliaceae;(Marinilabiliaceae)	0	0	0	0	0	1	1	5	3	0	0
Bacteria;Bacteroidota;Bacteroidia;Bacteroidales;Marinilabiliaceae;Carboxylicivirga	0	0	3	0	0	22	10	23	21	0	0
Bacteria;Bacteroidota;Bacteroidia;Bacteroidales;Marinilabiliaceae;Labilibacter	0	0	0	0	0	0	4	0	4	0	0
Bacteria;Bacteroidota;Bacteroidia;Bacteroidales;Marinilabiliaceae;unclassified	0	2	0	0	0	1	6	12	1	0	0
Bacteria;Bacteroidota;Bacteroidia;Bacteroidales;Porphyromonadaceae;Porphyromonas	2	1	0	0	1	1	3	0	4	1	0
Bacteria;Bacteroidota;Bacteroidia;Bacteroidales;Prolixibacteraceae;(Prolixibacteraceae)	0	2	0	1	0	4	1	26	2	1	0
Bacteria;Bacteroidota;Bacteroidia;Bacteroidales;Prolixibacteraceae;Draconibacterium	0	3	1	1	2	19	31	20	35	0	0
Bacteria;Bacteroidota;Bacteroidia;Bacteroidales;Prolixibacteraceae;Prolixibacter	0	0	0	0	0	1	0	10	1	0	0
Bacteria;Bacteroidota;Bacteroidia;Bacteroidales;Prolixibacteraceae;Roseimarinus	0	0	0	0	0	0	0	1	0	0	1
Bacteria;Bacteroidota;Bacteroidia;Bacteroidales;Prolixibacteraceae;Sunxiuqinia	0	0	1	0	0	1	0	3	0	0	0
Bacteria;Bacteroidota;Bacteroidia;Bacteroidales;Prolixibacteraceae;WCHB1-32	0	0	0	0	0	0	0	0	1	0	0
Bacteria;Bacteroidota;Bacteroidia;Bacteroidales;Prolixibacteraceae;unclassified	0	0	0	0	0	0	2	0	0	0	0
Bacteria;Bacteroidota;Bacteroidia;Bacteroidales;Rikenellaceae;(Rikenellaceae)	0	0	0	0	0	0	0	0	1	1	0
Bacteria;Bacteroidota;Bacteroidia;Bacteroidales;Rikenellaceae;Rikenellaceae RC9 gut group	0	0	0	0	0	0	0	5	0	0	0
Bacteria;Bacteroidota;Bacteroidia;Bacteroidales;SB-5;(SB-5)	0	3	0	0	0	0	0	0	0	0	0
Bacteria;Bacteroidota;Bacteroidia;Bacteroidales;Tannerellaceae;Macellibacteroides	2	2	0	0	0	0	0	0	0	0	0
Bacteria;Bacteroidota;Bacteroidia;Bacteroidales;Tannerellaceae;Parabacteroides	2	0	0	0	0	0	1	0	0	0	0
Bacteria;Bacteroidota;Bacteroidia;Bacteroidetes VC2.1 Bac22;(Bacteroidetes VC2.1 Bac22);(Bacteroidetes VC2.1 Bac22)	2	0	0	0	0	0	0	11	0	0	0
Bacteria;Bacteroidota;Bacteroidia;Bacteroidetes VC2.1 Bac22;unclassified bacterium;(unclassified bacterium)	0	1	0	0	0	0	1	0	1	7	35
Bacteria;Bacteroidota;Bacteroidia;Chitinophagales;(Chitinophagales);(Chitinophagales)	1	1	4	11	2	1	7	6	3	0	1
Bacteria;Bacteroidota;Bacteroidia;Chitinophagales;37-13;(37-13)	0	0	0	0	0	0	0	0	4	0	0
Bacteria;Bacteroidota;Bacteroidia;Chitinophagales;37-13;unclassified Bacteroidetes bacterium	0	0	0	0	0	1	0	0	0	0	0
Bacteria;Bacteroidota;Bacteroidia;Chitinophagales;37-13;unclassified bacterium	0	0	0	0	0	0	0	0	1	0	0
Bacteria;Bacteroidota;Bacteroidia;Chitinophagales;Chitinophagaceae;(Chitinophagaceae)	0	0	0	2	1	2	0	0	0	0	0
Bacteria;Bacteroidota;Bacteroidia;Chitinophagales;Chitinophagaceae;Edaphobaculum	0	0	0	1	0	0	0	0	2	0	0
Bacteria;Bacteroidota;Bacteroidia;Chitinophagales;Chitinophagaceae;Taibaiella	0	0	0	0	9	3	3	1	2	0	0
Bacteria;Bacteroidota;Bacteroidia;Chitinophagales;Saprospiraceae;(Saprospiraceae)	17	14	32	33	22	38	64	36	62	0	2
Bacteria;Bacteroidota;Bacteroidia;Chitinophagales;Saprospiraceae;Aureispira	0	0	0	0	0	0	1	0	0	1	0
Bacteria;Bacteroidota;Bacteroidia;Chitinophagales;Saprospiraceae;Lewinella	1	5	7	4	3	10	16	13	12	0	0
Bacteria;Bacteroidota;Bacteroidia;Chitinophagales;Saprospiraceae;OLB8	0	0	0	0	0	0	0	0	0	0	1
Bacteria;Bacteroidota;Bacteroidia;Chitinophagales;Saprospiraceae;Phaeodactylibacter	0	0	2	2	0	3	1	0	8	0	0
Bacteria;Bacteroidota;Bacteroidia;Chitinophagales;Saprospiraceae;Portibacter	0	5	2	12	5	18	24	22	11	0	0
Bacteria;Bacteroidota;Bacteroidia;Chitinophagales;Saprospiraceae;Rubidimonas	0	0	0	1	0	3	0	1	0	0	0
Bacteria;Bacteroidota;Bacteroidia;Chitinophagales;Saprospiraceae;Saprospira	0	0	0	0	0	0	2	0	0	0	0
Bacteria;Bacteroidota;Bacteroidia;Chitinophagales;Saprospiraceae;unclassified	14	42	64	51	32	120	157	90	143	14	4
Bacteria;Bacteroidota;Bacteroidia;Chitinophagales;unclassified;(unclassified)	0	0	5	0	3	5	13	8	6	0	1
Bacteria;Bacteroidota;Bacteroidia;Chitinophagales;unclassified;metagenome	0	0	0	0	1	0	0	0	0	0	0
Bacteria;Bacteroidota;Bacteroidia;Chitinophagales;unclassified;unclassified Bacteroidetes bacterium	0	0	2	2	2	0	2	5	3	0	0
Bacteria;Bacteroidota;Bacteroidia;Chitinophagales;unclassified;unclassified bacterium	0	0	1	3	1	1	1	2	6	0	0
Bacteria;Bacteroidota;Bacteroidia;Cytophagales;(Cytophagales);(Cytophagales)	5	8	18	8	12	9	12	12	16	0	1
Bacteria;Bacteroidota;Bacteroidia;Cytophagales;Amoebophilaceae;(Amoebophilaceae)	5	6	3	13	5	1	0	4	1	0	0
Bacteria;Bacteroidota;Bacteroidia;Cytophagales;Amoebophilaceae;Candidatus Amoebophilus	3	3	4	4	1	2	1	0	3	0	0
Bacteria;Bacteroidota;Bacteroidia;Cytophagales;Amoebophilaceae;unclassified	55	82	116	77	61	41	62	54	49	0	0
Bacteria;Bacteroidota;Bacteroidia;Cytophagales;Cyclobacteriaceae;(Cyclobacteriaceae)	6	3	14	12	13	24	18	12	15	0	0
Bacteria;Bacteroidota;Bacteroidia;Cytophagales;Cyclobacteriaceae;Ekhidna	0	0	3	2	4	4	1	1	4	2	0
Bacteria;Bacteroidota;Bacteroidia;Cytophagales;Cyclobacteriaceae;Fulvivirga	2	0	4	1	2	2	6	1	3	0	0
Bacteria;Bacteroidota;Bacteroidia;Cytophagales;Cyclobacteriaceae;Marinoscillum	0	0	1	3	0	0	3	0	1	5	1
Bacteria;Bacteroidota;Bacteroidia;Cytophagales;Cyclobacteriaceae;Marivirga	0	0	0	0	1	0	0	0	0	0	0
Bacteria;Bacteroidota;Bacteroidia;Cytophagales;Cyclobacteriaceae;Reichenbachiella	0	0	1	4	2	4	1	2	3	2	0
Bacteria;Bacteroidota;Bacteroidia;Cytophagales;Cyclobacteriaceae;unclassified	47	80	168	196	184	196	191	239	197	8	2
Bacteria;Bacteroidota;Bacteroidia;Cytophagales;Flammeovirgaceae;(Flammeovirgaceae)	0	0	1	0	0	0	0	0	0	0	0
Bacteria;Bacteroidota;Bacteroidia;Cytophagales;Flammeovirgaceae;Algivirga	0	0	1	0	0	0	0	1	0	0	0
Bacteria;Bacteroidota;Bacteroidia;Cytophagales;Flammeovirgaceae;Flexithrix	0	0	0	0	0	0	2	0	0	0	0
Bacteria;Bacteroidota;Bacteroidia;Cytophagales;Flammeovirgaceae;Luteivirga	0	0	5	10	1	3	0	0	1	0	0
Bacteria;Bacteroidota;Bacteroidia;Cytophagales;Hymenobacteraceae;Adhaeribacter	0	0	1	0	0	0	1	0	0	0	0
Bacteria;Bacteroidota;Bacteroidia;Cytophagales;Hymenobacteraceae;Hymenobacter	1	0	0	0	0	0	0	0	0	0	0
Bacteria;Bacteroidota;Bacteroidia;Cytophagales;Microscillaceae;(Microscillaceae)	0	1	0	0	0	0	0	0	0	0	0
Bacteria;Bacteroidota;Bacteroidia;Cytophagales;Microscillaceae;unclassified	0	0	0	0	0	0	0	0	2	0	0
Bacteria;Bacteroidota;Bacteroidia;Cytophagales;Spirosomaceae;Flectobacillus	0	0	0	1	0	0	0	0	0	0	0
Bacteria;Bacteroidota;Bacteroidia;Flavobacteriales;(Flavobacteriales);(Flavobacteriales)	7	16	38	43	26	38	41	24	33	139	25
Bacteria;Bacteroidota;Bacteroidia;Flavobacteriales;Blattabacteriaceae;Blattabacterium	0	0	0	0	0	0	1	0	0	0	0
Bacteria;Bacteroidota;Bacteroidia;Flavobacteriales;Crocinitomicaceae;(Crocinitomicaceae)	0	2	5	1	0	3	3	3	2	2	0
Bacteria;Bacteroidota;Bacteroidia;Flavobacteriales;Crocinitomicaceae;Crocinitomix	3	3	10	2	1	4	4	7	4	2	0
Bacteria;Bacteroidota;Bacteroidia;Flavobacteriales;Crocinitomicaceae;Fluviicola	1	3	4	5	1	6	9	11	5	34	1
Bacteria;Bacteroidota;Bacteroidia;Flavobacteriales;Crocinitomicaceae;Salinirepens	0	0	0	0	0	0	0	1	0	0	0
Bacteria;Bacteroidota;Bacteroidia;Flavobacteriales;Crocinitomicaceae;unclassified	0	0	2	1	2	5	10	3	0	0	0
Bacteria;Bacteroidota;Bacteroidia;Flavobacteriales;Cryomorphaceae;(Cryomorphaceae)	0	0	0	0	1	2	2	0	4	1	0
Bacteria;Bacteroidota;Bacteroidia;Flavobacteriales;Cryomorphaceae;Cryomorpha	0	0	0	0	0	1	0	3	0	0	0
Bacteria;Bacteroidota;Bacteroidia;Flavobacteriales;Cryomorphaceae;NS10 marine group	0	0	0	0	0	0	0	0	1	1	1
Bacteria;Bacteroidota;Bacteroidia;Flavobacteriales;Cryomorphaceae;Owenweeksia	0	0	0	0	0	1	0	0	1	0	0
Bacteria;Bacteroidota;Bacteroidia;Flavobacteriales;Cryomorphaceae;Vicingus	3	0	7	7	0	11	17	6	8	0	0
Bacteria;Bacteroidota;Bacteroidia;Flavobacteriales;Cryomorphaceae;unclassified	1	7	2	1	1	3	5	3	2	48	5
Bacteria;Bacteroidota;Bacteroidia;Flavobacteriales;Flavobacteriaceae;(Flavobacteriaceae)	226	348	424	419	319	359	388	244	415	488	100
Bacteria;Bacteroidota;Bacteroidia;Flavobacteriales;Flavobacteriaceae;Actibacter	4	11	11	8	6	10	21	13	10	0	0
Bacteria;Bacteroidota;Bacteroidia;Flavobacteriales;Flavobacteriaceae;Algibacter	3	0	2	0	0	0	0	0	0	1	0
Bacteria;Bacteroidota;Bacteroidia;Flavobacteriales;Flavobacteriaceae;Algitalea	0	0	0	0	0	0	0	0	0	2	0
Bacteria;Bacteroidota;Bacteroidia;Flavobacteriales;Flavobacteriaceae;Antarcticibacterium	0	0	0	0	2	0	0	0	0	0	0
Bacteria;Bacteroidota;Bacteroidia;Flavobacteriales;Flavobacteriaceae;Aquibacter	12	27	25	24	24	49	41	12	60	2	0
Bacteria;Bacteroidota;Bacteroidia;Flavobacteriales;Flavobacteriaceae;Aquimarina	0	1	0	5	1	3	2	5	0	0	0
Bacteria;Bacteroidota;Bacteroidia;Flavobacteriales;Flavobacteriaceae;Arcticiflavibacter	0	0	1	3	1	9	1	1	2	0	0
Bacteria;Bacteroidota;Bacteroidia;Flavobacteriales;Flavobacteriaceae;Arenibacter	0	0	2	0	0	0	0	0	0	3	1
Bacteria;Bacteroidota;Bacteroidia;Flavobacteriales;Flavobacteriaceae;Ascidiimonas	0	1	0	0	0	0	0	0	0	0	0
Bacteria;Bacteroidota;Bacteroidia;Flavobacteriales;Flavobacteriaceae;Aurantivirga	0	5	0	0	0	0	0	0	0	12	4
Bacteria;Bacteroidota;Bacteroidia;Flavobacteriales;Flavobacteriaceae;Capnocytophaga	1	0	0	0	0	1	0	0	0	0	0
Bacteria;Bacteroidota;Bacteroidia;Flavobacteriales;Flavobacteriaceae;Cellulophaga	0	0	0	0	0	0	0	0	0	1	0
Bacteria;Bacteroidota;Bacteroidia;Flavobacteriales;Flavobacteriaceae;Corallibacter	0	0	0	0	0	0	1	0	0	0	0
Bacteria;Bacteroidota;Bacteroidia;Flavobacteriales;Flavobacteriaceae;Costertonia	1	0	0	1	0	0	0	0	0	0	0
Bacteria;Bacteroidota;Bacteroidia;Flavobacteriales;Flavobacteriaceae;Croceitalea	0	2	0	3	0	0	0	0	0	0	0
Bacteria;Bacteroidota;Bacteroidia;Flavobacteriales;Flavobacteriaceae;Dokdonia	0	0	0	0	1	0	0	0	2	0	0
Bacteria;Bacteroidota;Bacteroidia;Flavobacteriales;Flavobacteriaceae;Eudoraea	6	17	8	6	5	12	7	16	18	0	0
Bacteria;Bacteroidota;Bacteroidia;Flavobacteriales;Flavobacteriaceae;Flavicella	0	0	3	0	1	0	1	0	0	2	0
Bacteria;Bacteroidota;Bacteroidia;Flavobacteriales;Flavobacteriaceae;Flavirhabdus	5	2	1	1	0	1	4	0	0	0	0
Bacteria;Bacteroidota;Bacteroidia;Flavobacteriales;Flavobacteriaceae;Flavobacterium	3	1	5	0	0	1	1	1	0	2	0
Bacteria;Bacteroidota;Bacteroidia;Flavobacteriales;Flavobacteriaceae;Formosa	4	3	9	2	1	4	2	0	1	52	9
Bacteria;Bacteroidota;Bacteroidia;Flavobacteriales;Flavobacteriaceae;Gelidibacter	0	0	0	0	0	0	0	0	0	8	5
Bacteria;Bacteroidota;Bacteroidia;Flavobacteriales;Flavobacteriaceae;Gillisia	0	0	0	0	1	0	0	0	0	0	0
Bacteria;Bacteroidota;Bacteroidia;Flavobacteriales;Flavobacteriaceae;Gilvibacter	1	0	0	0	0	0	0	0	0	0	0
Bacteria;Bacteroidota;Bacteroidia;Flavobacteriales;Flavobacteriaceae;Gramella	0	0	0	0	0	0	0	0	1	25	6
Bacteria;Bacteroidota;Bacteroidia;Flavobacteriales;Flavobacteriaceae;Jejudonia	0	0	0	0	0	0	0	0	0	1	0
Bacteria;Bacteroidota;Bacteroidia;Flavobacteriales;Flavobacteriaceae;Joostella	0	0	0	0	0	0	0	1	0	0	0
Bacteria;Bacteroidota;Bacteroidia;Flavobacteriales;Flavobacteriaceae;Kordia	0	0	0	0	0	1	0	0	0	0	0
Bacteria;Bacteroidota;Bacteroidia;Flavobacteriales;Flavobacteriaceae;Kriegella	0	0	0	0	0	0	0	0	0	0	1
Bacteria;Bacteroidota;Bacteroidia;Flavobacteriales;Flavobacteriaceae;Lacinutrix	4	0	0	2	0	1	2	0	1	0	0
Bacteria;Bacteroidota;Bacteroidia;Flavobacteriales;Flavobacteriaceae;Lutibacter	0	5	8	1	6	10	24	29	23	5	0
Bacteria;Bacteroidota;Bacteroidia;Flavobacteriales;Flavobacteriaceae;Lutimonas	38	44	42	31	28	51	38	25	46	3	0
Bacteria;Bacteroidota;Bacteroidia;Flavobacteriales;Flavobacteriaceae;Maribacter	12	17	15	13	9	12	14	15	20	4	3
Bacteria;Bacteroidota;Bacteroidia;Flavobacteriales;Flavobacteriaceae;Maritimimonas	3	14	5	12	14	3	1	3	1	0	0
Bacteria;Bacteroidota;Bacteroidia;Flavobacteriales;Flavobacteriaceae;Marixanthomonas	0	0	0	0	0	0	0	0	0	2	0
Bacteria;Bacteroidota;Bacteroidia;Flavobacteriales;Flavobacteriaceae;Mesonia	0	0	0	0	0	0	0	0	0	0	2
Bacteria;Bacteroidota;Bacteroidia;Flavobacteriales;Flavobacteriaceae;Muricauda	0	0	0	3	3	0	3	0	0	15	10
Bacteria;Bacteroidota;Bacteroidia;Flavobacteriales;Flavobacteriaceae;Muriicola	0	3	2	3	0	5	1	3	1	1	0
Bacteria;Bacteroidota;Bacteroidia;Flavobacteriales;Flavobacteriaceae;Myroides	0	1	1	0	0	0	0	0	0	0	0
Bacteria;Bacteroidota;Bacteroidia;Flavobacteriales;Flavobacteriaceae;NS2b marine group	0	0	1	1	0	0	0	0	0	19	1
Bacteria;Bacteroidota;Bacteroidia;Flavobacteriales;Flavobacteriaceae;NS3a marine group	1	0	0	0	0	0	0	0	0	5	0
Bacteria;Bacteroidota;Bacteroidia;Flavobacteriales;Flavobacteriaceae;NS4 marine group	3	10	19	1	0	0	0	0	0	95	28
Bacteria;Bacteroidota;Bacteroidia;Flavobacteriales;Flavobacteriaceae;NS5 marine group	15	41	27	2	0	0	3	5	1	716	101
Bacteria;Bacteroidota;Bacteroidia;Flavobacteriales;Flavobacteriaceae;Olleya	0	0	0	0	0	0	0	0	1	0	0
Bacteria;Bacteroidota;Bacteroidia;Flavobacteriales;Flavobacteriaceae;Pibocella	0	1	0	0	0	0	0	0	0	0	0
Bacteria;Bacteroidota;Bacteroidia;Flavobacteriales;Flavobacteriaceae;Polaribacter	2	5	5	1	2	3	0	1	2	22	0
Bacteria;Bacteroidota;Bacteroidia;Flavobacteriales;Flavobacteriaceae;Pseudofulvibacter	0	6	5	6	4	6	15	6	11	2	0
Bacteria;Bacteroidota;Bacteroidia;Flavobacteriales;Flavobacteriaceae;Psychroflexus	0	0	0	2	0	0	0	0	0	0	0
Bacteria;Bacteroidota;Bacteroidia;Flavobacteriales;Flavobacteriaceae;Psychroserpens	0	0	2	0	2	0	0	0	1	0	0
Bacteria;Bacteroidota;Bacteroidia;Flavobacteriales;Flavobacteriaceae;Robiginitalea	9	11	12	18	11	8	14	3	8	1	0
Bacteria;Bacteroidota;Bacteroidia;Flavobacteriales;Flavobacteriaceae;Salegentibacter	0	0	0	0	0	0	0	0	1	0	0
Bacteria;Bacteroidota;Bacteroidia;Flavobacteriales;Flavobacteriaceae;Salinimicrobium	0	1	0	0	0	0	0	0	0	0	0
Bacteria;Bacteroidota;Bacteroidia;Flavobacteriales;Flavobacteriaceae;Seonamhaeicola	0	0	0	0	1	0	1	0	0	0	0
Bacteria;Bacteroidota;Bacteroidia;Flavobacteriales;Flavobacteriaceae;Spongiibacterium	0	0	0	0	0	0	0	4	0	0	0
Bacteria;Bacteroidota;Bacteroidia;Flavobacteriales;Flavobacteriaceae;Spongiimonas	0	1	0	1	0	0	0	0	0	0	0
Bacteria;Bacteroidota;Bacteroidia;Flavobacteriales;Flavobacteriaceae;Subsaxibacter	0	0	0	0	0	0	0	0	0	3	3
Bacteria;Bacteroidota;Bacteroidia;Flavobacteriales;Flavobacteriaceae;Subsaximicrobium	0	1	0	0	0	0	0	0	0	0	0
Bacteria;Bacteroidota;Bacteroidia;Flavobacteriales;Flavobacteriaceae;Tenacibaculum	5	4	3	4	4	6	4	3	1	9	0
Bacteria;Bacteroidota;Bacteroidia;Flavobacteriales;Flavobacteriaceae;Ulvibacter	1	10	3	4	3	5	6	8	17	21	10
Bacteria;Bacteroidota;Bacteroidia;Flavobacteriales;Flavobacteriaceae;Vitellibacter	0	0	0	0	0	0	0	0	0	13	11
Bacteria;Bacteroidota;Bacteroidia;Flavobacteriales;Flavobacteriaceae;Wenyingzhuangia	0	0	0	1	0	0	0	0	0	0	0
Bacteria;Bacteroidota;Bacteroidia;Flavobacteriales;Flavobacteriaceae;Winogradskyella	10	1	8	8	2	13	8	4	5	10	2
Bacteria;Bacteroidota;Bacteroidia;Flavobacteriales;Flavobacteriaceae;Xanthomarina	0	0	0	0	0	0	0	0	0	13	6
Bacteria;Bacteroidota;Bacteroidia;Flavobacteriales;Flavobacteriaceae;Zeaxanthinibacter	1	7	2	9	5	13	7	9	16	0	0
Bacteria;Bacteroidota;Bacteroidia;Flavobacteriales;Flavobacteriaceae;Zobellia	2	2	3	4	2	2	1	0	1	0	0
Bacteria;Bacteroidota;Bacteroidia;Flavobacteriales;Flavobacteriaceae;unclassified	8	18	31	31	38	24	19	5	14	1	1
Bacteria;Bacteroidota;Bacteroidia;Flavobacteriales;Flavobacteriaceae;unclassified bacterium	1	0	3	1	2	0	1	1	0	0	0
Bacteria;Bacteroidota;Bacteroidia;Flavobacteriales;NS7 marine group;(NS7 marine group)	0	1	1	0	0	0	0	1	0	53	18
Bacteria;Bacteroidota;Bacteroidia;Flavobacteriales;NS7 marine group;unclassified bacterium	1	0	0	0	1	0	0	0	0	9	3
Bacteria;Bacteroidota;Bacteroidia;Flavobacteriales;NS7 marine group;unclassified deep-sea bacterium	0	0	0	3	0	2	1	0	1	0	0
Bacteria;Bacteroidota;Bacteroidia;Flavobacteriales;NS7 marine group;unclassified marine bacterium	0	0	0	0	0	0	0	0	0	1	0
Bacteria;Bacteroidota;Bacteroidia;Flavobacteriales;NS7 marine group;unclassified organism	0	0	0	0	0	0	0	0	0	4	0
Bacteria;Bacteroidota;Bacteroidia;Flavobacteriales;NS9 marine group;(NS9 marine group)	0	0	1	0	0	0	2	4	5	44	7
Bacteria;Bacteroidota;Bacteroidia;Flavobacteriales;NS9 marine group;metagenome	0	0	0	0	0	0	1	0	0	0	0
Bacteria;Bacteroidota;Bacteroidia;Flavobacteriales;NS9 marine group;unclassified bacterium	0	0	7	0	0	0	0	0	1	1	0
Bacteria;Bacteroidota;Bacteroidia;Flavobacteriales;NS9 marine group;unclassified deep-sea bacterium	0	0	0	0	0	0	0	1	0	0	0
Bacteria;Bacteroidota;Bacteroidia;Flavobacteriales;NS9 marine group;unclassified marine bacterium	0	0	0	0	0	1	0	0	0	6	0
Bacteria;Bacteroidota;Bacteroidia;Flavobacteriales;Schleiferiaceae;Schleiferia	0	7	5	9	5	18	20	16	17	0	0
Bacteria;Bacteroidota;Bacteroidia;Flavobacteriales;Weeksellaceae;(Weeksellaceae)	0	0	0	0	0	0	0	0	0	11	26
Bacteria;Bacteroidota;Bacteroidia;Flavobacteriales;Weeksellaceae;Moheibacter	0	0	0	0	0	0	0	0	0	0	3
Bacteria;Bacteroidota;Bacteroidia;Flavobacteriales;Weeksellaceae;Ornithobacterium	0	0	0	0	0	0	0	0	0	70	96
Bacteria;Bacteroidota;Bacteroidia;Sphingobacteriales;(Sphingobacteriales);(Sphingobacteriales)	0	0	0	8	1	4	6	5	3	0	0
Bacteria;Bacteroidota;Bacteroidia;Sphingobacteriales;AKYH767;(AKYH767)	0	0	0	0	0	1	2	0	3	0	0
Bacteria;Bacteroidota;Bacteroidia;Sphingobacteriales;AKYH767;unclassified bacterium	0	0	0	1	2	4	3	1	10	0	0
Bacteria;Bacteroidota;Bacteroidia;Sphingobacteriales;FFCH9454;unclassified Bacteroidetes bacterium	0	0	3	8	5	4	5	1	3	0	0
Bacteria;Bacteroidota;Bacteroidia;Sphingobacteriales;Lentimicrobiaceae;(Lentimicrobiaceae)	0	0	0	0	0	1	2	3	1	0	0
Bacteria;Bacteroidota;Bacteroidia;Sphingobacteriales;Lentimicrobiaceae;Lentimicrobium	0	1	0	0	0	0	0	0	0	0	0
Bacteria;Bacteroidota;Bacteroidia;Sphingobacteriales;Lentimicrobiaceae;marine metagenome	0	0	0	0	0	0	0	0	1	0	0
Bacteria;Bacteroidota;Bacteroidia;Sphingobacteriales;Lentimicrobiaceae;unclassified Bacteroidetes bacterium	0	0	0	0	0	0	2	0	0	0	0
Bacteria;Bacteroidota;Bacteroidia;Sphingobacteriales;Lentimicrobiaceae;unclassified bacterium	0	0	0	2	0	0	0	3	0	0	0
Bacteria;Bacteroidota;Bacteroidia;Sphingobacteriales;NS11-12 marine group;(NS11-12 marine group)	1	0	0	0	0	8	7	5	10	3	0
Bacteria;Bacteroidota;Bacteroidia;Sphingobacteriales;NS11-12 marine group;metagenome	0	0	0	0	0	0	1	0	0	0	0
Bacteria;Bacteroidota;Bacteroidia;Sphingobacteriales;NS11-12 marine group;unclassified Bacteroidetes bacterium	0	0	0	0	1	0	0	0	3	0	0
Bacteria;Bacteroidota;Bacteroidia;Sphingobacteriales;NS11-12 marine group;unclassified bacterium	0	0	2	1	0	5	3	0	4	0	0
Bacteria;Bacteroidota;Bacteroidia;Sphingobacteriales;ST-12K33;(ST-12K33)	0	0	0	0	0	0	0	3	0	0	0
Bacteria;Bacteroidota;Bacteroidia;Sphingobacteriales;Sphingobacteriaceae;(Sphingobacteriaceae)	0	0	0	0	0	0	3	0	0	3	0
Bacteria;Bacteroidota;Bacteroidia;Sphingobacteriales;Sphingobacteriaceae;Mucilaginibacter	0	1	0	0	0	0	0	0	0	0	0
Bacteria;Bacteroidota;Bacteroidia;Sphingobacteriales;Sphingobacteriaceae;Pedobacter	0	0	0	0	0	0	0	0	0	0	1
Bacteria;Bacteroidota;Bacteroidia;Sphingobacteriales;Sphingobacteriaceae;Sphingobacterium	0	0	0	0	0	0	0	0	0	2	1
Bacteria;Bacteroidota;Bacteroidia;Sphingobacteriales;Sphingobacteriaceae;unclassified	0	0	0	0	0	0	0	0	0	6	2
Bacteria;Bacteroidota;Bacteroidia;Sphingobacteriales;env.OPS 17;unclassified bacterium	0	0	0	0	0	0	1	0	0	0	0
Bacteria;Bacteroidota;Chlorobia;Chlorobiales;Chloroherpetonaceae;GBChlB	0	0	1	1	0	0	0	0	0	0	0
Bacteria;Bacteroidota;Ignavibacteria;Ignavibacteriales;(Ignavibacteriales);(Ignavibacteriales)	0	3	0	0	1	3	1	6	0	0	0
Bacteria;Bacteroidota;Ignavibacteria;Ignavibacteriales;Melioribacteraceae;(Melioribacteraceae)	0	0	1	0	0	0	0	0	0	0	0
Bacteria;Bacteroidota;Ignavibacteria;Ignavibacteriales;Melioribacteraceae;IheB3-7	2	0	0	0	3	1	2	25	4	0	0
Bacteria;Bacteroidota;Ignavibacteria;Ignavibacteriales;Melioribacteraceae;Melioribacter	0	0	0	2	0	0	0	0	0	0	0
Bacteria;Bacteroidota;Ignavibacteria;Ignavibacteriales;Melioribacteraceae;unclassified SB1 group bacterium	0	0	0	0	0	0	0	1	0	0	0
Bacteria;Bacteroidota;Ignavibacteria;Ignavibacteriales;PHOS-HE36;(PHOS-HE36)	0	1	1	0	0	3	0	1	1	0	0
Bacteria;Bacteroidota;Ignavibacteria;Ignavibacteriales;PHOS-HE36;unclassified bacterium	0	2	0	2	0	2	1	0	1	0	0
Bacteria;Bacteroidota;Kapabacteria;Kapabacteriales;(Kapabacteriales);(Kapabacteriales)	0	0	0	2	0	1	0	3	1	0	0
Bacteria;Bacteroidota;Kapabacteria;Kapabacteriales;unclassified Chlorobi bacterium;(unclassified Chlorobi bacterium)	0	0	2	0	0	0	0	0	0	0	0
Bacteria;Bacteroidota;Kapabacteria;Kapabacteriales;unclassified bacterium;(unclassified bacterium)	0	0	2	9	0	0	0	1	0	0	0
Bacteria;Bacteroidota;Kapabacteria;Kapabacteriales;unclassified organism;(unclassified organism)	0	0	0	0	0	0	0	1	1	0	0
Bacteria;Bacteroidota;Kryptonia;Kryptoniales;BSV26;(BSV26)	0	0	0	0	0	0	1	0	0	0	0
Bacteria;Bacteroidota;Kryptonia;Kryptoniales;MSB-3C8;metagenome	0	0	0	0	0	0	0	2	0	0	0
Bacteria;Bacteroidota;Kryptonia;Kryptoniales;MSB-3C8;unclassified Ignavibacteriales bacterium	0	0	0	0	0	0	0	1	0	0	0
Bacteria;Bacteroidota;Rhodothermia;Balneolales;Balneolaceae;Balneola	0	1	0	0	0	0	0	0	0	0	0
Bacteria;Bacteroidota;Rhodothermia;Rhodothermales;Rhodothermaceae;(Rhodothermaceae)	1	1	3	5	1	7	12	5	7	3	1
Bacteria;Bacteroidota;Rhodothermia;Rhodothermales;Rhodothermaceae;Longimonas	0	0	0	0	0	0	2	0	0	0	0
Bacteria;Bacteroidota;Rhodothermia;Rhodothermales;Rhodothermaceae;Rhodothermaceae bacterium RA	0	0	0	0	1	0	0	0	0	0	0
Bacteria;Bacteroidota;Rhodothermia;Rhodothermales;Rhodothermaceae;Rubrivirga	0	0	0	0	0	1	0	0	0	1	0
Bacteria;Bacteroidota;Rhodothermia;Rhodothermales;Rhodothermaceae;Salinibacter	0	0	1	0	0	0	0	0	0	0	0
Bacteria;Bacteroidota;Rhodothermia;Rhodothermales;Rhodothermaceae;unclassified	12	9	35	72	34	55	52	37	66	1	0
Bacteria;Bdellovibrionota;(Bdellovibrionota);(Bdellovibrionota);(Bdellovibrionota);(Bdellovibrionota)	0	0	1	1	0	3	1	2	0	0	0
Bacteria;Bdellovibrionota;Bdellovibrionia;(Bdellovibrionia);(Bdellovibrionia);(Bdellovibrionia)	0	0	0	0	0	0	0	0	1	0	0
Bacteria;Bdellovibrionota;Bdellovibrionia;Bacteriovoracales;Bacteriovoracaceae;(Bacteriovoracaceae)	1	3	10	12	8	5	9	16	2	0	0
Bacteria;Bdellovibrionota;Bdellovibrionia;Bacteriovoracales;Bacteriovoracaceae;Bacteriovorax	0	0	0	0	0	0	2	0	0	0	0
Bacteria;Bdellovibrionota;Bdellovibrionia;Bacteriovoracales;Bacteriovoracaceae;Halobacteriovorax	0	0	2	0	5	0	2	3	2	0	0
Bacteria;Bdellovibrionota;Bdellovibrionia;Bacteriovoracales;Bacteriovoracaceae;Peredibacter	3	2	5	1	6	6	3	10	13	0	5
Bacteria;Bdellovibrionota;Bdellovibrionia;Bacteriovoracales;Bacteriovoracaceae;unclassified	0	1	2	2	1	5	7	0	4	0	0
Bacteria;Bdellovibrionota;Bdellovibrionia;Bacteriovoracales;Bacteriovoracaceae;unclassified bacterium	0	1	0	0	0	0	0	3	0	0	0
Bacteria;Bdellovibrionota;Bdellovibrionia;Bdellovibrionales;Bdellovibrionaceae;Bdellovibrio	3	39	53	9	6	18	11	10	8	11	0
Bacteria;Bdellovibrionota;Bdellovibrionia;Bdellovibrionales;Bdellovibrionaceae;OM27 clade	7	15	25	18	16	32	24	23	15	19	0
Bacteria;Bdellovibrionota;Oligoflexia;0319-6G20;(0319-6G20);(0319-6G20)	3	5	9	23	10	6	12	11	9	0	0
Bacteria;Bdellovibrionota;Oligoflexia;0319-6G20;freshwater metagenome;(freshwater metagenome)	0	0	0	0	0	1	0	0	0	0	0
Bacteria;Bdellovibrionota;Oligoflexia;0319-6G20;metagenome;(metagenome)	0	0	1	0	0	0	0	0	0	0	0
Bacteria;Bdellovibrionota;Oligoflexia;0319-6G20;unclassified bacterium;(unclassified bacterium)	1	0	3	9	4	3	2	16	6	0	0
Bacteria;Bdellovibrionota;Oligoflexia;0319-6G20;unclassified deep-sea bacterium;(unclassified deep-sea bacterium)	0	0	0	0	0	0	0	0	1	0	0
Bacteria;Bdellovibrionota;Oligoflexia;0319-6G20;unclassified delta proteobacterium;(unclassified delta proteobacterium)	0	0	0	0	2	1	0	0	1	0	0
Bacteria;Bdellovibrionota;Oligoflexia;0319-6G20;unclassified marine bacterium;(unclassified marine bacterium)	0	0	1	0	0	1	0	0	0	0	0
Bacteria;Bdellovibrionota;Oligoflexia;0319-6G20;unclassified organism;(unclassified organism)	1	0	1	0	0	0	0	0	0	0	0
Bacteria;Bdellovibrionota;Oligoflexia;0319-6G20;unclassified proteobacterium;(unclassified proteobacterium)	0	0	0	0	0	0	0	0	2	0	0
Bacteria;Bdellovibrionota;Oligoflexia;Oligoflexales;Oligoflexaceae;(Oligoflexaceae)	0	0	2	0	1	1	2	5	4	0	0
Bacteria;Bdellovibrionota;Oligoflexia;Oligoflexales;Oligoflexaceae;Oligoflexus	0	1	0	0	0	0	0	0	0	0	0
Bacteria;Bdellovibrionota;Oligoflexia;Oligoflexales;Oligoflexaceae;Pseudobacteriovorax	0	0	0	0	0	2	0	0	1	0	0
Bacteria;Bdellovibrionota;Oligoflexia;Oligoflexales;Oligoflexaceae;unclassified	8	6	14	24	11	9	17	20	15	2	1
Bacteria;Bdellovibrionota;Oligoflexia;Oligoflexales;Oligoflexaceae;unclassified bacterium	0	0	2	0	0	0	0	0	0	0	0
Bacteria;Bdellovibrionota;Oligoflexia;Silvanigrellales;Silvanigrellaceae;Silvanigrella	0	0	0	0	0	0	0	0	1	0	0
Bacteria;Bdellovibrionota;Oligoflexia;Silvanigrellales;Silvanigrellaceae;unclassified	0	1	0	0	0	0	0	0	0	0	0
Bacteria;Caldatribacteriota;JS1;(JS1);(JS1);(JS1)	0	1	0	0	0	1	2	0	0	0	0
Bacteria;Caldatribacteriota;JS1;terrestrial metagenome;(terrestrial metagenome);(terrestrial metagenome)	1	0	0	0	0	0	0	0	0	0	0
Bacteria;Caldatribacteriota;JS1;unclassified bacterium;(unclassified bacterium);(unclassified bacterium)	0	0	0	1	0	0	0	0	0	0	0
Bacteria;Calditrichota;Calditrichia;Calditrichales;Calditrichaceae;(Calditrichaceae)	0	0	0	1	1	9	2	20	3	0	0
Bacteria;Calditrichota;Calditrichia;Calditrichales;Calditrichaceae;Caldithrix	0	0	0	0	0	0	0	12	0	0	0
Bacteria;Calditrichota;Calditrichia;Calditrichales;Calditrichaceae;Calorithrix	0	0	0	0	0	0	0	5	0	0	0
Bacteria;Calditrichota;Calditrichia;Calditrichales;Calditrichaceae;JdFR-76	0	0	1	2	2	0	2	1	0	0	0
Bacteria;Calditrichota;Calditrichia;Calditrichales;Calditrichaceae;SM23-31	0	0	0	0	0	0	2	0	0	0	0
Bacteria;Calditrichota;Calditrichia;Calditrichales;Calditrichaceae;unclassified Deferribacteres bacterium	0	0	0	0	1	0	1	0	0	0	0
Bacteria;Calditrichota;Calditrichia;Calditrichales;Calditrichaceae;unclassified bacterium	0	0	0	0	0	0	4	9	0	0	0
Bacteria;Campylobacterota;Campylobacteria;Campylobacterales;(Campylobacterales);(Campylobacterales)	0	2	0	0	0	0	0	6	0	1	0
Bacteria;Campylobacterota;Campylobacteria;Campylobacterales;Arcobacteraceae;(Arcobacteraceae)	2	0	3	0	0	0	2	1	0	3	0
Bacteria;Campylobacterota;Campylobacteria;Campylobacterales;Arcobacteraceae;unclassified	3	2	0	0	0	1	4	5	0	4	2
Bacteria;Campylobacterota;Campylobacteria;Campylobacterales;Campylobacteraceae;Campylobacter	0	0	0	0	0	0	1	0	0	2	0
Bacteria;Campylobacterota;Campylobacteria;Campylobacterales;Helicobacteraceae;Helicobacter	0	0	0	0	1	0	0	0	0	0	0
Bacteria;Campylobacterota;Campylobacteria;Campylobacterales;Sulfurimonadaceae;(Sulfurimonadaceae)	0	0	0	0	0	0	0	2	0	0	0
Bacteria;Campylobacterota;Campylobacteria;Campylobacterales;Sulfurimonadaceae;Sulfuricurvum	1	0	0	0	0	0	0	0	0	0	0
Bacteria;Campylobacterota;Campylobacteria;Campylobacterales;Sulfurimonadaceae;Sulfurimonas	0	0	1	3	1	1	4	42	4	1	0
Bacteria;Campylobacterota;Campylobacteria;Campylobacterales;Sulfurospirillaceae;Sulfurospirillum	0	1	0	0	0	0	1	0	5	0	0
Bacteria;Campylobacterota;Campylobacteria;Campylobacterales;Sulfurovaceae;Sulfurovum	0	0	2	0	3	0	6	213	10	1	0
Bacteria;Campylobacterota;Desulfurellia;Desulfurellales;Hippeaceae;Hippea	1	0	0	0	0	0	0	0	0	0	0
Bacteria;Candidatus Lindowbacteria bacterium RIFCSPLOWO2_12_FULL_62_27;(Candidatus Lindowbacteria bacterium RIFCSPLOWO2_12_FULL_62_27);(Candidatus Lindowbacteria bacterium RIFCSPLOWO2_12_FULL_62_27);(Candidatus Lindowbacteria bacterium RIFCSPLOWO2_12_FULL_62_27);(Candidatus Lindowbacteria bacterium RIFCSPLOWO2_12_FULL_62_27)	0	0	0	0	0	0	0	1	0	0	0
Bacteria;Chloroflexi;(Chloroflexi);(Chloroflexi);(Chloroflexi);(Chloroflexi)	3	6	5	9	9	4	4	2	5	0	0
Bacteria;Chloroflexi;Anaerolineae;(Anaerolineae);(Anaerolineae);(Anaerolineae)	0	2	12	6	7	16	8	26	12	0	0
Bacteria;Chloroflexi;Anaerolineae;ADurb.Bin180;(ADurb.Bin180);(ADurb.Bin180)	0	0	0	0	0	0	0	9	0	0	0
Bacteria;Chloroflexi;Anaerolineae;ADurb.Bin180;unclassified bacterium;(unclassified bacterium)	0	0	0	0	0	0	0	6	0	0	0
Bacteria;Chloroflexi;Anaerolineae;Anaerolineales;Anaerolineaceae;(Anaerolineaceae)	1	3	1	0	2	1	4	20	3	2	0
Bacteria;Chloroflexi;Anaerolineae;Anaerolineales;Anaerolineaceae;Pelolinea	0	0	0	0	0	1	0	11	0	0	0
Bacteria;Chloroflexi;Anaerolineae;Anaerolineales;Anaerolineaceae;unclassified	5	19	15	15	13	40	66	194	58	1	0
Bacteria;Chloroflexi;Anaerolineae;Ardenticatenales;Ardenticatenaceae;unclassified	0	0	0	0	1	0	0	0	0	0	0
Bacteria;Chloroflexi;Anaerolineae;Ardenticatenales;unclassified;(unclassified)	5	1	9	15	6	28	30	33	16	0	0
Bacteria;Chloroflexi;Anaerolineae;Ardenticatenales;unclassified;unclassified Chloroflexi bacterium	0	0	1	1	0	0	0	1	1	0	0
Bacteria;Chloroflexi;Anaerolineae;Ardenticatenales;unclassified;unclassified bacterium	3	1	12	5	4	15	11	27	14	0	0
Bacteria;Chloroflexi;Anaerolineae;Ardenticatenales;unclassified;unclassified organism	0	0	0	0	0	0	0	0	1	0	0
Bacteria;Chloroflexi;Anaerolineae;Caldilineales;Caldilineaceae;(Caldilineaceae)	1	3	4	2	3	1	0	2	0	0	0
Bacteria;Chloroflexi;Anaerolineae;Caldilineales;Caldilineaceae;unclassified	8	19	29	45	33	24	26	28	39	0	0
Bacteria;Chloroflexi;Anaerolineae;MSB-5B2;unclassified bacterium;(unclassified bacterium)	0	0	0	0	1	0	0	0	0	0	0
Bacteria;Chloroflexi;Anaerolineae;RBG-13-54-9;(RBG-13-54-9);(RBG-13-54-9)	0	0	0	0	0	0	0	3	0	0	0
Bacteria;Chloroflexi;Anaerolineae;RBG-13-54-9;unclassified bacterium;(unclassified bacterium)	0	0	0	0	0	0	0	5	0	0	0
Bacteria;Chloroflexi;Anaerolineae;SBR1031;(SBR1031);(SBR1031)	0	4	3	4	8	7	3	23	7	0	0
Bacteria;Chloroflexi;Anaerolineae;SBR1031;A4b;(A4b)	1	2	4	4	2	2	6	0	0	0	0
Bacteria;Chloroflexi;Anaerolineae;SBR1031;A4b;unclassified Chloroflexi bacterium	0	0	0	0	0	0	0	0	3	0	0
Bacteria;Chloroflexi;Anaerolineae;SBR1031;A4b;unclassified Chloroflexus sp.	0	4	0	0	0	0	0	0	0	0	0
Bacteria;Chloroflexi;Anaerolineae;SBR1031;A4b;unclassified bacterium	0	0	2	0	1	1	1	0	2	0	0
Bacteria;Chloroflexi;Anaerolineae;SBR1031;A4b;unclassified organism	2	3	0	0	0	0	1	0	0	0	0
Bacteria;Chloroflexi;Anaerolineae;SBR1031;anaerobic digester metagenome;(anaerobic digester metagenome)	0	0	0	0	0	0	0	0	2	0	0
Bacteria;Chloroflexi;Anaerolineae;SBR1031;unclassified Chloroflexi bacterium;(unclassified Chloroflexi bacterium)	0	0	0	0	0	0	5	0	0	0	0
Bacteria;Chloroflexi;Anaerolineae;SBR1031;unclassified bacterium;(unclassified bacterium)	0	1	2	1	3	1	1	11	1	0	0
Bacteria;Chloroflexi;Anaerolineae;SBR1031;unclassified organism;(unclassified organism)	0	0	0	1	0	0	0	0	0	0	0
Bacteria;Chloroflexi;Anaerolineae;SBR1031;unclassified planctomycete;(unclassified planctomycete)	0	0	0	0	0	0	0	0	1	0	0
Bacteria;Chloroflexi;Anaerolineae;SJA-15;(SJA-15);(SJA-15)	0	0	0	0	0	0	0	2	0	0	0
Bacteria;Chloroflexi;Anaerolineae;SJA-15;unclassified bacterium;(unclassified bacterium)	0	0	0	0	1	0	0	3	0	0	0
Bacteria;Chloroflexi;Anaerolineae;Thermoflexales;Thermoflexaceae;Thermoflexus	0	0	0	0	0	0	0	3	0	0	0
Bacteria;Chloroflexi;Anaerolineae;unclassified;(unclassified);(unclassified)	0	0	0	0	0	0	0	20	0	0	0
Bacteria;Chloroflexi;Anaerolineae;unclassified;unclassified bacterium;(unclassified bacterium)	0	0	0	0	0	0	0	38	2	0	0
Bacteria;Chloroflexi;Chloroflexia;Chloroflexales;Chloroflexaceae;Oscillochloris	0	0	0	0	0	0	0	1	0	0	0
Bacteria;Chloroflexi;Chloroflexia;Thermomicrobiales;(Thermomicrobiales);(Thermomicrobiales)	0	1	2	1	0	0	0	0	0	0	0
Bacteria;Chloroflexi;Chloroflexia;Thermomicrobiales;AKYG1722;(AKYG1722)	3	16	17	12	14	6	0	3	0	0	0
Bacteria;Chloroflexi;Chloroflexia;Thermomicrobiales;AKYG1722;unclassified Chloroflexi bacterium	0	0	0	0	1	0	0	0	0	0	0
Bacteria;Chloroflexi;Chloroflexia;Thermomicrobiales;AKYG1722;unclassified bacterium	0	3	14	5	4	1	1	0	0	0	0
Bacteria;Chloroflexi;Chloroflexia;Thermomicrobiales;JG30-KF-CM45;(JG30-KF-CM45)	0	6	0	0	0	2	0	2	1	4	3
Bacteria;Chloroflexi;Chloroflexia;Thermomicrobiales;JG30-KF-CM45;unclassified bacterium	0	1	0	0	0	1	2	1	0	7	1
Bacteria;Chloroflexi;Chloroflexia;Thermomicrobiales;JG30-KF-CM45;unclassified soil bacterium	0	0	0	0	0	0	0	1	0	0	0
Bacteria;Chloroflexi;Chloroflexia;Thermomicrobiales;Thermomicrobiaceae;(Thermomicrobiaceae)	0	0	0	0	0	0	0	0	0	4	0
Bacteria;Chloroflexi;Chloroflexia;Thermomicrobiales;Thermomicrobiaceae;Thermomicrobium	0	0	0	0	0	0	0	0	0	1	0
Bacteria;Chloroflexi;Dehalococcoidia;(Dehalococcoidia);(Dehalococcoidia);(Dehalococcoidia)	0	0	0	0	1	0	0	16	0	0	0
Bacteria;Chloroflexi;Dehalococcoidia;661239;(661239);(661239)	0	0	0	0	0	0	0	1	0	0	0
Bacteria;Chloroflexi;Dehalococcoidia;Dehalococcoidales;Dehalococcoidaceae;Dehalococcoides	2	0	0	0	0	0	0	0	0	0	0
Bacteria;Chloroflexi;Dehalococcoidia;Dehalococcoidales;Dehalococcoidales Incertae Sedis;Dehalobium	0	0	0	0	0	0	0	1	0	0	0
Bacteria;Chloroflexi;Dehalococcoidia;Dehalococcoidales;unclassified;unclassified bacterium	0	0	0	0	0	0	0	1	0	0	0
Bacteria;Chloroflexi;Dehalococcoidia;FS117-23B-02;(FS117-23B-02);(FS117-23B-02)	0	0	0	0	0	0	0	3	0	0	0
Bacteria;Chloroflexi;Dehalococcoidia;FS117-23B-02;unclassified prokaryote;(unclassified prokaryote)	0	0	0	0	0	0	0	2	0	0	0
Bacteria;Chloroflexi;Dehalococcoidia;FW22;(FW22);(FW22)	0	0	0	0	0	0	0	1	0	0	0
Bacteria;Chloroflexi;Dehalococcoidia;GIF9;AB-539-J10;SCGC-AB-539-J10	0	0	0	0	0	0	0	2	0	0	0
Bacteria;Chloroflexi;Dehalococcoidia;GIF9;unclassified bacterium;(unclassified bacterium)	0	0	0	0	0	0	0	1	0	0	0
Bacteria;Chloroflexi;Dehalococcoidia;MSBL5;(MSBL5);(MSBL5)	0	0	0	0	0	3	0	3	0	0	0
Bacteria;Chloroflexi;Dehalococcoidia;MSBL5;unclassified bacterium;(unclassified bacterium)	0	0	0	0	0	0	0	1	0	0	0
Bacteria;Chloroflexi;Dehalococcoidia;S085;(S085);(S085)	0	0	1	18	5	0	4	0	1	0	0
Bacteria;Chloroflexi;Dehalococcoidia;S085;metagenome;(metagenome)	0	0	1	1	1	0	0	0	0	0	0
Bacteria;Chloroflexi;Dehalococcoidia;S085;unclassified bacterium;(unclassified bacterium)	1	0	4	3	7	5	4	2	0	0	0
Bacteria;Chloroflexi;Dehalococcoidia;SAR202 clade;(SAR202 clade);(SAR202 clade)	1	0	1	1	4	2	2	4	1	0	0
Bacteria;Chloroflexi;Dehalococcoidia;SAR202 clade;unclassified bacterium;(unclassified bacterium)	0	1	5	10	6	4	5	11	13	0	0
Bacteria;Chloroflexi;Dehalococcoidia;SAR202 clade;unclassified deep-sea bacterium;(unclassified deep-sea bacterium)	0	0	0	0	1	0	0	0	0	0	0
Bacteria;Chloroflexi;Dehalococcoidia;Sh765B-AG-111;unclassified bacterium;(unclassified bacterium)	0	0	0	0	0	0	0	1	0	0	0
Bacteria;Chloroflexi;JG30-KF-CM66;(JG30-KF-CM66);(JG30-KF-CM66);(JG30-KF-CM66)	4	2	9	33	22	8	1	2	7	0	0
Bacteria;Chloroflexi;JG30-KF-CM66;metagenome;(metagenome);(metagenome)	0	0	0	0	2	0	0	0	0	0	0
Bacteria;Chloroflexi;JG30-KF-CM66;unclassified bacterium;(unclassified bacterium);(unclassified bacterium)	0	1	12	3	12	10	4	9	7	0	0
Bacteria;Chloroflexi;KD4-96;(KD4-96);(KD4-96);(KD4-96)	18	21	32	18	23	32	17	53	28	2	0
Bacteria;Chloroflexi;KD4-96;unclassified Gram-positive bacterium;(unclassified Gram-positive bacterium);(unclassified Gram-positive bacterium)	2	6	2	1	2	3	4	3	6	0	0
Bacteria;Chloroflexi;KD4-96;unclassified bacterium;(unclassified bacterium);(unclassified bacterium)	65	61	95	66	65	126	137	196	144	0	0
Bacteria;Chloroflexi;Ktedonobacteria;Ktedonobacterales;JG30-KF-AS9;(JG30-KF-AS9)	0	0	0	0	0	0	2	0	0	0	0
Bacteria;Chloroflexi;Ktedonobacteria;Ktedonobacterales;Ktedonobacteraceae;(Ktedonobacteraceae)	0	0	0	0	0	0	0	0	1	0	0
Bacteria;Chloroflexi;Ktedonobacteria;Ktedonobacterales;Ktedonobacteraceae;Ktedonobacter	0	1	0	0	1	0	0	0	0	0	0
Bacteria;Chloroflexi;OLB14;(OLB14);(OLB14);(OLB14)	0	0	0	0	0	0	1	0	0	0	0
Bacteria;Chloroflexi;TK10;(TK10);(TK10);(TK10)	0	0	0	5	2	0	0	0	0	0	0
Bacteria;Chloroflexi;TK10;unclassified bacterium;(unclassified bacterium);(unclassified bacterium)	0	0	0	1	0	0	0	0	0	0	0
Bacteria;Chloroflexi;TK17;(TK17);(TK17);(TK17)	0	0	0	1	0	3	0	0	0	0	0
Bacteria;Chloroflexi;TK17;unclassified Chloroflexi bacterium;(unclassified Chloroflexi bacterium);(unclassified Chloroflexi bacterium)	0	0	0	0	1	0	0	0	0	0	0
Bacteria;Chloroflexi;TK17;unclassified bacterium;(unclassified bacterium);(unclassified bacterium)	0	0	0	1	1	0	0	0	2	0	0
Bacteria;Chloroflexi;TK30;(TK30);(TK30);(TK30)	0	0	1	0	1	1	0	0	0	0	0
Bacteria;Chloroflexi;TK30;unclassified bacterium;(unclassified bacterium);(unclassified bacterium)	0	0	1	3	0	0	1	0	0	0	0
Bacteria;Cloacimonadota;Cloacimonadia;Cloacimonadales;MSBL8;unclassified bacterium	0	0	0	0	0	0	0	0	1	0	0
Bacteria;Cyanobacteria;(Cyanobacteria);(Cyanobacteria);(Cyanobacteria);(Cyanobacteria)	0	0	0	0	0	0	0	1	0	1	0
Bacteria;Cyanobacteria;Cyanobacteriia;(Cyanobacteriia);(Cyanobacteriia);(Cyanobacteriia)	3	9	5	0	0	3	0	0	0	66	5
Bacteria;Cyanobacteria;Cyanobacteriia;Cyanobacteriales;(Cyanobacteriales);(Cyanobacteriales)	0	1	0	0	3	0	0	1	3	7	0
Bacteria;Cyanobacteria;Cyanobacteriia;Cyanobacteriales;Cyanobacteriaceae;Geminobacterium	0	1	0	0	0	0	0	0	0	0	0
Bacteria;Cyanobacteria;Cyanobacteriia;Cyanobacteriales;Microcystaceae;(Microcystaceae)	0	0	0	0	0	0	0	0	0	2	1
Bacteria;Cyanobacteria;Cyanobacteriia;Cyanobacteriales;Microcystaceae;Atelocyanobacterium (UCYN-A)	2	1	3	0	1	0	0	4	0	9	1
Bacteria;Cyanobacteria;Cyanobacteriia;Cyanobacteriales;Microcystaceae;Microcystis PCC-7914	0	0	0	0	0	0	0	0	0	1	0
Bacteria;Cyanobacteria;Cyanobacteriia;Cyanobacteriales;Xenococcaceae;(Xenococcaceae)	0	0	0	0	0	0	0	0	0	0	4
Bacteria;Cyanobacteria;Cyanobacteriia;Cyanobacteriales;Xenococcaceae;Pleurocapsa PCC-7319	0	0	0	0	0	0	0	2	0	2	0
Bacteria;Cyanobacteria;Cyanobacteriia;Cyanobacteriales;Xenococcaceae;Xenococcus PCC-7305	0	0	0	0	0	0	0	5	0	0	0
Bacteria;Cyanobacteria;Cyanobacteriia;Leptolyngbyales;Leptolyngbyaceae;(Leptolyngbyaceae)	0	0	0	0	0	0	0	1	0	0	0
Bacteria;Cyanobacteria;Cyanobacteriia;Leptolyngbyales;Leptolyngbyaceae;Leptolyngbya ANT.L52.2	0	0	0	0	0	0	0	0	1	0	0
Bacteria;Cyanobacteria;Cyanobacteriia;Leptolyngbyales;Leptolyngbyaceae;unclassified	0	0	0	0	0	0	0	0	2	0	0
Bacteria;Cyanobacteria;Cyanobacteriia;Phormidesmiales;Phormidesmiaceae;Phormidesmis ANT.LACV5.1	0	2	0	0	0	0	0	0	0	0	0
Bacteria;Cyanobacteria;Cyanobacteriia;Synechococcales;Cyanobiaceae;(Cyanobiaceae)	160	151	66	23	8	4	1	1	2	477	58
Bacteria;Cyanobacteria;Cyanobacteriia;Synechococcales;Cyanobiaceae;Cyanobium PCC-6307	7	2	0	0	0	0	0	1	0	0	1
Bacteria;Cyanobacteria;Cyanobacteriia;Synechococcales;Cyanobiaceae;Prochlorococcus MIT9313	0	0	0	0	0	0	0	0	0	2	1
Bacteria;Cyanobacteria;Cyanobacteriia;Synechococcales;Cyanobiaceae;Synechococcus CC9902	614	696	355	58	31	24	12	13	3	1720	261
Bacteria;Cyanobacteria;Cyanobacteriia;Thermosynechococcales;Acaryochloridaceae;Acaryochloris MBIC11017	1	0	0	0	0	0	0	0	0	0	0
Bacteria;Cyanobacteria;Sericytochromatia;(Sericytochromatia);(Sericytochromatia);(Sericytochromatia)	0	0	0	0	0	1	0	0	1	0	0
Bacteria;Cyanobacteria;Vampirivibrionia;(Vampirivibrionia);(Vampirivibrionia);(Vampirivibrionia)	0	0	0	0	2	0	0	1	2	0	0
Bacteria;Cyanobacteria;Vampirivibrionia;Caenarcaniphilales;unclassified bacterium;(unclassified bacterium)	0	0	1	0	0	0	0	0	0	0	0
Bacteria;Cyanobacteria;Vampirivibrionia;Gastranaerophilales;(Gastranaerophilales);(Gastranaerophilales)	0	0	1	0	0	0	2	5	0	0	0
Bacteria;Cyanobacteria;Vampirivibrionia;Gastranaerophilales;unclassified Gloeobacter sp.;(unclassified Gloeobacter sp.)	0	0	0	0	0	0	0	1	0	0	0
Bacteria;Cyanobacteria;Vampirivibrionia;Gastranaerophilales;unclassified bacterium;(unclassified bacterium)	0	0	0	0	1	0	0	6	0	0	0
Bacteria;Cyanobacteria;Vampirivibrionia;Gastranaerophilales;unclassified organism;(unclassified organism)	0	0	3	0	0	1	4	1	0	0	0
Bacteria;Cyanobacteria;Vampirivibrionia;Obscuribacterales;Obscuribacteraceae;(Obscuribacteraceae)	1	0	0	0	0	0	1	0	1	0	0
Bacteria;Cyanobacteria;Vampirivibrionia;Vampirovibrionales;(Vampirovibrionales);(Vampirovibrionales)	0	0	0	2	9	0	0	0	0	0	0
Bacteria;Cyanobacteria;Vampirivibrionia;Vampirovibrionales;Vampirovibrionaceae;(Vampirovibrionaceae)	0	0	2	0	0	0	0	0	0	0	0
Bacteria;Cyanobacteria;Vampirivibrionia;Vampirovibrionales;Vampirovibrionaceae;unclassified bacterium	0	0	0	1	0	0	0	0	0	0	0
Bacteria;Cyanobacteria;Vampirivibrionia;Vampirovibrionales;unclassified bacterium;(unclassified bacterium)	0	0	2	0	0	0	1	0	0	0	0
Bacteria;Dadabacteria;Dadabacteriia;Dadabacteriales;(Dadabacteriales);(Dadabacteriales)	30	77	94	147	92	47	35	19	28	0	0
Bacteria;Dadabacteria;Dadabacteriia;Dadabacteriales;unclassified Desulfohalobiaceae bacterium;(unclassified Desulfohalobiaceae bacterium)	0	3	1	0	0	0	0	0	0	0	0
Bacteria;Dadabacteria;Dadabacteriia;Dadabacteriales;unclassified bacterium;(unclassified bacterium)	27	45	72	80	50	32	7	8	9	1	0
Bacteria;Dadabacteria;Dadabacteriia;Dadabacteriales;unclassified deep-sea bacterium;(unclassified deep-sea bacterium)	0	0	0	1	0	0	0	0	0	0	0
Bacteria;Dadabacteria;Dadabacteriia;Dadabacteriales;unclassified delta proteobacterium;(unclassified delta proteobacterium)	0	0	4	6	2	1	0	3	1	0	0
Bacteria;Dadabacteria;Dadabacteriia;Dadabacteriales;unclassified organism;(unclassified organism)	1	0	4	4	2	0	0	0	1	0	0
Bacteria;Dadabacteria;Dadabacteriia;Dadabacteriales;unclassified soil bacterium;(unclassified soil bacterium)	0	0	0	0	0	2	0	0	0	0	0
Bacteria;Deferribacterota;Deferribacteres;Deferribacterales;Deferribacteraceae;Mucispirillum	0	1	0	0	0	0	0	0	0	0	0
Bacteria;Deferribacterota;Deferribacteres;Deferribacterales;Deferribacteraceae;unclassified	0	0	0	0	0	0	1	9	0	0	0
Bacteria;Deferrisomatota;Defferrisomatia;Defferrisomatales;Defferrisomataceae;Deferrisoma	0	1	2	6	6	19	43	22	36	0	0
Bacteria;Deinococcota;Deinococci;Deinococcales;Trueperaceae;Truepera	6	12	6	3	4	10	5	7	6	0	0
Bacteria;Dependentiae;Babeliae;Babeliales;(Babeliales);(Babeliales)	2	4	7	22	7	7	9	61	17	0	0
Bacteria;Dependentiae;Babeliae;Babeliales;Babeliaceae;(Babeliaceae)	0	0	0	0	1	0	2	10	2	0	0
Bacteria;Dependentiae;Babeliae;Babeliales;Babeliaceae;Candidatus Babela	0	0	0	1	0	0	0	0	0	0	0
Bacteria;Dependentiae;Babeliae;Babeliales;Babeliaceae;unclassified bacterium	2	1	1	0	1	1	5	14	0	0	0
Bacteria;Dependentiae;Babeliae;Babeliales;UBA12409;(UBA12409)	0	0	0	0	0	1	0	2	0	0	0
Bacteria;Dependentiae;Babeliae;Babeliales;UBA12409;unclassified Candidatus Dependentiae bacterium	0	0	0	0	0	0	1	0	0	0	0
Bacteria;Dependentiae;Babeliae;Babeliales;UBA12409;unclassified bacterium	0	0	0	0	0	0	2	0	0	0	0
Bacteria;Dependentiae;Babeliae;Babeliales;UBA12411;(UBA12411)	0	0	0	1	1	0	1	0	0	0	0
Bacteria;Dependentiae;Babeliae;Babeliales;UBA12411;unclassified bacterium	0	0	2	0	2	0	0	0	0	0	0
Bacteria;Dependentiae;Babeliae;Babeliales;UBA12411;unclassified deep-sea bacterium	0	0	0	0	0	1	0	0	0	0	0
Bacteria;Dependentiae;Babeliae;Babeliales;Vermiphilaceae;(Vermiphilaceae)	2	0	0	2	3	5	4	35	4	0	0
Bacteria;Dependentiae;Babeliae;Babeliales;Vermiphilaceae;candidate division TM6 bacterium GW2011_GWF2_30_66	0	0	0	0	0	0	0	2	0	0	0
Bacteria;Dependentiae;Babeliae;Babeliales;Vermiphilaceae;unclassified bacterium	0	0	7	6	5	6	1	26	4	0	0
Bacteria;Dependentiae;Babeliae;Babeliales;metagenome;(metagenome)	0	0	0	0	0	1	0	0	0	0	0
Bacteria;Dependentiae;Babeliae;Babeliales;unclassified bacterium;(unclassified bacterium)	5	2	8	21	17	7	5	32	0	0	0
Bacteria;Dependentiae;Babeliae;Babeliales;unclassified organism;(unclassified organism)	0	0	0	0	0	3	0	1	0	0	0
Bacteria;Desulfobacterota;(Desulfobacterota);(Desulfobacterota);(Desulfobacterota);(Desulfobacterota)	7	2	5	4	4	19	36	42	20	2	0
Bacteria;Desulfobacterota;Desulfarculia;Desulfarculales;Desulfarculaceae;(Desulfarculaceae)	0	0	0	0	0	1	1	0	0	0	0
Bacteria;Desulfobacterota;Desulfarculia;Desulfarculales;Desulfarculaceae;Desulfarculus	0	0	0	0	0	1	1	0	0	0	0
Bacteria;Desulfobacterota;Desulfobaccia;Desulfobaccales;Desulfobaccaceae;Desulfobacca	1	0	0	0	0	0	0	0	0	0	0
Bacteria;Desulfobacterota;Desulfobacteria;(Desulfobacteria);(Desulfobacteria);(Desulfobacteria)	0	0	0	1	0	0	0	1	0	0	0
Bacteria;Desulfobacterota;Desulfobacteria;Desulfatiglandales;Desulfatiglandaceae;Desulfatiglans	1	1	1	1	1	10	4	61	7	0	0
Bacteria;Desulfobacterota;Desulfobacteria;Desulfobacterales;(Desulfobacterales);(Desulfobacterales)	1	2	1	1	0	4	2	33	3	4	0
Bacteria;Desulfobacterota;Desulfobacteria;Desulfobacterales;Desulfobacteraceae;(Desulfobacteraceae)	0	0	1	0	0	22	21	22	24	0	0
Bacteria;Desulfobacterota;Desulfobacteria;Desulfobacterales;Desulfobacteraceae;Desulfobacter	0	0	0	0	0	3	1	4	1	0	0
Bacteria;Desulfobacterota;Desulfobacteria;Desulfobacterales;Desulfobacteraceae;Desulfobacterium	0	0	0	0	0	0	1	5	1	0	0
Bacteria;Desulfobacterota;Desulfobacteria;Desulfobacterales;Desulfobacteraceae;Desulfobacula	0	0	0	0	0	0	1	0	0	0	0
Bacteria;Desulfobacterota;Desulfobacteria;Desulfobacterales;Desulfobacteraceae;Desulfoconvexum	0	0	0	0	0	0	4	4	1	0	0
Bacteria;Desulfobacterota;Desulfobacteria;Desulfobacterales;Desulfobacteraceae;Desulfotignum	0	0	0	0	0	0	1	1	0	0	0
Bacteria;Desulfobacterota;Desulfobacteria;Desulfobacterales;Desulfobacteraceae;unclassified	0	0	0	0	0	3	7	10	2	0	0
Bacteria;Desulfobacterota;Desulfobacteria;Desulfobacterales;Desulfococcaceae;(Desulfococcaceae)	0	0	0	0	0	0	0	1	0	0	0
Bacteria;Desulfobacterota;Desulfobacteria;Desulfobacterales;Desulfococcaceae;Desulfonema	0	0	0	0	0	0	0	1	0	0	0
Bacteria;Desulfobacterota;Desulfobacteria;Desulfobacterales;Desulfococcaceae;unclassified	0	0	0	0	0	0	0	1	0	0	0
Bacteria;Desulfobacterota;Desulfobacteria;Desulfobacterales;Desulfolunaceae;Desulfofaba	0	0	0	0	0	0	0	7	0	0	0
Bacteria;Desulfobacterota;Desulfobacteria;Desulfobacterales;Desulfolunaceae;Desulfofrigus	0	0	0	0	1	0	0	0	0	0	0
Bacteria;Desulfobacterota;Desulfobacteria;Desulfobacterales;Desulfolunaceae;Desulfoluna	0	0	0	0	1	2	0	0	0	0	0
Bacteria;Desulfobacterota;Desulfobacteria;Desulfobacterales;Desulfosarcinaceae;(Desulfosarcinaceae)	1	1	6	6	3	20	10	100	22	0	0
Bacteria;Desulfobacterota;Desulfobacteria;Desulfobacterales;Desulfosarcinaceae;Desulfatirhabdium	0	0	0	0	0	1	0	0	0	0	0
Bacteria;Desulfobacterota;Desulfobacteria;Desulfobacterales;Desulfosarcinaceae;Desulfosarcina	0	0	0	0	0	2	4	7	0	0	0
Bacteria;Desulfobacterota;Desulfobacteria;Desulfobacterales;Desulfosarcinaceae;LCP-80	0	0	1	3	0	8	9	20	8	1	0
Bacteria;Desulfobacterota;Desulfobacteria;Desulfobacterales;Desulfosarcinaceae;SEEP-SRB1	2	1	3	1	2	2	3	78	4	0	0
Bacteria;Desulfobacterota;Desulfobacteria;Desulfobacterales;Desulfosarcinaceae;Sva0081 sediment group	9	5	9	9	4	47	43	176	37	0	0
Bacteria;Desulfobacterota;Desulfobacteria;Desulfobacterales;Desulfosarcinaceae;unclassified	1	1	2	0	0	2	1	11	9	0	0
Bacteria;Desulfobacterota;Desulfobacteria;Desulfobacterales;Desulfosarcinaceae;unclassified delta proteobacterium	0	0	0	0	0	0	0	3	0	0	0
Bacteria;Desulfobacterota;Desulfobulbia;Desulfobulbales;(Desulfobulbales);(Desulfobulbales)	2	0	4	13	3	13	14	46	19	0	0
Bacteria;Desulfobacterota;Desulfobulbia;Desulfobulbales;Desulfobulbaceae;(Desulfobulbaceae)	0	1	2	0	1	1	0	21	4	0	0
Bacteria;Desulfobacterota;Desulfobulbia;Desulfobulbales;Desulfobulbaceae;Candidatus Electrothrix	0	0	0	0	0	0	0	2	0	0	0
Bacteria;Desulfobacterota;Desulfobulbia;Desulfobulbales;Desulfobulbaceae;Desulfobulbus	0	0	0	1	1	4	1	15	1	0	0
Bacteria;Desulfobacterota;Desulfobulbia;Desulfobulbales;Desulfobulbaceae;unclassified	4	1	5	8	10	21	24	272	32	0	0
Bacteria;Desulfobacterota;Desulfobulbia;Desulfobulbales;Desulfocapsaceae;(Desulfocapsaceae)	8	6	13	7	11	78	105	231	100	0	0
Bacteria;Desulfobacterota;Desulfobulbia;Desulfobulbales;Desulfocapsaceae;Desulfocapsa	0	2	0	0	0	3	0	9	1	0	0
Bacteria;Desulfobacterota;Desulfobulbia;Desulfobulbales;Desulfocapsaceae;Desulfofustis	0	0	0	0	0	0	0	1	0	0	0
Bacteria;Desulfobacterota;Desulfobulbia;Desulfobulbales;Desulfocapsaceae;Desulfopila	0	0	0	0	0	2	4	7	1	0	0
Bacteria;Desulfobacterota;Desulfobulbia;Desulfobulbales;Desulfocapsaceae;Desulforhopalus	0	0	8	1	3	7	7	7	8	1	0
Bacteria;Desulfobacterota;Desulfobulbia;Desulfobulbales;Desulfocapsaceae;Desulfotalea	0	0	0	0	0	1	1	0	2	0	0
Bacteria;Desulfobacterota;Desulfobulbia;Desulfobulbales;Desulfocapsaceae;SEEP-SRB4	0	1	3	3	0	15	15	18	40	0	0
Bacteria;Desulfobacterota;Desulfobulbia;Desulfobulbales;Desulfocapsaceae;[Desulfobacterium] catecholicum group	0	1	0	0	0	1	1	0	4	0	0
Bacteria;Desulfobacterota;Desulfobulbia;Desulfobulbales;Desulfocapsaceae;unclassified	13	28	27	6	15	130	177	715	196	0	0
Bacteria;Desulfobacterota;Desulfobulbia;Desulfobulbales;Desulfurivibrionaceae;(Desulfurivibrionaceae)	0	0	0	0	1	0	1	2	0	0	0
Bacteria;Desulfobacterota;Desulfobulbia;Desulfobulbales;Desulfurivibrionaceae;Desulfurivibrio	0	0	1	4	0	2	1	10	3	0	0
Bacteria;Desulfobacterota;Desulfobulbia;Desulfobulbales;Desulfurivibrionaceae;MSBL7	0	0	0	0	2	0	1	16	0	0	0
Bacteria;Desulfobacterota;Desulfobulbia;Desulfobulbales;unclassified;unclassified bacterium	0	1	0	1	0	0	0	10	1	0	0
Bacteria;Desulfobacterota;Desulfomonilia;Desulfomonilales;Desulfomonilaceae;Desulfomonile	0	0	0	0	1	0	1	3	1	0	0
Bacteria;Desulfobacterota;Desulfovibrionia;Desulfovibrionales;(Desulfovibrionales);(Desulfovibrionales)	0	0	0	0	0	0	1	0	2	0	0
Bacteria;Desulfobacterota;Desulfovibrionia;Desulfovibrionales;Desulfovibrionaceae;Desulfovibrio	1	0	0	0	0	3	3	5	5	2	0
Bacteria;Desulfobacterota;Desulfovibrionia;Desulfovibrionales;Desulfovibrionaceae;Halodesulfovibrio	0	0	2	0	2	4	0	2	3	0	0
Bacteria;Desulfobacterota;Desulfovibrionia;Desulfovibrionales;Desulfovibrionaceae;unclassified	0	1	0	0	0	0	0	0	0	2	0
Bacteria;Desulfobacterota;Desulfuromonadia;(Desulfuromonadia);(Desulfuromonadia);(Desulfuromonadia)	0	0	3	6	2	0	4	1	7	5	0
Bacteria;Desulfobacterota;Desulfuromonadia;Bradymonadales;(Bradymonadales);(Bradymonadales)	1	1	2	2	1	6	3	4	2	1	5
Bacteria;Desulfobacterota;Desulfuromonadia;Bradymonadales;Bradymonadaceae;(Bradymonadaceae)	0	0	0	0	0	0	0	0	1	0	0
Bacteria;Desulfobacterota;Desulfuromonadia;Bradymonadales;Bradymonadaceae;unclassified bacterium	0	0	0	0	0	0	0	0	1	0	0
Bacteria;Desulfobacterota;Desulfuromonadia;Bradymonadales;unclassified bacterium;(unclassified bacterium)	0	1	1	3	3	2	8	0	3	1	6
Bacteria;Desulfobacterota;Desulfuromonadia;Bradymonadales;unclassified delta proteobacterium;(unclassified delta proteobacterium)	0	0	0	0	0	0	0	0	0	2	1
Bacteria;Desulfobacterota;Desulfuromonadia;Desulfuromonadales;(Desulfuromonadales);(Desulfuromonadales)	1	0	6	13	9	13	23	11	7	4	0
Bacteria;Desulfobacterota;Desulfuromonadia;Desulfuromonadales;C8S-102;(C8S-102)	0	0	0	0	0	0	0	0	1	0	0
Bacteria;Desulfobacterota;Desulfuromonadia;Desulfuromonadales;Desulfuromonadaceae;(Desulfuromonadaceae)	0	0	2	5	0	0	2	0	0	0	0
Bacteria;Desulfobacterota;Desulfuromonadia;Desulfuromonadales;Desulfuromonadaceae;Desulfuromonas	0	0	2	1	1	1	0	0	2	0	0
Bacteria;Desulfobacterota;Desulfuromonadia;Desulfuromonadales;Desulfuromonadaceae;Trichloromonas	0	0	1	0	0	0	0	0	0	0	0
Bacteria;Desulfobacterota;Desulfuromonadia;Desulfuromonadales;Geopsychrobacteraceae;(Geopsychrobacteraceae)	0	0	12	10	17	5	11	9	6	0	0
Bacteria;Desulfobacterota;Desulfuromonadia;Desulfuromonadales;Geopsychrobacteraceae;Desulfuromusa	0	0	2	8	6	4	5	10	6	0	0
Bacteria;Desulfobacterota;Desulfuromonadia;Desulfuromonadales;Geopsychrobacteraceae;Geopsychrobacter	0	0	1	1	0	0	0	0	1	0	0
Bacteria;Desulfobacterota;Desulfuromonadia;Desulfuromonadales;Geopsychrobacteraceae;Malonomonas	0	1	0	1	3	0	1	6	0	0	0
Bacteria;Desulfobacterota;Desulfuromonadia;Desulfuromonadales;Geothermobacteraceae;Geothermobacter	0	0	1	1	0	0	6	3	1	0	0
Bacteria;Desulfobacterota;Desulfuromonadia;Desulfuromonadales;Sva1033;(Sva1033)	0	1	4	9	6	26	43	33	24	0	0
Bacteria;Desulfobacterota;Desulfuromonadia;Desulfuromonadales;Sva1033;unclassified bacterium	0	0	0	0	0	1	2	6	2	0	0
Bacteria;Desulfobacterota;Desulfuromonadia;Desulfuromonadales;Sva1033;unclassified delta proteobacterium	0	0	2	0	0	0	4	1	3	0	0
Bacteria;Desulfobacterota;Desulfuromonadia;Desulfuromonadales;Syntrophotaleaceae;Syntrophotalea	0	0	0	0	1	1	0	1	1	0	0
Bacteria;Desulfobacterota;Desulfuromonadia;Geobacterales;(Geobacterales);(Geobacterales)	0	0	0	0	0	1	0	0	0	0	0
Bacteria;Desulfobacterota;Desulfuromonadia;Geobacterales;Geobacteraceae;(Geobacteraceae)	0	2	1	0	0	0	0	0	0	0	0
Bacteria;Desulfobacterota;Desulfuromonadia;Geobacterales;Geobacteraceae;Geotalea	0	0	0	0	1	0	0	0	0	0	0
Bacteria;Desulfobacterota;Desulfuromonadia;PB19;(PB19);(PB19)	0	0	0	1	0	1	10	2	5	0	0
Bacteria;Desulfobacterota;Desulfuromonadia;PB19;Deltaproteobacteria bacterium SMP-3;(Deltaproteobacteria bacterium SMP-3)	0	0	1	0	0	0	0	0	0	0	0
Bacteria;Desulfobacterota;Desulfuromonadia;PB19;unclassified bacterium HF0010_08B07;(unclassified bacterium HF0010_08B07)	0	0	1	0	0	0	0	0	0	0	0
Bacteria;Desulfobacterota;Desulfuromonadia;PB19;unclassified bacterium;(unclassified bacterium)	0	0	0	6	3	2	4	1	6	0	0
Bacteria;Desulfobacterota;Desulfuromonadia;PB19;unclassified delta proteobacterium;(unclassified delta proteobacterium)	0	0	0	1	0	1	1	1	0	0	0
Bacteria;Desulfobacterota;Dissulfuribacteria;Dissulfuribacterales;Dissulfuribacteraceae;(Dissulfuribacteraceae)	0	0	0	0	0	0	0	0	2	0	0
Bacteria;Desulfobacterota;Dissulfuribacteria;Dissulfuribacterales;Dissulfuribacteraceae;SEEP-SRB2	1	0	0	0	0	0	0	0	0	0	0
Bacteria;Desulfobacterota;Incertae Sedis;Syntrophobacter sp. DG_60;(Syntrophobacter sp. DG_60);(Syntrophobacter sp. DG_60)	0	0	0	0	0	0	0	1	0	0	0
Bacteria;Desulfobacterota;Syntrophia;Syntrophales;(Syntrophales);(Syntrophales)	0	0	0	0	0	1	2	0	0	0	0
Bacteria;Desulfobacterota;Syntrophia;Syntrophales;Syntrophaceae;Syntrophus	0	0	0	0	0	0	1	0	0	0	0
Bacteria;Desulfobacterota;Syntrophia;Syntrophales;unclassified;unclassified bacterium	0	0	0	0	0	0	0	2	0	0	0
Bacteria;Desulfobacterota;Syntrophobacteria;Syntrophobacterales;(Syntrophobacterales);(Syntrophobacterales)	1	0	0	0	0	0	0	0	0	0	0
Bacteria;Desulfobacterota;Syntrophobacteria;Syntrophobacterales;unclassified;(unclassified)	3	0	2	3	0	6	5	16	8	0	0
Bacteria;Desulfobacterota;Syntrophobacteria;Syntrophobacterales;unclassified;unclassified bacterium	2	14	1	5	0	23	17	72	20	0	0
Bacteria;Desulfobacterota;Syntrophobacteria;Syntrophobacterales;unclassified;unclassified delta proteobacterium	0	0	0	0	0	0	0	1	0	0	0
Bacteria;Desulfobacterota;Thermodesulfobacteria;Thermodesulfobacteriales;Thermodesulfobacteriaceae;(Thermodesulfobacteriaceae)	0	2	0	0	0	0	0	0	0	0	0
Bacteria;Desulfobacterota;Thermodesulfobacteria;Thermodesulfobacteriales;Thermodesulfobacteriaceae;unclassified	2	0	0	0	0	0	0	0	0	0	0
Bacteria;Desulfobacterota;unclassified;(unclassified);(unclassified);(unclassified)	6	4	4	2	10	5	13	5	7	1	0
Bacteria;Desulfobacterota;unclassified;unclassified bacterium;(unclassified bacterium);(unclassified bacterium)	1	0	6	12	11	1	1	3	8	0	0
Bacteria;Desulfobacterota;unclassified;unclassified delta proteobacterium;(unclassified delta proteobacterium);(unclassified delta proteobacterium)	3	0	3	1	0	0	1	3	5	0	0
Bacteria;Desulfobacterota;unclassified;unclassified proteobacterium;(unclassified proteobacterium);(unclassified proteobacterium)	0	0	0	1	0	0	0	0	0	0	0
Bacteria;Elusimicrobiota;Elusimicrobia;Lineage IV;(Lineage IV);(Lineage IV)	0	0	0	0	0	0	0	0	1	0	0
Bacteria;Elusimicrobiota;Elusimicrobia;Lineage IV;unclassified bacterium;(unclassified bacterium)	0	0	0	0	0	0	0	0	1	0	0
Bacteria;Elusimicrobiota;Elusimicrobia;MVP-88;(MVP-88);(MVP-88)	0	0	0	0	0	0	0	0	1	0	0
Bacteria;Elusimicrobiota;Lineage IIa;(Lineage IIa);(Lineage IIa);(Lineage IIa)	0	0	0	0	0	0	0	1	0	0	0
Bacteria;Elusimicrobiota;Lineage IIa;unclassified bacterium;(unclassified bacterium);(unclassified bacterium)	0	0	0	3	0	0	0	0	0	0	0
Bacteria;Elusimicrobiota;Lineage IIb;(Lineage IIb);(Lineage IIb);(Lineage IIb)	0	1	0	1	1	0	0	0	0	0	0
Bacteria;Elusimicrobiota;Lineage IIb;unclassified Lentisphaerae bacterium;(unclassified Lentisphaerae bacterium);(unclassified Lentisphaerae bacterium)	0	0	0	0	0	2	0	3	0	0	0
Bacteria;Elusimicrobiota;Lineage IIb;unclassified bacterium;(unclassified bacterium);(unclassified bacterium)	4	0	0	2	1	0	0	0	0	0	0
Bacteria;Elusimicrobiota;Lineage IIc;unclassified bacterium;(unclassified bacterium);(unclassified bacterium)	0	0	1	2	0	0	0	2	0	0	0
Bacteria;Entotheonellaeota;Entotheonellia;Entotheonellales;Entotheonellaceae;(Entotheonellaceae)	0	0	4	2	2	1	0	4	0	0	0
Bacteria;Entotheonellaeota;Entotheonellia;Entotheonellales;Entotheonellaceae;Candidatus Entotheonella	3	3	11	24	12	9	4	8	3	4	0
Bacteria;Entotheonellaeota;Entotheonellia;Entotheonellales;Entotheonellaceae;metagenome	0	0	0	1	0	0	0	0	0	0	0
Bacteria;Entotheonellaeota;Entotheonellia;Entotheonellales;Entotheonellaceae;unclassified bacterium	0	0	2	1	0	0	3	0	0	0	0
Bacteria;FCPU426;(FCPU426);(FCPU426);(FCPU426);(FCPU426)	0	0	0	0	0	0	0	1	0	0	0
Bacteria;FCPU426;unclassified bacterium;(unclassified bacterium);(unclassified bacterium);(unclassified bacterium)	1	0	0	0	0	2	1	2	0	0	0
Bacteria;Fermentibacterota;Fermentibacteria;Fermentibacterales;Fermentibacteraceae;(Fermentibacteraceae)	0	0	0	0	0	0	0	0	1	0	0
Bacteria;Fibrobacterota;Chitinivibrionia;Chitinivibrionales;Chitinivibrionaceae;possible genus 03	0	0	0	0	0	1	0	0	0	0	0
Bacteria;Fibrobacterota;Fibrobacteria;Fibrobacterales;(Fibrobacterales);(Fibrobacterales)	0	0	0	0	0	0	1	0	0	0	0
Bacteria;Fibrobacterota;Fibrobacteria;Fibrobacterales;BBMC-4;unclassified microorganism	0	0	0	0	0	0	1	0	0	0	0
Bacteria;Fibrobacterota;Fibrobacteria;Fibrobacterales;Fibrobacteraceae;(Fibrobacteraceae)	0	0	0	0	0	1	0	0	0	0	0
Bacteria;Fibrobacterota;Fibrobacteria;Fibrobacterales;Fibrobacteraceae;unclassified	0	0	0	0	0	3	1	9	1	0	0
Bacteria;Fibrobacterota;Fibrobacteria;Fibrobacterales;unclassified;unclassified bacterium	0	0	0	0	0	0	1	0	0	0	0
Bacteria;Firmicutes;(Firmicutes);(Firmicutes);(Firmicutes);(Firmicutes)	6	5	9	9	7	5	4	43	7	3	2
Bacteria;Firmicutes;BRH-c20a;unclassified bacterium;(unclassified bacterium);(unclassified bacterium)	0	3	0	0	0	0	0	0	0	0	0
Bacteria;Firmicutes;Bacilli;(Bacilli);(Bacilli);(Bacilli)	3	12	13	17	12	8	5	34	7	0	0
Bacteria;Firmicutes;Bacilli;Acholeplasmatales;Acholeplasmataceae;(Acholeplasmataceae)	0	0	0	0	1	0	0	0	0	0	0
Bacteria;Firmicutes;Bacilli;Acholeplasmatales;Acholeplasmataceae;Candidatus Phytoplasma	0	0	0	0	0	0	0	1	0	0	0
Bacteria;Firmicutes;Bacilli;Acholeplasmatales;Acholeplasmataceae;NED5E9	1	0	0	0	0	0	0	0	0	0	0
Bacteria;Firmicutes;Bacilli;Alicyclobacillales;Alicyclobacillaceae;Alicyclobacillus	0	0	1	0	0	0	0	3	0	0	0
Bacteria;Firmicutes;Bacilli;Bacillales;(Bacillales);(Bacillales)	0	2	2	7	0	2	1	4	3	0	0
Bacteria;Firmicutes;Bacilli;Bacillales;Bacillaceae;(Bacillaceae)	0	3	3	3	2	3	1	10	1	1	0
Bacteria;Firmicutes;Bacilli;Bacillales;Bacillaceae;Alkalibacillus	0	0	0	0	0	0	0	0	0	1	0
Bacteria;Firmicutes;Bacilli;Bacillales;Bacillaceae;Bacillus	51	53	64	42	33	52	43	129	41	54	10
Bacteria;Firmicutes;Bacilli;Bacillales;Bacillaceae;Fictibacillus	0	0	0	0	0	1	0	0	0	0	0
Bacteria;Firmicutes;Bacilli;Bacillales;Bacillaceae;Halobacillus	0	0	0	0	0	1	0	3	0	0	0
Bacteria;Firmicutes;Bacilli;Bacillales;Bacillaceae;Oceanobacillus	0	0	2	1	0	0	0	1	0	0	0
Bacteria;Firmicutes;Bacilli;Bacillales;Bacillaceae;Pontibacillus	0	0	0	0	0	0	0	0	1	0	0
Bacteria;Firmicutes;Bacilli;Bacillales;Bacillaceae;Terribacillus	0	0	0	0	0	0	0	0	3	0	0
Bacteria;Firmicutes;Bacilli;Bacillales;Planococcaceae;(Planococcaceae)	0	0	1	0	0	3	0	6	0	0	0
Bacteria;Firmicutes;Bacilli;Bacillales;Planococcaceae;Chungangia	0	0	0	0	0	0	0	7	0	0	0
Bacteria;Firmicutes;Bacilli;Bacillales;Planococcaceae;Jeotgalibacillus	0	0	1	0	1	0	0	0	0	0	0
Bacteria;Firmicutes;Bacilli;Bacillales;Planococcaceae;Lysinibacillus	0	0	0	1	0	0	0	2	0	0	0
Bacteria;Firmicutes;Bacilli;Bacillales;Planococcaceae;Sporosarcina	0	0	0	1	1	1	0	2	0	0	0
Bacteria;Firmicutes;Bacilli;Bacillales;Sporolactobacillaceae;(Sporolactobacillaceae)	0	0	1	0	0	0	0	0	1	0	0
Bacteria;Firmicutes;Bacilli;Entomoplasmatales;Candidatus Spiroplasma;Candidatus Spiroplasma holothuricola	0	0	0	0	0	0	0	0	0	1	0
Bacteria;Firmicutes;Bacilli;Entomoplasmatales;Entomoplasmatales Incertae Sedis;Candidatus Hepatoplasma	6	13	1	0	0	0	0	0	0	0	0
Bacteria;Firmicutes;Bacilli;Entomoplasmatales;Spiroplasmataceae;Spiroplasma	0	2	0	0	1	0	0	0	0	0	0
Bacteria;Firmicutes;Bacilli;Erysipelotrichales;Erysipelatoclostridiaceae;Candidatus Stoquefichus	0	0	0	0	0	0	0	2	0	0	0
Bacteria;Firmicutes;Bacilli;Erysipelotrichales;Erysipelatoclostridiaceae;Erysipelatoclostridium	0	1	0	0	0	0	0	0	0	0	0
Bacteria;Firmicutes;Bacilli;Erysipelotrichales;Erysipelatoclostridiaceae;UCG-004	0	0	1	0	0	0	0	0	0	0	0
Bacteria;Firmicutes;Bacilli;Erysipelotrichales;Erysipelotrichaceae;(Erysipelotrichaceae)	0	0	0	0	0	0	0	2	0	0	0
Bacteria;Firmicutes;Bacilli;Erysipelotrichales;Erysipelotrichaceae;Erysipelothrix	3	0	0	0	0	0	0	0	0	0	0
Bacteria;Firmicutes;Bacilli;Erysipelotrichales;Erysipelotrichaceae;Erysipelotrichaceae UCG-007	0	0	0	0	0	0	0	0	1	0	0
Bacteria;Firmicutes;Bacilli;Erysipelotrichales;Erysipelotrichaceae;Turicibacter	0	0	3	0	3	0	0	5	1	0	0
Bacteria;Firmicutes;Bacilli;Erysipelotrichales;Erysipelotrichaceae;ZOR0006	0	0	1	0	0	0	0	3	0	0	0
Bacteria;Firmicutes;Bacilli;Exiguobacterales;Exiguobacteraceae;Exiguobacterium	0	2	0	0	0	0	0	0	0	0	0
Bacteria;Firmicutes;Bacilli;Haloplasmatales;Haloplasmataceae;Haloplasma	0	0	0	0	0	0	1	13	1	0	0
Bacteria;Firmicutes;Bacilli;Izemoplasmatales;(Izemoplasmatales);(Izemoplasmatales)	0	0	0	0	0	0	0	2	0	0	0
Bacteria;Firmicutes;Bacilli;Izemoplasmatales;Izemoplasmataceae;(Izemoplasmataceae)	0	0	0	0	0	0	0	1	0	0	0
Bacteria;Firmicutes;Bacilli;Izemoplasmatales;Izemoplasmataceae;Izimaplasma	0	0	0	0	0	0	3	1	3	0	0
Bacteria;Firmicutes;Bacilli;Izemoplasmatales;gut metagenome;(gut metagenome)	0	1	0	0	0	0	0	0	0	0	0
Bacteria;Firmicutes;Bacilli;Izemoplasmatales;unclassified bacterium;(unclassified bacterium)	6	3	2	2	4	9	13	26	2	0	0
Bacteria;Firmicutes;Bacilli;Lactobacillales;(Lactobacillales);(Lactobacillales)	0	0	0	0	0	0	1	1	1	0	0
Bacteria;Firmicutes;Bacilli;Lactobacillales;Aerococcaceae;(Aerococcaceae)	0	0	0	0	0	0	0	3	0	0	0
Bacteria;Firmicutes;Bacilli;Lactobacillales;Enterococcaceae;Enterococcus	1	0	1	0	0	0	0	2	0	0	0
Bacteria;Firmicutes;Bacilli;Lactobacillales;Lactobacillaceae;(Lactobacillaceae)	11	6	0	0	0	0	1	1	0	0	0
Bacteria;Firmicutes;Bacilli;Lactobacillales;Lactobacillaceae;Fructilactobacillus	0	1	0	0	0	0	0	0	0	0	0
Bacteria;Firmicutes;Bacilli;Lactobacillales;Lactobacillaceae;Leuconostoc	7	1	0	2	0	0	1	0	1	0	0
Bacteria;Firmicutes;Bacilli;Lactobacillales;Streptococcaceae;(Streptococcaceae)	0	0	0	0	0	0	0	1	0	0	0
Bacteria;Firmicutes;Bacilli;Lactobacillales;Streptococcaceae;Lactococcus	0	1	0	0	0	0	0	1	0	0	0
Bacteria;Firmicutes;Bacilli;Lactobacillales;Streptococcaceae;Streptococcus	7	4	3	2	1	5	0	5	5	5	0
Bacteria;Firmicutes;Bacilli;Mycoplasmatales;Mycoplasmataceae;Candidatus Bacilloplasma	3	0	2	0	0	0	0	0	1	0	0
Bacteria;Firmicutes;Bacilli;Mycoplasmatales;Mycoplasmataceae;Mycoplasma	1	2	0	1	0	0	0	0	0	0	0
Bacteria;Firmicutes;Bacilli;Mycoplasmatales;Mycoplasmataceae;unclassified	0	7	1	0	0	6	0	1	2	0	0
Bacteria;Firmicutes;Bacilli;Paenibacillales;Paenibacillaceae;(Paenibacillaceae)	0	0	5	6	2	0	0	0	1	0	0
Bacteria;Firmicutes;Bacilli;Paenibacillales;Paenibacillaceae;Ammoniphilus	0	0	0	0	0	0	0	0	1	0	0
Bacteria;Firmicutes;Bacilli;Paenibacillales;Paenibacillaceae;Paenibacillus	1	2	23	16	12	6	1	12	0	1	0
Bacteria;Firmicutes;Bacilli;Paenibacillales;Paenibacillaceae;Thermobacillus	0	0	0	0	0	1	0	0	0	0	0
Bacteria;Firmicutes;Bacilli;RF39;unclassified bacterium;(unclassified bacterium)	0	0	0	0	0	0	0	1	0	0	0
Bacteria;Firmicutes;Bacilli;Staphylococcales;Gemellaceae;Gemella	0	0	0	0	0	1	0	0	0	0	0
Bacteria;Firmicutes;Bacilli;Staphylococcales;Staphylococcaceae;Salinicoccus	1	1	0	0	0	0	0	0	0	0	0
Bacteria;Firmicutes;Bacilli;Staphylococcales;Staphylococcaceae;Staphylococcus	6	7	12	5	5	12	7	6	13	1	4
Bacteria;Firmicutes;Bacilli;Thermoactinomycetales;Thermoactinomycetaceae;(Thermoactinomycetaceae)	0	0	0	0	0	0	0	1	0	0	0
Bacteria;Firmicutes;Bacilli;Thermoactinomycetales;Thermoactinomycetaceae;Laceyella	0	0	0	0	0	0	0	1	0	0	0
Bacteria;Firmicutes;Bacilli;Thermoactinomycetales;Thermoactinomycetaceae;Novibacillus	0	0	0	0	0	0	0	1	0	0	0
Bacteria;Firmicutes;Bacilli;Thermoactinomycetales;Thermoactinomycetaceae;Planifilum	0	0	0	0	0	0	0	3	0	0	0
Bacteria;Firmicutes;Bacilli;Thermoactinomycetales;Thermoactinomycetaceae;Shimazuella	0	0	0	0	0	0	0	1	0	0	0
Bacteria;Firmicutes;Bacilli;Thermoactinomycetales;Thermoactinomycetaceae;Thermoactinomyces	0	0	1	0	0	0	0	5	0	0	0
Bacteria;Firmicutes;Bacilli;Thermoactinomycetales;Thermoactinomycetaceae;Thermoflavimicrobium	0	0	0	0	0	0	0	0	1	0	0
Bacteria;Firmicutes;Bacilli;Thermoactinomycetales;Thermoactinomycetaceae;unclassified	0	0	0	0	0	0	0	4	0	0	0
Bacteria;Firmicutes;Clostridia;(Clostridia);(Clostridia);(Clostridia)	6	4	12	5	6	14	4	44	3	1	0
Bacteria;Firmicutes;Clostridia;Caldicoprobacterales;Caldicoprobacteraceae;Caldicoprobacter	0	0	0	0	0	0	0	5	0	0	0
Bacteria;Firmicutes;Clostridia;Christensenellales;Christensenellaceae;(Christensenellaceae)	2	0	0	0	0	1	0	1	0	0	0
Bacteria;Firmicutes;Clostridia;Christensenellales;Christensenellaceae;Christensenellaceae R-7 group	0	0	0	0	0	0	0	3	0	0	0
Bacteria;Firmicutes;Clostridia;Christensenellales;Christensenellaceae;unclassified	1	4	2	0	1	6	2	23	12	0	0
Bacteria;Firmicutes;Clostridia;Clostridia UCG-014;(Clostridia UCG-014);(Clostridia UCG-014)	0	0	0	0	0	0	0	3	0	0	0
Bacteria;Firmicutes;Clostridia;Clostridia UCG-014;unclassified bacterium;(unclassified bacterium)	0	0	1	0	0	0	0	0	0	0	0
Bacteria;Firmicutes;Clostridia;Clostridia vadinBB60 group;(Clostridia vadinBB60 group);(Clostridia vadinBB60 group)	0	0	0	0	0	1	0	1	0	0	0
Bacteria;Firmicutes;Clostridia;Clostridia vadinBB60 group;unclassified bacterium;(unclassified bacterium)	4	0	2	1	0	3	3	25	5	0	0
Bacteria;Firmicutes;Clostridia;Clostridiales;(Clostridiales);(Clostridiales)	0	0	0	0	0	0	1	0	0	0	0
Bacteria;Firmicutes;Clostridia;Clostridiales;Caloramatoraceae;(Caloramatoraceae)	2	0	0	0	0	0	0	0	0	0	0
Bacteria;Firmicutes;Clostridia;Clostridiales;Caloramatoraceae;Clostridium	0	0	0	0	0	0	0	3	0	0	0
Bacteria;Firmicutes;Clostridia;Clostridiales;Caloramatoraceae;Fonticella	0	0	0	0	0	0	0	2	0	0	0
Bacteria;Firmicutes;Clostridia;Clostridiales;Clostridiaceae;(Clostridiaceae)	0	1	6	4	2	3	1	15	1	1	0
Bacteria;Firmicutes;Clostridia;Clostridiales;Clostridiaceae;Clostridium sensu stricto 1	9	26	8	1	8	8	2	31	9	0	0
Bacteria;Firmicutes;Clostridia;Clostridiales;Clostridiaceae;Clostridium sensu stricto 13	0	0	1	0	0	0	0	2	1	0	0
Bacteria;Firmicutes;Clostridia;Clostridiales;Clostridiaceae;Clostridium sensu stricto 17	0	0	0	1	0	0	0	0	0	0	0
Bacteria;Firmicutes;Clostridia;Clostridiales;Clostridiaceae;Clostridium sensu stricto 18	0	1	0	0	0	0	1	0	0	0	0
Bacteria;Firmicutes;Clostridia;Clostridiales;Clostridiaceae;Clostridium sensu stricto 2	0	0	0	0	0	0	0	1	0	0	0
Bacteria;Firmicutes;Clostridia;Clostridiales;Clostridiaceae;Clostridium sensu stricto 5	0	0	0	0	0	0	0	1	0	0	0
Bacteria;Firmicutes;Clostridia;Clostridiales;Clostridiaceae;Clostridium sensu stricto 6	0	0	0	0	0	0	0	0	1	0	0
Bacteria;Firmicutes;Clostridia;Clostridiales;Clostridiaceae;Clostridium sensu stricto 7	0	0	0	0	3	4	0	1	0	0	0
Bacteria;Firmicutes;Clostridia;Clostridiales;Clostridiaceae;Clostridium sensu stricto 8	0	0	0	0	0	0	1	2	0	0	0
Bacteria;Firmicutes;Clostridia;Clostridiales;Clostridiaceae;Oceanirhabdus	0	0	0	8	0	0	2	6	2	0	0
Bacteria;Firmicutes;Clostridia;Clostridiales;Clostridiaceae;unclassified	2	1	1	6	10	8	5	13	8	0	0
Bacteria;Firmicutes;Clostridia;Eubacteriales;Anaerofustaceae;Anaerofustis	0	0	0	0	0	0	0	1	0	0	0
Bacteria;Firmicutes;Clostridia;Lachnospirales;(Lachnospirales);(Lachnospirales)	5	1	0	1	0	0	0	12	0	0	0
Bacteria;Firmicutes;Clostridia;Lachnospirales;Defluviitaleaceae;Defluviitaleaceae UCG-011	0	4	0	0	1	0	2	5	0	0	0
Bacteria;Firmicutes;Clostridia;Lachnospirales;Lachnospiraceae;(Lachnospiraceae)	5	5	6	5	9	5	3	41	7	0	0
Bacteria;Firmicutes;Clostridia;Lachnospirales;Lachnospiraceae;Abyssivirga	0	2	0	0	2	0	1	3	0	0	0
Bacteria;Firmicutes;Clostridia;Lachnospirales;Lachnospiraceae;Blautia	0	0	0	0	0	0	0	1	0	0	0
Bacteria;Firmicutes;Clostridia;Lachnospirales;Lachnospiraceae;Cellulosilyticum	0	0	1	0	0	0	0	0	0	0	0
Bacteria;Firmicutes;Clostridia;Lachnospirales;Lachnospiraceae;Epulopiscium	4	5	4	3	1	3	6	12	0	0	0
Bacteria;Firmicutes;Clostridia;Lachnospirales;Lachnospiraceae;Howardella	0	0	0	0	1	0	0	0	0	0	0
Bacteria;Firmicutes;Clostridia;Lachnospirales;Lachnospiraceae;Lachnoclostridium	0	0	0	0	0	0	4	2	0	0	0
Bacteria;Firmicutes;Clostridia;Lachnospirales;Lachnospiraceae;Lachnospiraceae UCG-001	1	0	0	0	0	0	0	0	0	0	0
Bacteria;Firmicutes;Clostridia;Lachnospirales;Lachnospiraceae;Lachnospiraceae XPB1014 group	0	0	0	0	0	0	0	3	0	0	0
Bacteria;Firmicutes;Clostridia;Lachnospirales;Lachnospiraceae;Natranaerovirga	1	0	0	0	0	0	0	2	0	0	0
Bacteria;Firmicutes;Clostridia;Lachnospirales;Lachnospiraceae;Pseudobutyrivibrio	0	0	0	0	0	0	0	2	0	0	0
Bacteria;Firmicutes;Clostridia;Lachnospirales;Lachnospiraceae;Tuzzerella	0	0	0	0	0	0	0	0	0	1	0
Bacteria;Firmicutes;Clostridia;Lachnospirales;Lachnospiraceae;Tyzzerella	0	0	0	0	1	0	0	2	0	0	0
Bacteria;Firmicutes;Clostridia;Lachnospirales;Lachnospiraceae;Vallitalea	1	0	0	2	3	0	2	3	2	0	0
Bacteria;Firmicutes;Clostridia;Lachnospirales;Lachnospiraceae;unclassified	0	0	0	7	2	1	2	11	1	0	0
Bacteria;Firmicutes;Clostridia;Monoglobales;Monoglobaceae;Monoglobus	0	0	0	0	0	0	0	1	0	0	0
Bacteria;Firmicutes;Clostridia;Oscillospirales;(Oscillospirales);(Oscillospirales)	0	0	0	0	0	4	0	3	2	0	0
Bacteria;Firmicutes;Clostridia;Oscillospirales;Hungateiclostridiaceae;(Hungateiclostridiaceae)	0	2	0	0	0	0	1	14	1	0	0
Bacteria;Firmicutes;Clostridia;Oscillospirales;Hungateiclostridiaceae;Acetivibrio	0	0	0	0	0	0	0	3	0	0	0
Bacteria;Firmicutes;Clostridia;Oscillospirales;Hungateiclostridiaceae;Ruminiclostridium	0	3	0	0	0	0	1	0	0	0	0
Bacteria;Firmicutes;Clostridia;Oscillospirales;Hungateiclostridiaceae;UCG-012	0	0	0	0	0	0	0	1	0	0	0
Bacteria;Firmicutes;Clostridia;Oscillospirales;Hungateiclostridiaceae;unclassified	0	0	0	0	0	0	0	18	0	0	0
Bacteria;Firmicutes;Clostridia;Oscillospirales;Oscillospiraceae;(Oscillospiraceae)	0	0	0	0	0	0	0	0	1	0	0
Bacteria;Firmicutes;Clostridia;Oscillospirales;Oscillospiraceae;UCG-005	0	0	0	0	0	0	0	1	0	0	0
Bacteria;Firmicutes;Clostridia;Oscillospirales;Ruminococcaceae;(Ruminococcaceae)	7	0	0	1	0	0	1	3	2	0	0
Bacteria;Firmicutes;Clostridia;Oscillospirales;Ruminococcaceae;Candidatus Soleaferrea	0	0	1	0	0	0	0	1	0	0	0
Bacteria;Firmicutes;Clostridia;Oscillospirales;Ruminococcaceae;Faecalibacterium	0	0	0	2	0	0	0	0	0	0	0
Bacteria;Firmicutes;Clostridia;Oscillospirales;Ruminococcaceae;Incertae Sedis	0	0	0	0	0	0	0	2	0	0	0
Bacteria;Firmicutes;Clostridia;Oscillospirales;Ruminococcaceae;Ruminococcus	2	2	0	0	0	1	1	0	0	0	0
Bacteria;Firmicutes;Clostridia;Oscillospirales;Ruminococcaceae;unclassified	0	0	0	1	0	0	0	1	0	0	0
Bacteria;Firmicutes;Clostridia;Oscillospirales;Ruminococcaceae;unclassified bacterium	0	0	0	0	0	0	0	1	0	0	0
Bacteria;Firmicutes;Clostridia;Oscillospirales;UCG-010;(UCG-010)	0	0	0	0	0	0	0	1	0	0	0
Bacteria;Firmicutes;Clostridia;Peptococcales;Peptococcaceae;Peptococcus	0	0	0	0	0	0	2	0	1	0	0
Bacteria;Firmicutes;Clostridia;Peptococcales;Peptococcaceae;unclassified	0	0	1	0	1	0	1	1	0	0	0
Bacteria;Firmicutes;Clostridia;Peptostreptococcales-Tissierellales;(Peptostreptococcales-Tissierellales);(Peptostreptococcales-Tissierellales)	5	3	5	7	1	4	0	14	3	1	0
Bacteria;Firmicutes;Clostridia;Peptostreptococcales-Tissierellales;Alkaliphilus;Firmicutes bacterium 1229-1IIA	0	0	0	0	0	0	0	3	0	0	0
Bacteria;Firmicutes;Clostridia;Peptostreptococcales-Tissierellales;Alkaliphilus;unclassified bacterium	1	0	0	0	0	0	0	2	0	0	0
Bacteria;Firmicutes;Clostridia;Peptostreptococcales-Tissierellales;Anaeromicrobium;(Anaeromicrobium)	1	0	1	0	0	1	1	0	1	0	0
Bacteria;Firmicutes;Clostridia;Peptostreptococcales-Tissierellales;Anaerovoracaceae;(Anaerovoracaceae)	1	0	0	0	2	0	0	7	1	0	0
Bacteria;Firmicutes;Clostridia;Peptostreptococcales-Tissierellales;Anaerovoracaceae;Anaerovorax	0	0	0	0	0	0	0	0	4	0	0
Bacteria;Firmicutes;Clostridia;Peptostreptococcales-Tissierellales;Anaerovoracaceae;unclassified	0	0	0	0	0	0	0	4	0	0	0
Bacteria;Firmicutes;Clostridia;Peptostreptococcales-Tissierellales;Caminicellaceae;(Caminicellaceae)	1	0	2	0	3	0	1	0	3	0	0
Bacteria;Firmicutes;Clostridia;Peptostreptococcales-Tissierellales;Caminicellaceae;Caminicella	0	1	0	0	0	0	0	0	0	0	0
Bacteria;Firmicutes;Clostridia;Peptostreptococcales-Tissierellales;Caminicellaceae;Paramaledivibacter	2	1	2	10	11	2	2	5	1	0	0
Bacteria;Firmicutes;Clostridia;Peptostreptococcales-Tissierellales;Clostridiisalibacter;unclassified bacterium	0	0	0	0	0	0	0	0	1	0	0
Bacteria;Firmicutes;Clostridia;Peptostreptococcales-Tissierellales;Family XI;(Family XI)	0	0	0	0	0	0	0	0	1	0	0
Bacteria;Firmicutes;Clostridia;Peptostreptococcales-Tissierellales;Family XI;Helcococcus	0	0	0	0	0	0	1	0	0	0	0
Bacteria;Firmicutes;Clostridia;Peptostreptococcales-Tissierellales;Family XI;Tepidimicrobium	0	0	0	0	0	0	0	1	0	0	0
Bacteria;Firmicutes;Clostridia;Peptostreptococcales-Tissierellales;Family XI;Tissierella	0	0	0	0	0	0	0	1	0	0	0
Bacteria;Firmicutes;Clostridia;Peptostreptococcales-Tissierellales;Family XI;W5053	0	0	1	0	0	0	0	0	0	0	0
Bacteria;Firmicutes;Clostridia;Peptostreptococcales-Tissierellales;Fusibacteraceae;Fusibacter	6	0	0	3	1	0	8	84	0	0	0
Bacteria;Firmicutes;Clostridia;Peptostreptococcales-Tissierellales;MCWD3;(MCWD3)	0	0	0	0	0	0	0	1	0	0	0
Bacteria;Firmicutes;Clostridia;Peptostreptococcales-Tissierellales;MCWD3;Clostridiales bacterium MCWD3	0	0	0	0	0	0	0	2	0	0	0
Bacteria;Firmicutes;Clostridia;Peptostreptococcales-Tissierellales;Peptostreptococcaceae;(Peptostreptococcaceae)	2	6	3	2	0	4	1	16	9	0	0
Bacteria;Firmicutes;Clostridia;Peptostreptococcales-Tissierellales;Peptostreptococcaceae;Clostridioides	1	0	0	0	0	1	0	6	0	0	0
Bacteria;Firmicutes;Clostridia;Peptostreptococcales-Tissierellales;Peptostreptococcaceae;Paeniclostridium	0	0	1	0	0	0	0	0	0	0	0
Bacteria;Firmicutes;Clostridia;Peptostreptococcales-Tissierellales;Peptostreptococcaceae;Paraclostridium	0	0	0	0	0	0	0	3	0	0	0
Bacteria;Firmicutes;Clostridia;Peptostreptococcales-Tissierellales;Peptostreptococcaceae;Romboutsia	3	14	11	1	1	2	2	9	6	2	0
Bacteria;Firmicutes;Clostridia;Peptostreptococcales-Tissierellales;Peptostreptococcaceae;Tepidibacter	0	0	2	0	0	0	1	14	1	0	0
Bacteria;Firmicutes;Clostridia;Peptostreptococcales-Tissierellales;Peptostreptococcaceae;Terrisporobacter	0	0	0	0	0	2	0	0	1	0	0
Bacteria;Firmicutes;Clostridia;Peptostreptococcales-Tissierellales;Peptostreptococcaceae;[Eubacterium] yurii group	0	1	0	0	0	0	0	0	0	0	0
Bacteria;Firmicutes;Clostridia;Peptostreptococcales-Tissierellales;Peptostreptococcaceae;unclassified	0	0	0	0	0	0	0	1	0	0	0
Bacteria;Firmicutes;Clostridia;Peptostreptococcales-Tissierellales;Thermotaleaceae;(Thermotaleaceae)	0	0	0	0	0	0	0	1	0	0	0
Bacteria;Firmicutes;Clostridia;Peptostreptococcales-Tissierellales;Thermotaleaceae;Geosporobacter	0	0	0	0	0	0	2	0	0	0	0
Bacteria;Firmicutes;Clostridia;Peptostreptococcales-Tissierellales;unclassified;unclassified Clostridium sp.	0	0	0	0	0	1	0	0	0	0	0
Bacteria;Firmicutes;Clostridia;Peptostreptococcales-Tissierellales;unclassified;unclassified bacterium	0	0	0	0	0	1	0	0	0	0	0
Bacteria;Firmicutes;Clostridia;Thermincolales;Thermincolaceae;Thermincola	0	0	0	0	0	1	0	0	0	0	0
Bacteria;Firmicutes;Clostridia;unclassified;unclassified organism;(unclassified organism)	0	0	0	0	0	1	0	0	0	0	0
Bacteria;Firmicutes;Desulfitobacteriia;Desulfitobacteriales;(Desulfitobacteriales);(Desulfitobacteriales)	1	0	0	0	0	0	0	1	0	0	0
Bacteria;Firmicutes;Desulfitobacteriia;Desulfitobacteriales;Desulfitobacteriaceae;Desulfosporosinus	2	0	0	1	0	0	2	6	0	0	0
Bacteria;Firmicutes;Desulfotomaculia;Ammonifexales;Desulforudaceae;Candidatus Desulforudis	0	0	0	0	0	1	0	0	0	0	1
Bacteria;Firmicutes;Desulfotomaculia;Desulfotomaculales;Desulfurisporaceae;Desulfofundulus	0	0	1	0	0	0	0	1	0	0	0
Bacteria;Firmicutes;Desulfotomaculia;Desulfotomaculales;Desulfurisporaceae;SCADC1-2-3	0	0	1	0	3	0	0	0	0	0	0
Bacteria;Firmicutes;Dethiobacteria;Dethiobacterales;Dethiobacteraceae;unclassified	0	1	0	0	0	0	0	0	0	0	0
Bacteria;Firmicutes;Incertae Sedis;DTU014;unclassified bacterium;(unclassified bacterium)	0	0	0	0	0	0	0	2	0	0	0
Bacteria;Firmicutes;Incertae Sedis;Gelria;unclassified bacterium;(unclassified bacterium)	0	0	0	0	0	0	1	0	0	0	0
Bacteria;Firmicutes;Limnochordia;Hydrogenispora;unclassified bacterium;(unclassified bacterium)	0	0	0	0	0	0	0	2	0	0	0
Bacteria;Firmicutes;Limnochordia;MBA03;unclassified prokaryote;(unclassified prokaryote)	0	0	0	0	1	0	0	0	0	0	0
Bacteria;Firmicutes;Negativicutes;(Negativicutes);(Negativicutes);(Negativicutes)	0	0	2	0	0	0	0	0	0	0	0
Bacteria;Firmicutes;Negativicutes;Acidaminococcales;Acidaminococcaceae;(Acidaminococcaceae)	0	0	0	0	0	0	0	1	0	0	0
Bacteria;Firmicutes;Negativicutes;Veillonellales-Selenomonadales;(Veillonellales-Selenomonadales);(Veillonellales-Selenomonadales)	0	0	0	2	0	0	0	0	0	0	0
Bacteria;Firmicutes;Negativicutes;Veillonellales-Selenomonadales;Selenomonadaceae;(Selenomonadaceae)	0	0	0	0	0	0	0	0	0	2	0
Bacteria;Firmicutes;Negativicutes;Veillonellales-Selenomonadales;Selenomonadaceae;Selenomonas	0	1	0	2	0	0	1	0	0	1	0
Bacteria;Firmicutes;Negativicutes;Veillonellales-Selenomonadales;Selenomonadaceae;unclassified	0	0	0	0	0	0	0	3	0	0	0
Bacteria;Firmicutes;Negativicutes;Veillonellales-Selenomonadales;Sporomusaceae;(Sporomusaceae)	0	0	0	0	0	0	0	1	0	0	0
Bacteria;Firmicutes;Negativicutes;Veillonellales-Selenomonadales;Sporomusaceae;Pelosinus	0	0	0	0	0	2	1	0	3	0	0
Bacteria;Firmicutes;Negativicutes;Veillonellales-Selenomonadales;Sporomusaceae;Sporomusa	1	0	0	0	0	0	0	0	3	0	0
Bacteria;Firmicutes;Negativicutes;Veillonellales-Selenomonadales;Veillonellaceae;(Veillonellaceae)	0	0	0	0	0	0	0	0	0	2	0
Bacteria;Firmicutes;Negativicutes;Veillonellales-Selenomonadales;Veillonellaceae;Negativicoccus	0	0	0	1	0	0	0	0	0	0	0
Bacteria;Firmicutes;Negativicutes;Veillonellales-Selenomonadales;Veillonellaceae;Veillonella	0	0	0	0	0	1	0	0	0	0	0
Bacteria;Firmicutes;Syntrophomonadia;Syntrophomonadales;Syntrophomonadaceae;(Syntrophomonadaceae)	0	0	3	0	0	0	0	0	0	0	0
Bacteria;Firmicutes;Syntrophomonadia;Syntrophomonadales;Syntrophomonadaceae;Syntrophomonas	0	0	1	0	0	0	0	1	1	0	0
Bacteria;Firmicutes;Thermacetogenia;Thermacetogeniales;Thermacetogeniaceae;unclassified	0	0	0	0	0	0	0	0	1	0	0
Bacteria;Firmicutes;Thermoanaerobacteria;Thermoanaerobacterales;Thermoanaerobacteraceae;Caldanaerobacter	1	0	0	1	0	0	2	0	0	0	0
Bacteria;Firmicutes;Thermoanaerobacteria;Thermoanaerobacterales;Thermoanaerobacteraceae;Thermoanaerobacter	0	0	0	0	2	2	0	1	1	0	0
Bacteria;Firmicutes;unclassified;(unclassified);(unclassified);(unclassified)	0	0	0	0	0	2	0	0	0	0	0
Bacteria;Fusobacteriota;Fusobacteriia;Fusobacteriales;Fusobacteriaceae;(Fusobacteriaceae)	0	0	0	0	0	12	8	2	9	3	0
Bacteria;Fusobacteriota;Fusobacteriia;Fusobacteriales;Fusobacteriaceae;Fusobacterium	1	0	0	0	0	0	0	1	0	0	0
Bacteria;Fusobacteriota;Fusobacteriia;Fusobacteriales;Fusobacteriaceae;Ilyobacter	0	0	0	0	0	2	0	3	2	0	0
Bacteria;Fusobacteriota;Fusobacteriia;Fusobacteriales;Fusobacteriaceae;Propionigenium	0	0	0	3	3	8	20	8	18	2	1
Bacteria;Fusobacteriota;Fusobacteriia;Fusobacteriales;Fusobacteriaceae;Psychrilyobacter	0	0	0	0	0	0	0	0	0	1	0
Bacteria;Fusobacteriota;Fusobacteriia;Fusobacteriales;Leptotrichiaceae;unclassified	0	0	1	0	0	0	0	0	0	0	0
Bacteria;GN01;unclassified organism;(unclassified organism);(unclassified organism);(unclassified organism)	1	0	0	0	0	0	0	0	0	0	0
Bacteria;Gemmatimonadota;(Gemmatimonadota);(Gemmatimonadota);(Gemmatimonadota);(Gemmatimonadota)	2	0	6	11	6	9	9	2	5	0	0
Bacteria;Gemmatimonadota;AKAU4049;(AKAU4049);(AKAU4049);(AKAU4049)	0	0	6	5	6	3	0	2	1	0	0
Bacteria;Gemmatimonadota;AKAU4049;unclassified bacterium;(unclassified bacterium);(unclassified bacterium)	0	0	4	5	5	3	2	0	1	0	0
Bacteria;Gemmatimonadota;BD2-11 terrestrial group;(BD2-11 terrestrial group);(BD2-11 terrestrial group);(BD2-11 terrestrial group)	15	6	58	62	72	68	75	33	74	0	1
Bacteria;Gemmatimonadota;BD2-11 terrestrial group;unclassified Gemmatimonadetes bacterium;(unclassified Gemmatimonadetes bacterium);(unclassified Gemmatimonadetes bacterium)	0	0	0	0	2	0	0	0	0	0	0
Bacteria;Gemmatimonadota;BD2-11 terrestrial group;unclassified actinobacterium;(unclassified actinobacterium);(unclassified actinobacterium)	1	2	1	3	1	4	0	3	5	0	0
Bacteria;Gemmatimonadota;BD2-11 terrestrial group;unclassified bacterium;(unclassified bacterium);(unclassified bacterium)	10	8	50	97	75	66	75	63	68	1	0
Bacteria;Gemmatimonadota;BD2-11 terrestrial group;unclassified marine microorganism;(unclassified marine microorganism);(unclassified marine microorganism)	0	0	1	0	0	0	0	0	0	0	0
Bacteria;Gemmatimonadota;Gemmatimonadetes;Gemmatimonadales;Gemmatimonadaceae;(Gemmatimonadaceae)	0	0	2	0	0	3	0	2	1	0	0
Bacteria;Gemmatimonadota;Gemmatimonadetes;Gemmatimonadales;Gemmatimonadaceae;unclassified	4	2	8	8	8	10	12	19	7	0	1
Bacteria;Gemmatimonadota;MD2902-B12;unclassified bacterium;(unclassified bacterium);(unclassified bacterium)	0	0	0	0	0	0	0	1	0	0	0
Bacteria;Gemmatimonadota;PAUC43f marine benthic group;(PAUC43f marine benthic group);(PAUC43f marine benthic group);(PAUC43f marine benthic group)	9	8	40	36	26	29	37	36	35	0	0
Bacteria;Gemmatimonadota;PAUC43f marine benthic group;unclassified Gemmatimonadetes bacterium;(unclassified Gemmatimonadetes bacterium);(unclassified Gemmatimonadetes bacterium)	0	0	1	1	1	0	0	0	1	0	0
Bacteria;Gemmatimonadota;PAUC43f marine benthic group;unclassified bacterium;(unclassified bacterium);(unclassified bacterium)	18	5	19	37	19	39	42	33	26	0	0
Bacteria;Gemmatimonadota;PAUC43f marine benthic group;unclassified sediment bacterium;(unclassified sediment bacterium);(unclassified sediment bacterium)	0	0	1	6	0	0	8	0	1	0	0
Bacteria;Gemmatimonadota;S0134 terrestrial group;(S0134 terrestrial group);(S0134 terrestrial group);(S0134 terrestrial group)	0	0	2	0	0	0	0	4	0	0	0
Bacteria;Gemmatimonadota;S0134 terrestrial group;unclassified bacterium;(unclassified bacterium);(unclassified bacterium)	0	0	1	1	2	0	0	0	0	0	0
Bacteria;Halanaerobiaeota;Halanaerobiia;Halanaerobiales;Halanaerobiaceae;Halanaerobium	2	1	1	0	0	0	0	0	0	0	0
Bacteria;Hydrogenedentes;Hydrogenedentia;Hydrogenedentiales;Hydrogenedensaceae;(Hydrogenedensaceae)	5	2	6	10	8	15	23	20	26	0	2
Bacteria;Hydrogenedentes;Hydrogenedentia;Hydrogenedentiales;Hydrogenedensaceae;YC-ZSS-LKJ63	0	0	0	0	0	0	2	0	0	0	0
Bacteria;Hydrogenedentes;Hydrogenedentia;Hydrogenedentiales;Hydrogenedensaceae;unclassified bacterium	1	0	6	2	2	9	8	11	6	0	0
Bacteria;Hydrogenedentes;Hydrogenedentia;Hydrogenedentiales;Hydrogenedensaceae;unclassified deep-sea bacterium	0	0	0	1	2	0	0	0	0	0	0
Bacteria;Hydrogenedentes;Hydrogenedentia;Hydrogenedentiales;Hydrogenedensaceae;unclassified delta proteobacterium	1	0	1	0	0	1	0	0	1	0	0
Bacteria;Hydrogenedentes;Hydrogenedentia;Hydrogenedentiales;Hydrogenedensaceae;unclassified organism	0	0	0	0	0	0	2	0	0	0	0
Bacteria;Hydrogenedentes;Hydrogenedentia;Hydrogenedentiales;Hydrogenedensaceae;unclassified sediment bacterium	0	0	0	0	0	0	4	0	0	0	0
Bacteria;Latescibacterota;(Latescibacterota);(Latescibacterota);(Latescibacterota);(Latescibacterota)	1	6	29	19	13	27	22	36	30	0	0
Bacteria;Latescibacterota;Latescibacteria;Latescibacterales;Latescibacteraceae;(Latescibacteraceae)	0	0	1	4	0	4	4	8	3	0	0
Bacteria;Latescibacterota;Latescibacteria;Latescibacterales;Latescibacteraceae;Candidatus Latescibacter	0	0	0	0	0	0	0	0	3	0	0
Bacteria;Latescibacterota;Latescibacteria;Latescibacterales;Latescibacteraceae;unclassified bacterium	2	0	4	5	14	12	6	20	1	0	0
Bacteria;Latescibacterota;unclassified Latescibacteria bacterium;(unclassified Latescibacteria bacterium);(unclassified Latescibacteria bacterium);(unclassified Latescibacteria bacterium)	0	0	0	1	0	4	2	2	0	0	0
Bacteria;Latescibacterota;unclassified bacterium;(unclassified bacterium);(unclassified bacterium);(unclassified bacterium)	5	0	23	28	5	31	31	62	31	0	0
Bacteria;Latescibacterota;unclassified delta proteobacterium;(unclassified delta proteobacterium);(unclassified delta proteobacterium);(unclassified delta proteobacterium)	0	0	0	0	0	0	0	0	1	0	0
Bacteria;Latescibacterota;unclassified organism;(unclassified organism);(unclassified organism);(unclassified organism)	0	0	0	0	0	0	0	1	0	0	0
Bacteria;MBNT15;(MBNT15);(MBNT15);(MBNT15);(MBNT15)	0	0	1	1	4	3	3	0	5	0	0
Bacteria;MBNT15;unclassified bacterium;(unclassified bacterium);(unclassified bacterium);(unclassified bacterium)	0	0	2	1	1	1	0	1	1	0	0
Bacteria;Margulisbacteria;(Margulisbacteria);(Margulisbacteria);(Margulisbacteria);(Margulisbacteria)	0	0	0	0	0	0	1	0	1	0	0
Bacteria;Margulisbacteria;unclassified bacterium;(unclassified bacterium);(unclassified bacterium);(unclassified bacterium)	0	0	0	0	0	0	2	1	0	1	0
Bacteria;Marinimicrobia (SAR406 clade);(Marinimicrobia (SAR406 clade));(Marinimicrobia (SAR406 clade));(Marinimicrobia (SAR406 clade));(Marinimicrobia (SAR406 clade))	1	3	0	0	0	0	0	5	0	25	4
Bacteria;Marinimicrobia (SAR406 clade);marine metagenome;(marine metagenome);(marine metagenome);(marine metagenome)	0	0	0	0	0	0	0	0	0	2	0
Bacteria;Marinimicrobia (SAR406 clade);unclassified bacterium;(unclassified bacterium);(unclassified bacterium);(unclassified bacterium)	1	0	0	2	0	0	9	12	2	0	0
Bacteria;Methylomirabilota;Methylomirabilia;Methylomirabilales;Methylomirabilaceae;wb1-A12	1	0	0	3	0	1	0	0	0	0	0
Bacteria;Modulibacteria;Moduliflexia;Moduliflexales;Moduliflexaceae;(Moduliflexaceae)	0	0	0	0	0	1	0	5	0	0	0
Bacteria;Modulibacteria;Moduliflexia;Moduliflexales;Moduliflexaceae;unclassified bacterium	0	0	0	0	0	2	1	22	0	0	0
Bacteria;Myxococcota;(Myxococcota);(Myxococcota);(Myxococcota);(Myxococcota)	3	3	7	6	3	4	3	1	3	0	1
Bacteria;Myxococcota;Myxococcia;Myxococcales;(Myxococcales);(Myxococcales)	0	0	0	0	0	0	1	0	0	0	0
Bacteria;Myxococcota;Myxococcia;Myxococcales;Anaeromyxobacteraceae;Anaeromyxobacter	0	0	0	0	0	1	0	0	0	0	0
Bacteria;Myxococcota;Myxococcia;Myxococcales;Myxococcaceae;(Myxococcaceae)	0	0	0	0	0	2	0	0	0	0	0
Bacteria;Myxococcota;Myxococcia;Myxococcales;Myxococcaceae;P3OB-42	16	15	22	27	25	16	30	25	20	0	0
Bacteria;Myxococcota;Polyangia;(Polyangia);(Polyangia);(Polyangia)	1	4	15	7	5	10	6	8	8	0	0
Bacteria;Myxococcota;Polyangia;Blfdi19;(Blfdi19);(Blfdi19)	0	1	3	0	0	2	10	3	3	0	0
Bacteria;Myxococcota;Polyangia;Blfdi19;metagenome;(metagenome)	0	0	0	0	0	0	0	0	3	0	0
Bacteria;Myxococcota;Polyangia;Blfdi19;unclassified bacterium;(unclassified bacterium)	0	0	0	0	0	1	1	5	4	0	0
Bacteria;Myxococcota;Polyangia;Haliangiales;Haliangiaceae;Haliangium	15	20	36	60	43	43	52	36	45	0	2
Bacteria;Myxococcota;Polyangia;MSB-4B10;unclassified bacterium;(unclassified bacterium)	0	0	0	0	0	2	0	0	0	0	0
Bacteria;Myxococcota;Polyangia;MidBa8;(MidBa8);(MidBa8)	1	0	0	0	0	1	2	10	7	0	0
Bacteria;Myxococcota;Polyangia;MidBa8;unclassified bacterium;(unclassified bacterium)	0	0	0	0	0	3	0	0	0	0	0
Bacteria;Myxococcota;Polyangia;MidBa8;unclassified delta proteobacterium;(unclassified delta proteobacterium)	0	0	1	0	0	0	2	1	1	0	0
Bacteria;Myxococcota;Polyangia;MidBa8;unclassified organism;(unclassified organism)	2	1	0	0	0	0	0	0	0	0	0
Bacteria;Myxococcota;Polyangia;Nannocystales;Nannocystaceae;(Nannocystaceae)	2	0	1	10	6	3	12	3	4	0	0
Bacteria;Myxococcota;Polyangia;Nannocystales;Nannocystaceae;Nannocystis	3	1	9	2	4	2	3	3	5	0	0
Bacteria;Myxococcota;Polyangia;Nannocystales;Nannocystaceae;unclassified	0	0	1	1	1	1	4	0	4	0	0
Bacteria;Myxococcota;Polyangia;Polyangiales;(Polyangiales);(Polyangiales)	2	1	5	2	6	10	6	3	6	0	0
Bacteria;Myxococcota;Polyangia;Polyangiales;BIrii41;(BIrii41)	0	0	1	0	1	2	1	2	4	0	0
Bacteria;Myxococcota;Polyangia;Polyangiales;BIrii41;metagenome	0	0	0	0	3	0	0	0	1	0	0
Bacteria;Myxococcota;Polyangia;Polyangiales;BIrii41;unclassified bacterium	0	0	0	0	0	0	0	0	1	0	0
Bacteria;Myxococcota;Polyangia;Polyangiales;Eel-36e1D6;(Eel-36e1D6)	0	0	2	7	3	1	2	2	1	0	0
Bacteria;Myxococcota;Polyangia;Polyangiales;Eel-36e1D6;unclassified bacterium	0	0	1	0	0	2	0	1	0	0	0
Bacteria;Myxococcota;Polyangia;Polyangiales;Eel-36e1D6;unclassified delta proteobacterium	0	0	0	2	2	0	0	0	0	0	0
Bacteria;Myxococcota;Polyangia;Polyangiales;Phaselicystidaceae;Phaselicystis	0	0	0	0	1	3	0	0	0	0	0
Bacteria;Myxococcota;Polyangia;Polyangiales;Polyangiaceae;(Polyangiaceae)	0	0	2	3	0	1	0	0	1	0	0
Bacteria;Myxococcota;Polyangia;Polyangiales;Polyangiaceae;Minicystis	1	0	0	0	0	0	0	0	0	0	0
Bacteria;Myxococcota;Polyangia;Polyangiales;Polyangiaceae;Pajaroellobacter	8	1	1	0	0	0	0	1	0	0	0
Bacteria;Myxococcota;Polyangia;Polyangiales;Polyangiaceae;Polyangium	0	0	0	0	0	0	0	1	0	0	0
Bacteria;Myxococcota;Polyangia;Polyangiales;Polyangiaceae;Sorangium	0	0	0	0	0	2	0	0	0	0	0
Bacteria;Myxococcota;Polyangia;Polyangiales;Sandaracinaceae;(Sandaracinaceae)	1	2	7	13	6	4	11	2	13	0	0
Bacteria;Myxococcota;Polyangia;Polyangiales;Sandaracinaceae;Sandaracinus	2	0	4	7	7	4	8	6	4	0	0
Bacteria;Myxococcota;Polyangia;Polyangiales;Sandaracinaceae;unclassified	15	25	65	86	60	121	130	164	121	0	1
Bacteria;Myxococcota;Polyangia;UASB-TL25;(UASB-TL25);(UASB-TL25)	1	0	1	1	5	3	3	4	4	0	0
Bacteria;Myxococcota;Polyangia;UASB-TL25;unclassified Kofleriaceae bacterium;(unclassified Kofleriaceae bacterium)	0	0	0	0	1	0	2	0	0	0	0
Bacteria;Myxococcota;Polyangia;UASB-TL25;unclassified bacterium;(unclassified bacterium)	0	0	0	0	2	0	0	3	0	0	0
Bacteria;Myxococcota;Polyangia;UASB-TL25;unclassified delta proteobacterium;(unclassified delta proteobacterium)	0	0	0	0	0	1	1	0	1	0	0
Bacteria;Myxococcota;Polyangia;UASB-TL25;unclassified organism;(unclassified organism)	0	0	0	0	0	0	3	0	0	0	0
Bacteria;Myxococcota;Polyangia;VHS-B3-70;(VHS-B3-70);(VHS-B3-70)	0	0	0	0	0	0	0	3	0	0	0
Bacteria;Myxococcota;Polyangia;VHS-B3-70;unclassified marine bacterium;(unclassified marine bacterium)	0	0	0	0	0	0	0	1	0	0	0
Bacteria;Myxococcota;Polyangia;VHS-B4-70;(VHS-B4-70);(VHS-B4-70)	0	0	0	0	1	0	0	0	0	0	0
Bacteria;Myxococcota;Polyangia;VHS-B4-70;unclassified bacterium;(unclassified bacterium)	0	0	0	0	0	1	0	0	0	0	0
Bacteria;Myxococcota;bacteriap25;(bacteriap25);(bacteriap25);(bacteriap25)	3	0	3	2	0	1	2	2	5	4	0
Bacteria;Myxococcota;bacteriap25;Deltaproteobacteria bacterium RIFCSPLOWO2_12_FULL_50_11;(Deltaproteobacteria bacterium RIFCSPLOWO2_12_FULL_50_11);(Deltaproteobacteria bacterium RIFCSPLOWO2_12_FULL_50_11)	0	0	0	0	0	0	3	0	0	0	0
Bacteria;Myxococcota;bacteriap25;unclassified bacterium;(unclassified bacterium);(unclassified bacterium)	3	2	3	10	2	2	0	3	1	9	0
Bacteria;Myxococcota;bacteriap25;unclassified delta proteobacterium;(unclassified delta proteobacterium);(unclassified delta proteobacterium)	0	0	1	0	0	2	0	2	0	0	0
Bacteria;NB1-j;(NB1-j);(NB1-j);(NB1-j);(NB1-j)	197	194	660	800	667	658	661	569	691	7	0
Bacteria;NB1-j;hydrothermal vent metagenome;(hydrothermal vent metagenome);(hydrothermal vent metagenome);(hydrothermal vent metagenome)	0	0	0	0	0	2	1	0	0	0	0
Bacteria;NB1-j;marine metagenome;(marine metagenome);(marine metagenome);(marine metagenome)	0	1	1	0	1	4	0	0	0	0	0
Bacteria;NB1-j;unclassified Gemmatimonadetes bacterium;(unclassified Gemmatimonadetes bacterium);(unclassified Gemmatimonadetes bacterium);(unclassified Gemmatimonadetes bacterium)	0	0	0	0	2	0	0	1	0	0	0
Bacteria;NB1-j;unclassified Planctomycetaceae bacterium;(unclassified Planctomycetaceae bacterium);(unclassified Planctomycetaceae bacterium);(unclassified Planctomycetaceae bacterium)	0	0	1	0	0	0	1	0	0	0	0
Bacteria;NB1-j;unclassified bacterium W4-39b;(unclassified bacterium W4-39b);(unclassified bacterium W4-39b);(unclassified bacterium W4-39b)	1	0	3	4	3	2	6	2	7	0	0
Bacteria;NB1-j;unclassified bacterium;(unclassified bacterium);(unclassified bacterium);(unclassified bacterium)	115	85	394	448	310	419	379	296	431	18	1
Bacteria;NB1-j;unclassified deep-sea bacterium;(unclassified deep-sea bacterium);(unclassified deep-sea bacterium);(unclassified deep-sea bacterium)	0	0	0	0	0	0	1	0	2	0	0
Bacteria;NB1-j;unclassified delta proteobacterium;(unclassified delta proteobacterium);(unclassified delta proteobacterium);(unclassified delta proteobacterium)	3	14	31	31	32	26	15	22	25	0	0
Bacteria;NB1-j;unclassified organism;(unclassified organism);(unclassified organism);(unclassified organism)	4	2	4	2	3	3	6	3	3	0	0
Bacteria;NKB15;unclassified organism;(unclassified organism);(unclassified organism);(unclassified organism)	1	0	0	1	0	0	0	2	0	0	0
Bacteria;Nitrospinota;(Nitrospinota);(Nitrospinota);(Nitrospinota);(Nitrospinota)	0	0	0	0	0	0	1	0	0	0	0
Bacteria;Nitrospinota;MT5B39;(MT5B39);(MT5B39);(MT5B39)	1	0	1	0	0	0	0	0	0	0	0
Bacteria;Nitrospinota;Nitrospinia;Nitrospinales;Nitrospinaceae;LS-NOB	1	1	0	0	1	0	0	0	1	0	0
Bacteria;Nitrospinota;Nitrospinia;Nitrospinales;Nitrospinaceae;Nitrospina	4	2	7	8	3	10	8	5	2	0	0
Bacteria;Nitrospinota;Nitrospinia;Nitrospinales;Nitrospinaceae;unclassified	0	0	0	6	0	0	0	0	0	0	0
Bacteria;Nitrospinota;P9X2b3D02;(P9X2b3D02);(P9X2b3D02);(P9X2b3D02)	0	0	0	0	0	0	0	4	0	0	0
Bacteria;Nitrospinota;P9X2b3D02;unclassified bacterium;(unclassified bacterium);(unclassified bacterium)	1	0	0	0	0	3	1	15	1	0	0
Bacteria;Nitrospirota;(Nitrospirota);(Nitrospirota);(Nitrospirota);(Nitrospirota)	1	0	0	0	3	1	0	0	0	0	0
Bacteria;Nitrospirota;4-29-1;(4-29-1);(4-29-1);(4-29-1)	0	0	0	0	0	0	2	0	0	0	0
Bacteria;Nitrospirota;4-29-1;unclassified bacterium;(unclassified bacterium);(unclassified bacterium)	1	0	0	1	0	0	0	0	1	0	0
Bacteria;Nitrospirota;Nitrospiria;Nitrospirales;Nitrospiraceae;Nitrospira	15	19	148	239	158	118	114	68	60	0	0
Bacteria;Nitrospirota;Thermodesulfovibrionia;(Thermodesulfovibrionia);(Thermodesulfovibrionia);(Thermodesulfovibrionia)	0	0	0	0	0	0	0	0	1	0	0
Bacteria;Nitrospirota;Thermodesulfovibrionia;unclassified;(unclassified);(unclassified)	1	0	1	1	0	0	0	8	0	0	0
Bacteria;Nitrospirota;Thermodesulfovibrionia;unclassified;unclassified bacterium;(unclassified bacterium)	1	1	1	0	2	4	3	9	2	0	0
Bacteria;PAUC34f;(PAUC34f);(PAUC34f);(PAUC34f);(PAUC34f)	0	0	1	1	2	1	1	0	1	0	0
Bacteria;PAUC34f;marine metagenome;(marine metagenome);(marine metagenome);(marine metagenome)	0	0	0	0	0	0	1	0	0	0	0
Bacteria;PAUC34f;unclassified bacterium;(unclassified bacterium);(unclassified bacterium);(unclassified bacterium)	0	0	0	0	0	0	3	3	0	0	0
Bacteria;Patescibacteria;(Patescibacteria);(Patescibacteria);(Patescibacteria);(Patescibacteria)	3	0	4	6	4	3	0	8	3	0	4
Bacteria;Patescibacteria;ABY1;(ABY1);(ABY1);(ABY1)	0	0	0	4	1	1	2	3	5	0	0
Bacteria;Patescibacteria;ABY1;Candidatus Buchananbacteria;(Candidatus Buchananbacteria);(Candidatus Buchananbacteria)	0	0	1	0	0	0	0	0	0	0	0
Bacteria;Patescibacteria;ABY1;Candidatus Buchananbacteria;Candidatus Buchananbacteria bacterium RIFCSPLOWO2_01_FULL_45_31;(Candidatus Buchananbacteria bacterium RIFCSPLOWO2_01_FULL_45_31)	0	0	0	0	0	0	0	0	1	0	0
Bacteria;Patescibacteria;ABY1;Candidatus Falkowbacteria;(Candidatus Falkowbacteria);(Candidatus Falkowbacteria)	1	0	0	0	0	5	1	1	0	0	0
Bacteria;Patescibacteria;ABY1;Candidatus Falkowbacteria;Candidatus Falkowbacteria bacterium GW2011_GWD2_38_42;(Candidatus Falkowbacteria bacterium GW2011_GWD2_38_42)	1	0	0	0	0	0	0	0	0	0	0
Bacteria;Patescibacteria;ABY1;Candidatus Falkowbacteria;unclassified bacterium;(unclassified bacterium)	1	0	0	0	0	0	3	0	0	0	0
Bacteria;Patescibacteria;ABY1;Candidatus Kerfeldbacteria;(Candidatus Kerfeldbacteria);(Candidatus Kerfeldbacteria)	0	0	0	0	0	0	0	1	0	0	0
Bacteria;Patescibacteria;ABY1;Candidatus Kerfeldbacteria;Parcubacteria group bacterium ADurb.Bin159;(Parcubacteria group bacterium ADurb.Bin159)	0	0	0	0	0	0	0	1	0	0	0
Bacteria;Patescibacteria;ABY1;Candidatus Kerfeldbacteria;unclassified Parcubacteria group bacterium;(unclassified Parcubacteria group bacterium)	0	0	1	0	0	0	0	0	1	0	0
Bacteria;Patescibacteria;ABY1;Candidatus Kerfeldbacteria;unclassified bacterium;(unclassified bacterium)	0	0	0	0	2	0	0	1	1	0	0
Bacteria;Patescibacteria;ABY1;Candidatus Komeilibacteria;(Candidatus Komeilibacteria);(Candidatus Komeilibacteria)	0	0	0	0	0	0	4	0	0	0	0
Bacteria;Patescibacteria;ABY1;Candidatus Komeilibacteria;unclassified bacterium;(unclassified bacterium)	0	0	1	0	0	4	0	5	1	0	0
Bacteria;Patescibacteria;ABY1;Candidatus Kuenenbacteria;(Candidatus Kuenenbacteria);(Candidatus Kuenenbacteria)	0	0	0	0	1	0	0	0	1	0	0
Bacteria;Patescibacteria;ABY1;Candidatus Kuenenbacteria;unclassified bacterium;(unclassified bacterium)	0	0	0	1	0	4	1	3	1	0	0
Bacteria;Patescibacteria;ABY1;Candidatus Kuenenbacteria;unclassified deep-sea bacterium;(unclassified deep-sea bacterium)	0	0	3	1	0	8	2	5	0	0	0
Bacteria;Patescibacteria;ABY1;Candidatus Magasanikbacteria;(Candidatus Magasanikbacteria);(Candidatus Magasanikbacteria)	0	0	0	1	0	1	6	2	6	0	0
Bacteria;Patescibacteria;ABY1;Candidatus Uhrbacteria;(Candidatus Uhrbacteria);(Candidatus Uhrbacteria)	1	0	1	3	0	6	1	3	6	0	0
Bacteria;Patescibacteria;ABY1;Candidatus Uhrbacteria;marine metagenome;(marine metagenome)	0	0	0	0	0	0	0	0	3	0	0
Bacteria;Patescibacteria;ABY1;Candidatus Uhrbacteria;unclassified bacterium;(unclassified bacterium)	0	0	0	0	0	0	0	2	0	0	0
Bacteria;Patescibacteria;ABY1;Candidatus Uhrbacteria;unclassified deep-sea bacterium;(unclassified deep-sea bacterium)	0	0	0	0	0	1	0	0	0	0	0
Bacteria;Patescibacteria;ABY1;Candidatus Uhrbacteria;unclassified eubacterium WCHB1-58;(unclassified eubacterium WCHB1-58)	0	0	0	0	0	0	0	0	1	0	0
Bacteria;Patescibacteria;CPR2;(CPR2);(CPR2);(CPR2)	0	0	0	0	0	0	0	4	0	0	0
Bacteria;Patescibacteria;CPR2;unclassified bacterium;(unclassified bacterium);(unclassified bacterium)	0	0	0	0	0	0	0	3	0	0	0
Bacteria;Patescibacteria;Dojkabacteria;(Dojkabacteria);(Dojkabacteria);(Dojkabacteria)	1	1	4	1	0	0	5	0	1	0	1
Bacteria;Patescibacteria;Dojkabacteria;metagenome;(metagenome);(metagenome)	0	0	1	0	0	0	0	0	0	0	0
Bacteria;Patescibacteria;Dojkabacteria;unclassified bacterium;(unclassified bacterium);(unclassified bacterium)	1	0	3	0	0	1	2	0	1	0	0
Bacteria;Patescibacteria;Dojkabacteria;unclassified candidate division WS6 bacterium;(unclassified candidate division WS6 bacterium);(unclassified candidate division WS6 bacterium)	1	0	0	0	0	0	0	0	0	0	0
Bacteria;Patescibacteria;Gracilibacteria;(Gracilibacteria);(Gracilibacteria);(Gracilibacteria)	0	2	6	7	8	5	4	3	4	7	1
Bacteria;Patescibacteria;Gracilibacteria;Absconditabacteriales (SR1);(Absconditabacteriales (SR1));(Absconditabacteriales (SR1))	0	0	1	0	0	0	0	1	0	2	2
Bacteria;Patescibacteria;Gracilibacteria;Absconditabacteriales (SR1);metagenome;(metagenome)	0	0	0	0	0	0	0	0	0	2	0
Bacteria;Patescibacteria;Gracilibacteria;Absconditabacteriales (SR1);unclassified bacterium;(unclassified bacterium)	0	0	1	1	2	0	1	0	0	0	0
Bacteria;Patescibacteria;Gracilibacteria;Absconditabacteriales (SR1);unclassified marine bacterium;(unclassified marine bacterium)	0	0	0	0	0	1	1	0	0	0	0
Bacteria;Patescibacteria;Gracilibacteria;Absconditabacteriales (SR1);unclassified organism;(unclassified organism)	0	0	0	0	0	0	0	0	0	0	1
Bacteria;Patescibacteria;Gracilibacteria;Candidatus Abawacabacteria;(Candidatus Abawacabacteria);(Candidatus Abawacabacteria)	0	0	0	0	0	1	0	0	0	0	0
Bacteria;Patescibacteria;Gracilibacteria;Candidatus Abawacabacteria;unclassified Microgenomates group bacterium;(unclassified Microgenomates group bacterium)	0	0	0	1	0	0	0	0	0	0	0
Bacteria;Patescibacteria;Gracilibacteria;Candidatus Abawacabacteria;unclassified bacterium;(unclassified bacterium)	0	0	0	0	0	1	0	0	2	0	0
Bacteria;Patescibacteria;Gracilibacteria;Candidatus Peregrinibacteria;(Candidatus Peregrinibacteria);(Candidatus Peregrinibacteria)	0	0	0	1	0	0	1	2	4	0	0
Bacteria;Patescibacteria;Gracilibacteria;Candidatus Peregrinibacteria;Candidatus Peregrinibacteria bacterium GW2011_GWF2_39_17;(Candidatus Peregrinibacteria bacterium GW2011_GWF2_39_17)	0	0	0	0	0	1	0	0	0	0	0
Bacteria;Patescibacteria;Gracilibacteria;Candidatus Peregrinibacteria;unclassified Microgenomates group bacterium;(unclassified Microgenomates group bacterium)	0	0	0	0	0	1	0	0	0	0	0
Bacteria;Patescibacteria;Gracilibacteria;Candidatus Peregrinibacteria;unclassified bacterium;(unclassified bacterium)	1	0	0	0	0	1	2	0	2	0	0
Bacteria;Patescibacteria;Gracilibacteria;Candidatus Peribacteria;(Candidatus Peribacteria);(Candidatus Peribacteria)	0	5	4	10	2	6	5	3	8	0	0
Bacteria;Patescibacteria;Gracilibacteria;Candidatus Peribacteria;unclassified bacterium;(unclassified bacterium)	0	1	2	6	4	5	15	3	22	0	3
Bacteria;Patescibacteria;Gracilibacteria;JGI 0000069-P22;(JGI 0000069-P22);(JGI 0000069-P22)	0	0	0	0	0	0	1	4	0	8	0
Bacteria;Patescibacteria;Gracilibacteria;JGI 0000069-P22;marine metagenome;(marine metagenome)	0	0	0	0	0	0	0	3	0	0	0
Bacteria;Patescibacteria;Gracilibacteria;JGI 0000069-P22;unclassified Epsilonproteobacteria bacterium;(unclassified Epsilonproteobacteria bacterium)	0	0	1	0	0	0	0	0	0	0	0
Bacteria;Patescibacteria;Gracilibacteria;JGI 0000069-P22;unclassified bacterium;(unclassified bacterium)	0	0	0	0	0	0	0	5	0	0	0
Bacteria;Patescibacteria;Gracilibacteria;unclassified Compostimonas sp.;(unclassified Compostimonas sp.);(unclassified Compostimonas sp.)	0	0	0	0	0	0	0	7	0	0	0
Bacteria;Patescibacteria;Gracilibacteria;unclassified bacterium;(unclassified bacterium);(unclassified bacterium)	0	1	1	5	0	6	5	11	10	0	1
Bacteria;Patescibacteria;Gracilibacteria;unclassified organism;(unclassified organism);(unclassified organism)	0	0	0	2	5	0	1	1	0	0	0
Bacteria;Patescibacteria;Gracilibacteria;wastewater metagenome;(wastewater metagenome);(wastewater metagenome)	0	0	0	0	0	0	0	0	2	0	0
Bacteria;Patescibacteria;Microgenomatia;(Microgenomatia);(Microgenomatia);(Microgenomatia)	0	0	0	1	0	3	0	5	2	0	0
Bacteria;Patescibacteria;Microgenomatia;Candidatus Beckwithbacteria;(Candidatus Beckwithbacteria);(Candidatus Beckwithbacteria)	0	0	0	0	0	0	0	2	0	0	0
Bacteria;Patescibacteria;Microgenomatia;Candidatus Chisholmbacteria;(Candidatus Chisholmbacteria);(Candidatus Chisholmbacteria)	0	0	0	0	0	0	0	1	0	0	0
Bacteria;Patescibacteria;Microgenomatia;Candidatus Chisholmbacteria;unclassified bacterium;(unclassified bacterium)	1	1	0	0	0	4	3	2	1	0	0
Bacteria;Patescibacteria;Microgenomatia;Candidatus Daviesbacteria;(Candidatus Daviesbacteria);(Candidatus Daviesbacteria)	0	0	0	0	0	0	0	1	0	0	0
Bacteria;Patescibacteria;Microgenomatia;Candidatus Gottesmanbacteria;(Candidatus Gottesmanbacteria);(Candidatus Gottesmanbacteria)	0	0	0	0	0	1	0	0	2	0	0
Bacteria;Patescibacteria;Microgenomatia;Candidatus Gottesmanbacteria;unclassified bacterium;(unclassified bacterium)	0	0	0	0	0	0	0	0	1	0	0
Bacteria;Patescibacteria;Microgenomatia;Candidatus Levybacteria;(Candidatus Levybacteria);(Candidatus Levybacteria)	0	0	2	2	1	0	0	0	5	0	0
Bacteria;Patescibacteria;Microgenomatia;Candidatus Levybacteria;unclassified bacterium;(unclassified bacterium)	1	0	0	9	0	4	0	3	0	0	0
Bacteria;Patescibacteria;Microgenomatia;Candidatus Levybacteria;unclassified soil bacterium;(unclassified soil bacterium)	0	0	0	2	0	0	0	0	0	0	0
Bacteria;Patescibacteria;Microgenomatia;Candidatus Pacebacteria;(Candidatus Pacebacteria);(Candidatus Pacebacteria)	1	0	0	2	0	0	1	0	3	0	0
Bacteria;Patescibacteria;Microgenomatia;Candidatus Pacebacteria;Candidatus Pacebacteria bacterium GW2011_GWA1_46_10;(Candidatus Pacebacteria bacterium GW2011_GWA1_46_10)	0	0	0	0	0	0	0	1	0	0	0
Bacteria;Patescibacteria;Microgenomatia;Candidatus Pacebacteria;unclassified bacterium;(unclassified bacterium)	0	3	1	3	0	0	4	2	1	0	0
Bacteria;Patescibacteria;Microgenomatia;Candidatus Pacebacteria;unclassified organism;(unclassified organism)	1	0	0	0	0	0	0	0	0	0	0
Bacteria;Patescibacteria;Microgenomatia;Candidatus Roizmanbacteria;(Candidatus Roizmanbacteria);(Candidatus Roizmanbacteria)	0	0	0	0	0	0	0	1	0	0	0
Bacteria;Patescibacteria;Microgenomatia;Candidatus Roizmanbacteria;unclassified bacterium;(unclassified bacterium)	1	0	0	0	0	0	1	0	0	1	0
Bacteria;Patescibacteria;Microgenomatia;Candidatus Woesebacteria;(Candidatus Woesebacteria);(Candidatus Woesebacteria)	0	0	0	1	0	0	2	5	0	0	0
Bacteria;Patescibacteria;Microgenomatia;Candidatus Woesebacteria;Candidatus Woesebacteria bacterium GW2011_GWC1_38_13;(Candidatus Woesebacteria bacterium GW2011_GWC1_38_13)	0	0	0	0	0	0	2	0	0	0	0
Bacteria;Patescibacteria;Microgenomatia;Candidatus Woesebacteria;metagenome;(metagenome)	0	0	0	0	0	0	0	1	0	0	0
Bacteria;Patescibacteria;Microgenomatia;Candidatus Woesebacteria;unclassified Microgenomates group bacterium;(unclassified Microgenomates group bacterium)	0	0	0	0	0	0	0	6	0	0	0
Bacteria;Patescibacteria;Microgenomatia;Candidatus Woesebacteria;unclassified bacterium;(unclassified bacterium)	0	2	0	7	0	7	1	6	0	0	0
Bacteria;Patescibacteria;Parcubacteria;(Parcubacteria);(Parcubacteria);(Parcubacteria)	0	2	9	3	7	16	20	20	19	6	0
Bacteria;Patescibacteria;Parcubacteria;32-520;(32-520);(32-520)	0	0	0	0	0	0	0	0	1	0	0
Bacteria;Patescibacteria;Parcubacteria;CG1-02-40-25;unclassified bacterium;(unclassified bacterium)	0	0	0	0	0	0	0	4	0	0	0
Bacteria;Patescibacteria;Parcubacteria;Candidatus Adlerbacteria;(Candidatus Adlerbacteria);(Candidatus Adlerbacteria)	0	0	0	1	0	0	0	0	0	0	0
Bacteria;Patescibacteria;Parcubacteria;Candidatus Adlerbacteria;unclassified bacterium;(unclassified bacterium)	0	0	0	1	0	0	0	0	2	0	0
Bacteria;Patescibacteria;Parcubacteria;Candidatus Campbellbacteria;(Candidatus Campbellbacteria);(Candidatus Campbellbacteria)	0	0	1	0	0	1	4	3	0	0	0
Bacteria;Patescibacteria;Parcubacteria;Candidatus Campbellbacteria;Candidatus Nomurabacteria bacterium RIFCSPLOWO2_01_FULL_36_10b;(Candidatus Nomurabacteria bacterium RIFCSPLOWO2_01_FULL_36_10b)	0	0	0	0	0	0	0	0	0	1	0
Bacteria;Patescibacteria;Parcubacteria;Candidatus Campbellbacteria;metagenome;(metagenome)	0	0	1	0	0	0	0	0	0	0	0
Bacteria;Patescibacteria;Parcubacteria;Candidatus Campbellbacteria;unclassified bacterium;(unclassified bacterium)	0	1	0	2	0	1	1	2	6	3	0
Bacteria;Patescibacteria;Parcubacteria;Candidatus Campbellbacteria;unclassified soil bacterium;(unclassified soil bacterium)	0	0	0	1	0	0	0	0	0	0	0
Bacteria;Patescibacteria;Parcubacteria;Candidatus Colwellbacteria;unclassified bacterium;(unclassified bacterium)	0	0	0	0	0	0	0	1	0	0	0
Bacteria;Patescibacteria;Parcubacteria;Candidatus Jorgensenbacteria;Parcubacteria group bacterium GW2011_GWA2_47_8b;(Parcubacteria group bacterium GW2011_GWA2_47_8b)	0	0	0	0	0	0	0	1	0	0	0
Bacteria;Patescibacteria;Parcubacteria;Candidatus Kaiserbacteria;(Candidatus Kaiserbacteria);(Candidatus Kaiserbacteria)	0	1	11	16	6	12	4	11	15	6	2
Bacteria;Patescibacteria;Parcubacteria;Candidatus Kaiserbacteria;groundwater metagenome;(groundwater metagenome)	0	0	0	0	0	0	0	2	0	0	0
Bacteria;Patescibacteria;Parcubacteria;Candidatus Kaiserbacteria;marine metagenome;(marine metagenome)	0	0	0	0	0	0	1	0	0	0	0
Bacteria;Patescibacteria;Parcubacteria;Candidatus Kaiserbacteria;metagenome;(metagenome)	0	1	0	0	0	0	0	0	0	0	0
Bacteria;Patescibacteria;Parcubacteria;Candidatus Kaiserbacteria;unclassified bacterium;(unclassified bacterium)	0	0	7	8	6	5	6	12	2	0	0
Bacteria;Patescibacteria;Parcubacteria;Candidatus Kaiserbacteria;unclassified organism;(unclassified organism)	0	0	0	1	0	0	0	0	0	0	0
Bacteria;Patescibacteria;Parcubacteria;Candidatus Moranbacteria;(Candidatus Moranbacteria);(Candidatus Moranbacteria)	1	0	0	5	1	1	1	2	0	0	0
Bacteria;Patescibacteria;Parcubacteria;Candidatus Moranbacteria;unclassified Parcubacteria group bacterium;(unclassified Parcubacteria group bacterium)	0	0	0	0	0	1	0	0	0	0	0
Bacteria;Patescibacteria;Parcubacteria;Candidatus Moranbacteria;unclassified bacterium;(unclassified bacterium)	1	4	0	5	5	4	0	3	3	0	0
Bacteria;Patescibacteria;Parcubacteria;Candidatus Moranbacteria;unclassified organism;(unclassified organism)	0	0	0	0	0	0	0	2	0	0	0
Bacteria;Patescibacteria;Parcubacteria;Candidatus Nomurabacteria;(Candidatus Nomurabacteria);(Candidatus Nomurabacteria)	0	0	0	0	0	0	0	0	1	0	0
Bacteria;Patescibacteria;Parcubacteria;Candidatus Nomurabacteria;unclassified bacterium;(unclassified bacterium)	0	0	0	0	0	0	0	1	2	0	0
Bacteria;Patescibacteria;Parcubacteria;Candidatus Portnoybacteria;Parcubacteria group bacterium GW2011_GWF2_38_8;(Parcubacteria group bacterium GW2011_GWF2_38_8)	0	0	0	0	0	0	0	0	1	0	0
Bacteria;Patescibacteria;Parcubacteria;Candidatus Terrybacteria;unclassified deep-sea bacterium;(unclassified deep-sea bacterium)	0	0	0	0	0	0	1	0	1	0	0
Bacteria;Patescibacteria;Parcubacteria;Candidatus Yanofskybacteria;(Candidatus Yanofskybacteria);(Candidatus Yanofskybacteria)	0	0	2	0	1	0	2	0	0	0	0
Bacteria;Patescibacteria;Parcubacteria;Candidatus Yanofskybacteria;unclassified bacterium;(unclassified bacterium)	0	0	1	0	0	0	0	2	0	0	0
Bacteria;Patescibacteria;Parcubacteria;Candidatus Yanofskybacteria;unclassified deep-sea bacterium;(unclassified deep-sea bacterium)	0	0	0	2	0	0	1	0	0	0	0
Bacteria;Patescibacteria;Parcubacteria;Candidatus Zambryskibacteria;Candidatus Zambryskibacteria bacterium RIFCSPHIGHO2_01_FULL_43_27;(Candidatus Zambryskibacteria bacterium RIFCSPHIGHO2_01_FULL_43_27)	0	0	0	0	0	0	1	0	0	0	0
Bacteria;Patescibacteria;Parcubacteria;GWA2-38-13b;(GWA2-38-13b);(GWA2-38-13b)	0	0	0	1	0	7	7	1	0	0	0
Bacteria;Patescibacteria;Parcubacteria;GWA2-38-13b;unclassified bacterium;(unclassified bacterium)	0	0	0	0	1	6	1	0	0	0	0
Bacteria;Patescibacteria;Parcubacteria;GWA2-38-13b;unclassified deep-sea bacterium;(unclassified deep-sea bacterium)	0	2	0	2	1	5	4	0	1	0	0
Bacteria;Patescibacteria;Parcubacteria;GWB1-42-6;(GWB1-42-6);(GWB1-42-6)	0	0	0	0	0	0	0	2	0	0	0
Bacteria;Patescibacteria;Parcubacteria;unclassified Parcubacteria group bacterium;(unclassified Parcubacteria group bacterium);(unclassified Parcubacteria group bacterium)	0	0	0	0	0	0	1	0	0	0	0
Bacteria;Patescibacteria;Parcubacteria;unclassified bacterium;(unclassified bacterium);(unclassified bacterium)	0	0	1	2	0	1	0	2	0	3	0
Bacteria;Patescibacteria;Parcubacteria;unclassified deep-sea bacterium;(unclassified deep-sea bacterium);(unclassified deep-sea bacterium)	0	0	1	0	0	0	0	0	0	0	0
Bacteria;Patescibacteria;Parcubacteria;unclassified organism;(unclassified organism);(unclassified organism)	0	0	0	0	0	0	0	0	0	0	1
Bacteria;Patescibacteria;Saccharimonadia;Saccharimonadales;(Saccharimonadales);(Saccharimonadales)	5	10	29	23	14	16	18	9	20	29	46
Bacteria;Patescibacteria;Saccharimonadia;Saccharimonadales;Saccharimonadaceae;(Saccharimonadaceae)	0	0	0	0	0	0	0	0	0	7	9
Bacteria;Patescibacteria;Saccharimonadia;Saccharimonadales;Saccharimonadaceae;Candidatus Saccharimonas	0	0	0	0	0	0	1	0	0	0	0
Bacteria;Patescibacteria;Saccharimonadia;Saccharimonadales;Saccharimonadaceae;TM7a	1	0	0	1	0	0	0	0	0	1	6
Bacteria;Patescibacteria;Saccharimonadia;Saccharimonadales;Saccharimonadaceae;unclassified bacterium	0	0	0	0	0	0	0	0	0	0	1
Bacteria;Patescibacteria;Saccharimonadia;Saccharimonadales;WWH38;(WWH38)	0	0	0	0	0	0	0	0	0	1	0
Bacteria;Patescibacteria;Saccharimonadia;Saccharimonadales;metagenome;(metagenome)	0	1	0	0	0	4	0	0	0	0	0
Bacteria;Patescibacteria;Saccharimonadia;Saccharimonadales;unclassified Candidatus Saccharibacteria bacterium;(unclassified Candidatus Saccharibacteria bacterium)	0	1	2	0	0	0	0	0	0	0	0
Bacteria;Patescibacteria;Saccharimonadia;Saccharimonadales;unclassified bacterium;(unclassified bacterium)	16	15	20	41	30	35	31	19	37	8	2
Bacteria;Patescibacteria;Saccharimonadia;Saccharimonadales;unclassified organism;(unclassified organism)	0	0	1	0	0	0	0	0	0	0	0
Bacteria;Patescibacteria;WWE3;(WWE3);(WWE3);(WWE3)	0	0	0	5	0	4	3	0	4	0	0
Bacteria;Patescibacteria;WWE3;candidate division WWE3 bacterium RAAC2_WWE3_1;(candidate division WWE3 bacterium RAAC2_WWE3_1);(candidate division WWE3 bacterium RAAC2_WWE3_1)	0	0	0	0	2	0	0	0	0	0	0
Bacteria;Patescibacteria;WWE3;candidate division WWE3 bacterium RIFCSPLOWO2_12_FULL_36_10;(candidate division WWE3 bacterium RIFCSPLOWO2_12_FULL_36_10);(candidate division WWE3 bacterium RIFCSPLOWO2_12_FULL_36_10)	0	0	0	0	0	0	2	0	0	0	0
Bacteria;Patescibacteria;WWE3;unclassified Parcubacteria group bacterium;(unclassified Parcubacteria group bacterium);(unclassified Parcubacteria group bacterium)	0	0	0	1	0	0	0	0	0	0	0
Bacteria;Patescibacteria;WWE3;unclassified bacterium;(unclassified bacterium);(unclassified bacterium)	0	0	0	0	0	3	0	4	0	0	0
Bacteria;Patescibacteria;WWE3;unclassified candidate division WWE3 bacterium;(unclassified candidate division WWE3 bacterium);(unclassified candidate division WWE3 bacterium)	0	0	0	0	0	0	1	1	0	0	0
Bacteria;Planctomycetota;(Planctomycetota);(Planctomycetota);(Planctomycetota);(Planctomycetota)	18	27	23	35	24	35	28	29	40	2	0
Bacteria;Planctomycetota;028H05-P-BN-P5;(028H05-P-BN-P5);(028H05-P-BN-P5);(028H05-P-BN-P5)	0	2	1	1	0	2	5	2	0	0	0
Bacteria;Planctomycetota;028H05-P-BN-P5;unclassified bacterium;(unclassified bacterium);(unclassified bacterium)	0	0	0	0	0	1	1	0	1	0	0
Bacteria;Planctomycetota;BD7-11;(BD7-11);(BD7-11);(BD7-11)	2	0	0	0	4	5	6	0	2	0	0
Bacteria;Planctomycetota;BD7-11;unclassified bacterium;(unclassified bacterium);(unclassified bacterium)	4	1	3	2	3	5	12	3	6	0	0
Bacteria;Planctomycetota;BD7-11;unclassified planctomycete;(unclassified planctomycete);(unclassified planctomycete)	0	0	0	4	0	5	3	1	1	0	0
Bacteria;Planctomycetota;Brocadiae;Brocadiales;(Brocadiales);(Brocadiales)	0	0	0	0	0	0	1	0	0	0	0
Bacteria;Planctomycetota;Brocadiae;Brocadiales;Scalinduaceae;Candidatus Scalindua	0	0	0	1	1	1	0	0	0	0	0
Bacteria;Planctomycetota;OM190;(OM190);(OM190);(OM190)	76	70	84	127	104	145	177	198	165	0	0
Bacteria;Planctomycetota;OM190;metagenome;(metagenome);(metagenome)	0	0	2	1	0	2	5	0	2	0	0
Bacteria;Planctomycetota;OM190;unclassified Planctomyces sp.;(unclassified Planctomyces sp.);(unclassified Planctomyces sp.)	0	0	0	0	0	1	0	1	0	0	0
Bacteria;Planctomycetota;OM190;unclassified Planctomycetaceae bacterium;(unclassified Planctomycetaceae bacterium);(unclassified Planctomycetaceae bacterium)	0	1	1	0	1	1	0	0	1	0	0
Bacteria;Planctomycetota;OM190;unclassified Planctomycetales bacterium;(unclassified Planctomycetales bacterium);(unclassified Planctomycetales bacterium)	0	0	0	0	0	0	1	0	0	0	0
Bacteria;Planctomycetota;OM190;unclassified bacterium;(unclassified bacterium);(unclassified bacterium)	46	33	64	74	62	96	117	80	98	0	0
Bacteria;Planctomycetota;OM190;unclassified organism;(unclassified organism);(unclassified organism)	0	0	0	0	1	0	0	0	0	0	0
Bacteria;Planctomycetota;OM190;unclassified planctomycete;(unclassified planctomycete);(unclassified planctomycete)	3	1	1	11	1	2	2	7	4	0	0
Bacteria;Planctomycetota;OM190;wastewater metagenome;(wastewater metagenome);(wastewater metagenome)	0	0	0	0	0	0	2	0	0	0	0
Bacteria;Planctomycetota;Phycisphaerae;(Phycisphaerae);(Phycisphaerae);(Phycisphaerae)	2	5	5	10	6	10	19	22	9	1	0
Bacteria;Planctomycetota;Phycisphaerae;Amsterdam-1B-07;(Amsterdam-1B-07);(Amsterdam-1B-07)	0	0	1	0	0	0	0	0	0	0	0
Bacteria;Planctomycetota;Phycisphaerae;B103G10;unclassified bacterium;(unclassified bacterium)	0	0	1	0	0	0	0	0	1	0	0
Bacteria;Planctomycetota;Phycisphaerae;C86;(C86);(C86)	0	1	4	6	4	3	3	0	3	0	0
Bacteria;Planctomycetota;Phycisphaerae;C86;unclassified bacterium;(unclassified bacterium)	0	0	2	10	1	2	3	3	2	0	0
Bacteria;Planctomycetota;Phycisphaerae;C86;unclassified planctomycete;(unclassified planctomycete)	0	0	0	0	0	0	2	1	0	0	0
Bacteria;Planctomycetota;Phycisphaerae;CCM11a;(CCM11a);(CCM11a)	4	0	3	5	2	4	11	14	10	0	0
Bacteria;Planctomycetota;Phycisphaerae;CCM11a;bacterium enrichment culture clone Anammox_11;(bacterium enrichment culture clone Anammox_11)	0	0	0	0	1	0	0	0	0	0	0
Bacteria;Planctomycetota;Phycisphaerae;CCM11a;unclassified Planctomycetales bacterium;(unclassified Planctomycetales bacterium)	0	0	0	4	0	0	0	0	1	0	0
Bacteria;Planctomycetota;Phycisphaerae;CCM11a;unclassified bacterium;(unclassified bacterium)	2	0	0	5	2	6	0	7	2	0	0
Bacteria;Planctomycetota;Phycisphaerae;CCM11a;unclassified deep-sea bacterium;(unclassified deep-sea bacterium)	0	0	0	0	0	0	0	0	2	0	0
Bacteria;Planctomycetota;Phycisphaerae;CCM11a;unclassified planctomycete;(unclassified planctomycete)	0	0	2	0	1	0	0	0	0	0	0
Bacteria;Planctomycetota;Phycisphaerae;CCM11a;unclassified sediment bacterium;(unclassified sediment bacterium)	0	0	0	0	0	0	1	0	0	0	0
Bacteria;Planctomycetota;Phycisphaerae;MSBL9;(MSBL9);(MSBL9)	0	0	2	0	0	4	7	4	4	0	0
Bacteria;Planctomycetota;Phycisphaerae;MSBL9;4572-13;(4572-13)	0	0	0	0	1	5	1	12	4	0	0
Bacteria;Planctomycetota;Phycisphaerae;MSBL9;4572-13;Planctomycetales bacterium 4572_13	3	2	3	1	3	6	9	10	5	2	0
Bacteria;Planctomycetota;Phycisphaerae;MSBL9;4572-13;unclassified bacterium	0	0	0	0	1	0	7	16	5	2	0
Bacteria;Planctomycetota;Phycisphaerae;MSBL9;L21-RPul-D3;(L21-RPul-D3)	0	0	0	0	0	1	1	0	0	0	0
Bacteria;Planctomycetota;Phycisphaerae;MSBL9;L21-RPul-D3;unclassified bacterium	0	0	0	0	0	0	0	2	0	0	0
Bacteria;Planctomycetota;Phycisphaerae;MSBL9;SG8-4;(SG8-4)	3	1	0	1	3	5	8	26	9	1	0
Bacteria;Planctomycetota;Phycisphaerae;MSBL9;SG8-4;unclassified bacterium	0	2	5	2	1	10	11	37	27	4	0
Bacteria;Planctomycetota;Phycisphaerae;MSBL9;SG8-4;unclassified organism	0	0	0	1	0	0	0	0	1	0	0
Bacteria;Planctomycetota;Phycisphaerae;MSBL9;SM23-30;(SM23-30)	0	0	0	5	0	0	1	6	0	0	0
Bacteria;Planctomycetota;Phycisphaerae;MSBL9;SM23-30;unclassified Planctomycetales bacterium	0	0	0	0	0	0	1	0	0	0	0
Bacteria;Planctomycetota;Phycisphaerae;MSBL9;SM23-30;unclassified bacterium	0	0	0	0	0	0	0	2	0	0	0
Bacteria;Planctomycetota;Phycisphaerae;MSBL9;SM23-30;unclassified deep-sea bacterium	0	0	1	0	0	0	2	0	0	0	0
Bacteria;Planctomycetota;Phycisphaerae;MSBL9;ST-NAGAB-D1;(ST-NAGAB-D1)	0	0	0	0	0	0	2	0	0	0	0
Bacteria;Planctomycetota;Phycisphaerae;MSBL9;ST-NAGAB-D1;Phycisphaerae bacterium ST-NAGAB-D1	0	0	0	0	0	0	0	1	0	0	0
Bacteria;Planctomycetota;Phycisphaerae;Phycisphaerales;(Phycisphaerales);(Phycisphaerales)	0	0	2	0	2	1	0	0	1	0	0
Bacteria;Planctomycetota;Phycisphaerae;Phycisphaerales;AKAU3564 sediment group;(AKAU3564 sediment group)	0	0	0	1	0	2	5	7	4	0	0
Bacteria;Planctomycetota;Phycisphaerae;Phycisphaerales;AKAU3564 sediment group;unclassified Phycisphaerales bacterium	0	0	0	0	0	1	0	2	0	0	0
Bacteria;Planctomycetota;Phycisphaerae;Phycisphaerales;AKAU3564 sediment group;unclassified Planctomycetales bacterium	0	0	0	0	0	0	2	0	0	0	0
Bacteria;Planctomycetota;Phycisphaerae;Phycisphaerales;AKAU3564 sediment group;unclassified bacterium	1	0	0	1	0	2	0	7	1	0	0
Bacteria;Planctomycetota;Phycisphaerae;Phycisphaerales;AKAU3564 sediment group;unclassified organism	0	0	0	0	0	1	0	1	2	0	0
Bacteria;Planctomycetota;Phycisphaerae;Phycisphaerales;Phycisphaeraceae;(Phycisphaeraceae)	25	24	43	43	49	57	31	37	55	0	0
Bacteria;Planctomycetota;Phycisphaerae;Phycisphaerales;Phycisphaeraceae;AKYG587	0	0	0	0	0	0	2	0	0	0	0
Bacteria;Planctomycetota;Phycisphaerae;Phycisphaerales;Phycisphaeraceae;Algisphaera	0	0	0	0	1	0	0	0	0	0	0
Bacteria;Planctomycetota;Phycisphaerae;Phycisphaerales;Phycisphaeraceae;CL500-3	8	2	1	3	2	1	1	4	1	1	0
Bacteria;Planctomycetota;Phycisphaerae;Phycisphaerales;Phycisphaeraceae;FS140-16B-02 marine group	0	0	1	0	0	0	1	1	0	0	0
Bacteria;Planctomycetota;Phycisphaerae;Phycisphaerales;Phycisphaeraceae;JL-ETNP-F27	0	0	0	3	0	0	0	0	0	0	0
Bacteria;Planctomycetota;Phycisphaerae;Phycisphaerales;Phycisphaeraceae;Phycisphaera	0	1	3	0	3	0	2	1	1	0	0
Bacteria;Planctomycetota;Phycisphaerae;Phycisphaerales;Phycisphaeraceae;SM1A02	12	11	11	16	8	28	23	15	25	0	0
Bacteria;Planctomycetota;Phycisphaerae;Phycisphaerales;Phycisphaeraceae;Urania-1B-19 marine sediment group	33	33	113	150	89	163	168	128	142	0	0
Bacteria;Planctomycetota;Phycisphaerae;Phycisphaerales;Phycisphaeraceae;unclassified	7	19	24	37	15	23	32	26	25	0	0
Bacteria;Planctomycetota;Phycisphaerae;Phycisphaerales;Phycisphaeraceae;unclassified bacterium	0	0	0	0	0	2	1	2	0	0	0
Bacteria;Planctomycetota;Phycisphaerae;Phycisphaerales;Phycisphaeraceae;unclassified planctomycete	0	0	0	0	1	2	0	0	0	0	0
Bacteria;Planctomycetota;Phycisphaerae;Pla1 lineage;(Pla1 lineage);(Pla1 lineage)	0	0	0	0	0	1	1	3	2	0	0
Bacteria;Planctomycetota;Phycisphaerae;Pla1 lineage;unclassified bacterium;(unclassified bacterium)	0	0	1	1	0	0	1	3	0	0	0
Bacteria;Planctomycetota;Phycisphaerae;Pla1 lineage;unclassified organism;(unclassified organism)	0	0	0	0	0	1	0	0	0	0	0
Bacteria;Planctomycetota;Phycisphaerae;S-70;(S-70);(S-70)	0	0	0	1	0	0	0	0	0	0	0
Bacteria;Planctomycetota;Phycisphaerae;S-70;unclassified bacterium;(unclassified bacterium)	2	0	2	4	1	2	7	3	0	0	0
Bacteria;Planctomycetota;Phycisphaerae;S-70;unclassified deep-sea bacterium;(unclassified deep-sea bacterium)	0	0	0	0	0	0	1	0	0	0	0
Bacteria;Planctomycetota;Phycisphaerae;mle1-8;(mle1-8);(mle1-8)	0	0	1	0	0	3	0	6	5	0	0
Bacteria;Planctomycetota;Phycisphaerae;mle1-8;unclassified bacterium;(unclassified bacterium)	0	0	3	3	0	0	0	1	1	0	0
Bacteria;Planctomycetota;Phycisphaerae;mle1-8;unclassified organism;(unclassified organism)	1	0	0	0	0	0	0	0	0	0	0
Bacteria;Planctomycetota;Pla3 lineage;(Pla3 lineage);(Pla3 lineage);(Pla3 lineage)	6	3	15	17	10	11	21	18	10	0	0
Bacteria;Planctomycetota;Pla3 lineage;hydrothermal vent metagenome;(hydrothermal vent metagenome);(hydrothermal vent metagenome)	1	0	0	0	2	0	0	0	0	0	0
Bacteria;Planctomycetota;Pla3 lineage;unclassified bacterium;(unclassified bacterium);(unclassified bacterium)	4	0	11	15	4	15	16	20	12	0	0
Bacteria;Planctomycetota;Pla3 lineage;unclassified planctomycete;(unclassified planctomycete);(unclassified planctomycete)	0	0	7	1	0	2	4	1	1	0	0
Bacteria;Planctomycetota;Pla3 lineage;unidentified marine bacterioplankton;(unidentified marine bacterioplankton);(unidentified marine bacterioplankton)	0	0	0	1	1	0	0	0	2	0	0
Bacteria;Planctomycetota;Pla4 lineage;(Pla4 lineage);(Pla4 lineage);(Pla4 lineage)	0	0	1	1	1	9	15	5	5	0	0
Bacteria;Planctomycetota;Pla4 lineage;metagenome;(metagenome);(metagenome)	5	4	0	0	0	0	0	2	0	0	0
Bacteria;Planctomycetota;Pla4 lineage;unclassified bacterium;(unclassified bacterium);(unclassified bacterium)	0	0	4	5	0	1	9	5	6	0	0
Bacteria;Planctomycetota;Pla4 lineage;unclassified deep-sea bacterium;(unclassified deep-sea bacterium);(unclassified deep-sea bacterium)	0	0	0	0	1	0	0	1	0	0	0
Bacteria;Planctomycetota;Pla4 lineage;unclassified planctomycete;(unclassified planctomycete);(unclassified planctomycete)	0	0	0	0	0	0	1	0	1	0	0
Bacteria;Planctomycetota;Planctomycetes;(Planctomycetes);(Planctomycetes);(Planctomycetes)	15	12	12	18	21	10	19	14	12	2	0
Bacteria;Planctomycetota;Planctomycetes;Gemmatales;Gemmataceae;(Gemmataceae)	0	0	3	1	2	2	0	0	0	0	0
Bacteria;Planctomycetota;Planctomycetes;Gemmatales;Gemmataceae;unclassified	6	2	13	22	16	4	1	3	7	1	0
Bacteria;Planctomycetota;Planctomycetes;Isosphaerales;Isosphaeraceae;(Isosphaeraceae)	0	0	1	0	1	0	0	0	0	0	0
Bacteria;Planctomycetota;Planctomycetes;Isosphaerales;Isosphaeraceae;unclassified	0	0	0	0	0	0	0	0	0	0	1
Bacteria;Planctomycetota;Planctomycetes;Pirellulales;Pirellulaceae;(Pirellulaceae)	473	500	620	523	436	564	552	605	534	138	12
Bacteria;Planctomycetota;Planctomycetes;Pirellulales;Pirellulaceae;Blastopirellula	229	274	329	291	214	308	332	279	359	122	10
Bacteria;Planctomycetota;Planctomycetes;Pirellulales;Pirellulaceae;Bythopirellula	8	11	21	41	16	30	22	16	13	0	0
Bacteria;Planctomycetota;Planctomycetes;Pirellulales;Pirellulaceae;Pir4 lineage	112	130	206	183	182	148	152	217	203	0	0
Bacteria;Planctomycetota;Planctomycetes;Pirellulales;Pirellulaceae;Pirellula	19	16	17	11	7	11	12	23	10	0	0
Bacteria;Planctomycetota;Planctomycetes;Pirellulales;Pirellulaceae;Rhodopirellula	88	95	161	145	93	159	118	164	186	2	0
Bacteria;Planctomycetota;Planctomycetes;Pirellulales;Pirellulaceae;Roseimaritima	0	0	0	0	0	0	0	0	3	1	1
Bacteria;Planctomycetota;Planctomycetes;Pirellulales;Pirellulaceae;Rubripirellula	85	105	106	55	52	60	58	48	74	72	5
Bacteria;Planctomycetota;Planctomycetes;Pirellulales;Pirellulaceae;p-1088-a5 gut group	0	0	0	2	0	0	0	0	0	0	0
Bacteria;Planctomycetota;Planctomycetes;Pirellulales;Pirellulaceae;unclassified	469	448	259	91	92	102	88	153	115	338	10
Bacteria;Planctomycetota;Planctomycetes;Planctomycetales;(Planctomycetales);(Planctomycetales)	20	16	47	43	21	26	14	9	18	0	0
Bacteria;Planctomycetota;Planctomycetes;Planctomycetales;Gimesiaceae;(Gimesiaceae)	3	2	4	0	1	2	0	4	3	0	0
Bacteria;Planctomycetota;Planctomycetes;Planctomycetales;Gimesiaceae;Gimesia	2	1	1	1	1	1	0	0	5	0	0
Bacteria;Planctomycetota;Planctomycetes;Planctomycetales;Gimesiaceae;unclassified	18	23	38	29	21	17	36	32	29	0	0
Bacteria;Planctomycetota;Planctomycetes;Planctomycetales;Rubinisphaeraceae;(Rubinisphaeraceae)	7	10	8	7	5	5	2	4	5	0	0
Bacteria;Planctomycetota;Planctomycetes;Planctomycetales;Rubinisphaeraceae;Fuerstia	3	0	0	3	1	6	3	0	2	0	0
Bacteria;Planctomycetota;Planctomycetes;Planctomycetales;Rubinisphaeraceae;Planctomicrobium	7	8	14	15	14	5	8	11	4	0	0
Bacteria;Planctomycetota;Planctomycetes;Planctomycetales;Rubinisphaeraceae;SH-PL14	2	5	2	5	2	5	3	4	1	0	0
Bacteria;Planctomycetota;Planctomycetes;Planctomycetales;Rubinisphaeraceae;unclassified	14	33	32	45	25	24	25	28	51	0	1
Bacteria;Planctomycetota;Planctomycetes;Planctomycetales;unclassified;(unclassified)	9	9	16	11	14	2	3	5	3	0	1
Bacteria;Planctomycetota;Planctomycetes;Planctomycetales;unclassified;unclassified Planctomyces sp.	0	0	0	0	0	0	0	0	1	0	0
Bacteria;Planctomycetota;Planctomycetes;Planctomycetales;unclassified;unclassified Planctomycetales bacterium	2	0	0	2	0	0	1	0	0	0	0
Bacteria;Planctomycetota;Planctomycetes;Planctomycetales;unclassified;unclassified bacterium	9	12	29	23	27	16	22	12	14	0	0
Bacteria;Planctomycetota;Planctomycetes;Planctomycetales;unclassified;unclassified marine microorganism	0	0	1	0	0	0	0	0	0	0	0
Bacteria;Planctomycetota;Planctomycetes;Planctomycetales;unclassified;unclassified planctomycete	1	0	0	0	0	0	0	0	0	0	0
Bacteria;Planctomycetota;Planctomycetes;Planctomycetales;unclassified;unclassified sediment bacterium	0	0	1	0	1	0	0	0	0	0	0
Bacteria;Planctomycetota;Planctomycetes;unclassified;(unclassified);(unclassified)	1	3	0	2	0	2	2	3	0	0	0
Bacteria;Planctomycetota;Planctomycetes;unclassified;unclassified bacterium;(unclassified bacterium)	0	0	2	1	1	0	1	0	4	0	0
Bacteria;Planctomycetota;Planctomycetes;unclassified;unclassified planctomycete;(unclassified planctomycete)	0	0	1	0	0	0	0	0	0	0	0
Bacteria;Planctomycetota;SGST604;unclassified planctomycete;(unclassified planctomycete);(unclassified planctomycete)	0	1	0	0	3	0	0	0	0	0	0
Bacteria;Planctomycetota;vadinHA49;(vadinHA49);(vadinHA49);(vadinHA49)	0	0	3	4	0	6	9	6	2	0	0
Bacteria;Planctomycetota;vadinHA49;unclassified Planctomycetaceae bacterium;(unclassified Planctomycetaceae bacterium);(unclassified Planctomycetaceae bacterium)	0	0	0	0	0	1	0	0	0	0	0
Bacteria;Planctomycetota;vadinHA49;unclassified bacterium;(unclassified bacterium);(unclassified bacterium)	1	0	2	1	1	10	11	8	5	1	0
Bacteria;Planctomycetota;vadinHA49;unclassified planctomycete;(unclassified planctomycete);(unclassified planctomycete)	0	0	0	0	0	1	1	0	2	0	0
Bacteria;Poribacteria;(Poribacteria);(Poribacteria);(Poribacteria);(Poribacteria)	1	0	0	0	0	0	0	0	0	0	0
Bacteria;Poribacteria;unclassified bacterium;(unclassified bacterium);(unclassified bacterium);(unclassified bacterium)	0	0	0	0	0	0	0	1	0	0	0
Bacteria;Proteobacteria;(Proteobacteria);(Proteobacteria);(Proteobacteria);(Proteobacteria)	414	387	178	118	95	103	89	88	73	326	86
Bacteria;Proteobacteria;Alphaproteobacteria;(Alphaproteobacteria);(Alphaproteobacteria);(Alphaproteobacteria)	507	686	921	611	627	435	363	463	356	260	44
Bacteria;Proteobacteria;Alphaproteobacteria;AT-s3-44;(AT-s3-44);(AT-s3-44)	0	0	4	4	0	3	4	1	0	0	0
Bacteria;Proteobacteria;Alphaproteobacteria;AT-s3-44;unclassified Alphaproteobacteria bacterium;(unclassified Alphaproteobacteria bacterium)	0	0	1	0	1	0	0	1	0	0	0
Bacteria;Proteobacteria;Alphaproteobacteria;AT-s3-44;unclassified bacterium;(unclassified bacterium)	1	0	5	2	4	0	0	0	1	1	0
Bacteria;Proteobacteria;Alphaproteobacteria;Acetobacterales;Acetobacteraceae;(Acetobacteraceae)	1	1	0	2	0	0	0	0	0	0	0
Bacteria;Proteobacteria;Alphaproteobacteria;Acetobacterales;Acetobacteraceae;Acidiphilium	0	1	0	0	0	0	0	0	0	0	0
Bacteria;Proteobacteria;Alphaproteobacteria;Acetobacterales;Acetobacteraceae;Roseomonas	0	0	0	0	0	0	0	0	0	2	0
Bacteria;Proteobacteria;Alphaproteobacteria;Acetobacterales;Acetobacteraceae;unclassified	0	0	0	0	1	0	0	0	1	0	0
Bacteria;Proteobacteria;Alphaproteobacteria;Alphaproteobacteria Incertae Sedis;Unknown Family;Neomegalonema	0	0	0	0	0	0	0	0	0	2	0
Bacteria;Proteobacteria;Alphaproteobacteria;Alphaproteobacteria Incertae Sedis;Unknown Family;unclassified	0	0	0	1	0	2	1	0	0	0	0
Bacteria;Proteobacteria;Alphaproteobacteria;Azospirillales;(Azospirillales);(Azospirillales)	0	0	0	0	0	0	0	0	0	1	0
Bacteria;Proteobacteria;Alphaproteobacteria;Azospirillales;Azospirillaceae;(Azospirillaceae)	1	1	0	0	0	0	0	0	0	0	0
Bacteria;Proteobacteria;Alphaproteobacteria;Azospirillales;Azospirillaceae;Azospirillum	0	1	1	1	2	1	1	1	0	1	0
Bacteria;Proteobacteria;Alphaproteobacteria;Azospirillales;Azospirillaceae;Nitrospirillum	0	0	1	0	0	0	0	0	0	0	0
Bacteria;Proteobacteria;Alphaproteobacteria;Azospirillales;Azospirillaceae;Skermanella	0	0	0	1	0	0	0	0	0	0	0
Bacteria;Proteobacteria;Alphaproteobacteria;Azospirillales;Azospirillales Incertae Sedis;Stella	0	0	0	0	0	0	0	0	0	2	0
Bacteria;Proteobacteria;Alphaproteobacteria;Azospirillales;Inquilinaceae;Inquilinus	0	0	0	0	0	1	0	0	0	2	0
Bacteria;Proteobacteria;Alphaproteobacteria;Caedibacterales;Caedibacteraceae;Caedibacter	6	0	2	2	0	0	0	0	0	1	0
Bacteria;Proteobacteria;Alphaproteobacteria;Caedibacterales;Caedibacteraceae;unclassified	0	1	0	1	0	0	0	0	6	0	0
Bacteria;Proteobacteria;Alphaproteobacteria;Caulobacterales;(Caulobacterales);(Caulobacterales)	0	0	0	0	0	0	4	1	0	0	0
Bacteria;Proteobacteria;Alphaproteobacteria;Caulobacterales;Caulobacteraceae;(Caulobacteraceae)	2	0	0	0	0	1	0	0	0	1	13
Bacteria;Proteobacteria;Alphaproteobacteria;Caulobacterales;Caulobacteraceae;Brevundimonas	0	3	0	4	0	0	0	0	0	11	19
Bacteria;Proteobacteria;Alphaproteobacteria;Caulobacterales;Caulobacteraceae;Phenylobacterium	0	0	0	0	0	0	1	0	0	3	1
Bacteria;Proteobacteria;Alphaproteobacteria;Caulobacterales;Hyphomonadaceae;(Hyphomonadaceae)	2	0	8	5	4	8	7	4	8	4	4
Bacteria;Proteobacteria;Alphaproteobacteria;Caulobacterales;Hyphomonadaceae;Algimonas	0	2	3	0	1	4	0	8	3	0	0
Bacteria;Proteobacteria;Alphaproteobacteria;Caulobacterales;Hyphomonadaceae;Hellea	0	0	3	1	0	0	4	0	0	9	2
Bacteria;Proteobacteria;Alphaproteobacteria;Caulobacterales;Hyphomonadaceae;Hirschia	0	0	0	0	1	0	0	0	0	2	0
Bacteria;Proteobacteria;Alphaproteobacteria;Caulobacterales;Hyphomonadaceae;Hyphomonas	0	0	0	0	0	0	0	0	2	2	5
Bacteria;Proteobacteria;Alphaproteobacteria;Caulobacterales;Hyphomonadaceae;Litorimonas	0	0	0	0	0	0	0	0	0	1	0
Bacteria;Proteobacteria;Alphaproteobacteria;Caulobacterales;Hyphomonadaceae;Maricaulis	0	0	0	0	0	0	1	0	0	0	0
Bacteria;Proteobacteria;Alphaproteobacteria;Caulobacterales;Hyphomonadaceae;Robiginitomaculum	5	5	13	18	11	12	11	14	15	1	0
Bacteria;Proteobacteria;Alphaproteobacteria;Caulobacterales;Hyphomonadaceae;SWB02	0	1	2	1	0	0	0	5	0	0	0
Bacteria;Proteobacteria;Alphaproteobacteria;Caulobacterales;Hyphomonadaceae;unclassified	23	28	35	64	16	13	6	8	7	0	0
Bacteria;Proteobacteria;Alphaproteobacteria;Caulobacterales;Parvularculaceae;(Parvularculaceae)	3	7	11	13	7	6	10	2	7	0	0
Bacteria;Proteobacteria;Alphaproteobacteria;Caulobacterales;Parvularculaceae;Amphiplicatus	0	1	0	0	0	1	1	0	0	0	0
Bacteria;Proteobacteria;Alphaproteobacteria;Caulobacterales;Parvularculaceae;Hyphococcus	0	1	1	0	1	0	0	0	0	0	0
Bacteria;Proteobacteria;Alphaproteobacteria;Caulobacterales;Parvularculaceae;Marinicaulis	2	3	5	5	8	10	2	0	3	0	0
Bacteria;Proteobacteria;Alphaproteobacteria;Caulobacterales;Parvularculaceae;Parvularcula	0	0	0	3	0	0	0	1	0	0	0
Bacteria;Proteobacteria;Alphaproteobacteria;Defluviicoccales;(Defluviicoccales);(Defluviicoccales)	1	0	0	0	1	0	0	0	0	0	0
Bacteria;Proteobacteria;Alphaproteobacteria;Defluviicoccales;Defluviicoccaceae;Defluviicoccus	0	0	2	1	1	3	0	2	3	0	0
Bacteria;Proteobacteria;Alphaproteobacteria;Defluviicoccales;unclassified;(unclassified)	1	4	8	13	9	7	4	10	3	20	1
Bacteria;Proteobacteria;Alphaproteobacteria;Defluviicoccales;unclassified;metagenome	0	0	2	0	1	0	0	0	1	0	0
Bacteria;Proteobacteria;Alphaproteobacteria;Defluviicoccales;unclassified;unclassified Alphaproteobacteria bacterium	0	0	1	2	2	0	2	4	2	0	0
Bacteria;Proteobacteria;Alphaproteobacteria;Defluviicoccales;unclassified;unclassified Pelagibacterales bacterium	0	0	0	0	0	0	0	0	0	1	2
Bacteria;Proteobacteria;Alphaproteobacteria;Defluviicoccales;unclassified;unclassified Phyllobacteriaceae bacterium	0	0	0	0	0	0	0	1	0	0	0
Bacteria;Proteobacteria;Alphaproteobacteria;Defluviicoccales;unclassified;unclassified bacterium	4	0	8	1	1	4	3	1	2	4	5
Bacteria;Proteobacteria;Alphaproteobacteria;Defluviicoccales;unclassified;unclassified bacterium KM3-47-A6	1	0	0	0	0	0	1	2	1	0	0
Bacteria;Proteobacteria;Alphaproteobacteria;Dongiales;Dongiaceae;Dongia	0	1	0	0	0	0	0	0	0	0	0
Bacteria;Proteobacteria;Alphaproteobacteria;Elsterales;Elsteraceae;unclassified	0	0	0	0	3	1	0	0	1	0	0
Bacteria;Proteobacteria;Alphaproteobacteria;Elsterales;unclassified;(unclassified)	2	3	3	0	1	0	0	0	0	0	0
Bacteria;Proteobacteria;Alphaproteobacteria;Elsterales;unclassified;unclassified Alphaproteobacteria bacterium	2	0	0	0	0	0	0	0	0	0	0
Bacteria;Proteobacteria;Alphaproteobacteria;Elsterales;unclassified;unclassified bacterium	1	0	0	0	0	0	0	0	0	0	0
Bacteria;Proteobacteria;Alphaproteobacteria;Ferrovibrionales;Ferrovibrionaceae;Ferrovibrio	0	0	0	0	0	3	0	0	0	0	0
Bacteria;Proteobacteria;Alphaproteobacteria;Ferrovibrionales;Taonella;unclassified bacterium	0	0	0	0	0	1	0	0	0	0	0
Bacteria;Proteobacteria;Alphaproteobacteria;Holosporales;Holosporaceae;(Holosporaceae)	0	0	0	0	0	0	0	1	0	0	0
Bacteria;Proteobacteria;Alphaproteobacteria;Holosporales;Holosporaceae;Candidatus Bealeia	0	1	0	0	0	0	0	0	0	0	0
Bacteria;Proteobacteria;Alphaproteobacteria;Holosporales;Holosporaceae;Holospora	0	0	0	0	0	0	0	0	0	11	0
Bacteria;Proteobacteria;Alphaproteobacteria;Holosporales;Holosporaceae;unclassified	0	2	0	0	2	0	0	1	0	4	0
Bacteria;Proteobacteria;Alphaproteobacteria;Kiloniellales;(Kiloniellales);(Kiloniellales)	0	0	0	3	0	2	2	0	3	0	0
Bacteria;Proteobacteria;Alphaproteobacteria;Kiloniellales;Fodinicurvataceae;Limimonas	0	1	0	0	0	0	0	0	0	0	0
Bacteria;Proteobacteria;Alphaproteobacteria;Kiloniellales;Fodinicurvataceae;Rhodovibrio	0	0	0	0	0	0	1	0	0	0	0
Bacteria;Proteobacteria;Alphaproteobacteria;Kiloniellales;Kiloniellaceae;(Kiloniellaceae)	4	10	23	18	11	16	14	14	13	0	0
Bacteria;Proteobacteria;Alphaproteobacteria;Kiloniellales;Kiloniellaceae;Limibacillus	0	1	0	3	0	4	2	2	2	0	0
Bacteria;Proteobacteria;Alphaproteobacteria;Kiloniellales;Kiloniellaceae;Pelagibius	7	7	9	5	12	9	17	12	11	0	0
Bacteria;Proteobacteria;Alphaproteobacteria;Kiloniellales;Kiloniellaceae;Tagaea	1	0	0	0	0	0	0	0	0	0	0
Bacteria;Proteobacteria;Alphaproteobacteria;Kiloniellales;Kiloniellaceae;Tistlia	0	1	1	1	0	1	2	9	2	0	0
Bacteria;Proteobacteria;Alphaproteobacteria;Kiloniellales;Kiloniellaceae;unclassified	110	101	263	300	264	230	184	170	156	0	0
Bacteria;Proteobacteria;Alphaproteobacteria;Kordiimonadales;(Kordiimonadales);(Kordiimonadales)	0	0	0	0	0	0	3	1	2	0	0
Bacteria;Proteobacteria;Alphaproteobacteria;Kordiimonadales;Iodidimonadaceae;Iodidimonas	0	0	0	0	0	0	1	0	0	0	0
Bacteria;Proteobacteria;Alphaproteobacteria;Kordiimonadales;Kordiimonadaceae;Kordiimonas	4	9	10	9	11	5	5	8	0	0	0
Bacteria;Proteobacteria;Alphaproteobacteria;Kordiimonadales;Kordiimonadales Incertae Sedis;Eilatimonas	0	0	0	1	0	0	0	0	0	0	0
Bacteria;Proteobacteria;Alphaproteobacteria;Kordiimonadales;unclassified;(unclassified)	0	0	7	0	1	1	3	2	4	0	0
Bacteria;Proteobacteria;Alphaproteobacteria;Kordiimonadales;unclassified;unclassified Alphaproteobacteria bacterium	0	1	0	0	0	0	0	0	0	0	0
Bacteria;Proteobacteria;Alphaproteobacteria;Kordiimonadales;unclassified;unclassified Kordiimonas sp.	0	0	0	0	0	0	0	1	0	0	0
Bacteria;Proteobacteria;Alphaproteobacteria;Kordiimonadales;unclassified;unclassified bacterium	0	2	2	0	0	2	4	7	5	0	0
Bacteria;Proteobacteria;Alphaproteobacteria;Micavibrionales;(Micavibrionales);(Micavibrionales)	1	4	3	9	3	8	3	5	4	0	0
Bacteria;Proteobacteria;Alphaproteobacteria;Micavibrionales;Micavibrionaceae;unclassified	7	13	22	15	6	23	13	10	19	0	0
Bacteria;Proteobacteria;Alphaproteobacteria;Micavibrionales;unclassified Alphaproteobacteria bacterium;(unclassified Alphaproteobacteria bacterium)	0	0	0	0	0	0	0	0	1	0	0
Bacteria;Proteobacteria;Alphaproteobacteria;Micavibrionales;unclassified;(unclassified)	2	3	2	0	0	1	1	0	4	2	0
Bacteria;Proteobacteria;Alphaproteobacteria;Micavibrionales;unclassified;unclassified Alphaproteobacteria bacterium	0	0	0	0	0	0	1	0	0	0	0
Bacteria;Proteobacteria;Alphaproteobacteria;Micavibrionales;unclassified;unclassified Rhodospirillales bacterium	0	0	0	0	5	0	0	0	0	0	0
Bacteria;Proteobacteria;Alphaproteobacteria;Micavibrionales;unclassified;unclassified bacterium	0	1	1	1	0	0	0	0	0	0	0
Bacteria;Proteobacteria;Alphaproteobacteria;Micavibrionales;unclassified;unclassified organism	0	0	0	0	0	0	2	0	0	0	0
Bacteria;Proteobacteria;Alphaproteobacteria;Paracaedibacterales;Paracaedibacteraceae;Candidatus Captivus	0	0	0	1	0	0	0	0	0	0	0
Bacteria;Proteobacteria;Alphaproteobacteria;Paracaedibacterales;Paracaedibacteraceae;Candidatus Paracaedibacter	0	0	0	0	1	1	0	3	0	0	0
Bacteria;Proteobacteria;Alphaproteobacteria;Paracaedibacterales;Paracaedibacteraceae;unclassified	0	0	0	0	0	0	0	0	0	3	0
Bacteria;Proteobacteria;Alphaproteobacteria;Parvibaculales;(Parvibaculales);(Parvibaculales)	1	11	14	5	1	8	4	2	13	2	0
Bacteria;Proteobacteria;Alphaproteobacteria;Parvibaculales;OCS116 clade;(OCS116 clade)	2	0	1	0	0	1	0	0	0	44	11
Bacteria;Proteobacteria;Alphaproteobacteria;Parvibaculales;OCS116 clade;unclassified bacterium	6	2	3	0	0	0	0	0	0	44	6
Bacteria;Proteobacteria;Alphaproteobacteria;Parvibaculales;PS1 clade;(PS1 clade)	5	402	501	8	6	11	13	12	4	45	9
Bacteria;Proteobacteria;Alphaproteobacteria;Parvibaculales;PS1 clade;alpha proteobacterium IMCC14465	0	0	1	0	0	0	0	0	0	0	0
Bacteria;Proteobacteria;Alphaproteobacteria;Parvibaculales;PS1 clade;marine metagenome	0	1	2	0	0	0	0	0	0	1	0
Bacteria;Proteobacteria;Alphaproteobacteria;Parvibaculales;PS1 clade;unclassified Alphaproteobacteria bacterium	0	0	2	0	2	1	1	4	0	2	0
Bacteria;Proteobacteria;Alphaproteobacteria;Parvibaculales;PS1 clade;unclassified bacterium	8	43	70	2	9	10	19	10	5	0	0
Bacteria;Proteobacteria;Alphaproteobacteria;Parvibaculales;PS1 clade;unclassified organism	0	0	0	1	0	0	0	0	2	0	0
Bacteria;Proteobacteria;Alphaproteobacteria;Parvibaculales;Parvibaculaceae;(Parvibaculaceae)	0	0	1	2	0	0	0	0	0	0	0
Bacteria;Proteobacteria;Alphaproteobacteria;Parvibaculales;Parvibaculaceae;Candidatus Phaeomarinobacter	0	0	0	2	0	0	0	0	0	0	0
Bacteria;Proteobacteria;Alphaproteobacteria;Parvibaculales;Parvibaculaceae;Mf105b01	0	0	0	0	0	0	0	0	1	0	0
Bacteria;Proteobacteria;Alphaproteobacteria;Parvibaculales;Parvibaculaceae;Parvibaculum	0	0	2	0	1	2	0	0	0	0	0
Bacteria;Proteobacteria;Alphaproteobacteria;Parvibaculales;Parvibaculaceae;Tepidicaulis	0	0	0	0	0	0	0	0	0	1	0
Bacteria;Proteobacteria;Alphaproteobacteria;Parvibaculales;Parvibaculaceae;unclassified	1	0	1	1	3	1	6	0	2	22	0
Bacteria;Proteobacteria;Alphaproteobacteria;Puniceispirillales;(Puniceispirillales);(Puniceispirillales)	1	0	0	0	0	0	0	0	0	0	0
Bacteria;Proteobacteria;Alphaproteobacteria;Puniceispirillales;SAR116 clade;(SAR116 clade)	4	17	13	1	0	2	0	0	0	287	61
Bacteria;Proteobacteria;Alphaproteobacteria;Puniceispirillales;SAR116 clade;Candidatus Puniceispirillum	0	0	0	0	0	0	0	0	0	8	1
Bacteria;Proteobacteria;Alphaproteobacteria;Puniceispirillales;SAR116 clade;SAR116 cluster bacterium REDSEA-S10_B10N8	0	0	0	0	0	0	1	0	0	1	0
Bacteria;Proteobacteria;Alphaproteobacteria;Puniceispirillales;SAR116 clade;unclassified Rhodospirillaceae bacterium	0	0	0	0	0	0	1	0	0	0	0
Bacteria;Proteobacteria;Alphaproteobacteria;Puniceispirillales;SAR116 clade;unclassified bacterium	1	0	4	0	0	0	0	0	0	60	17
Bacteria;Proteobacteria;Alphaproteobacteria;Puniceispirillales;SAR116 clade;unclassified marine bacterium	0	0	0	0	0	0	0	0	0	4	1
Bacteria;Proteobacteria;Alphaproteobacteria;Puniceispirillales;SAR116 clade;unclassified marine microorganism	0	0	0	0	0	0	0	0	0	1	0
Bacteria;Proteobacteria;Alphaproteobacteria;Puniceispirillales;unclassified;(unclassified)	0	2	1	0	0	0	0	0	1	5	1
Bacteria;Proteobacteria;Alphaproteobacteria;Puniceispirillales;unclassified;unclassified Alphaproteobacteria bacterium	0	0	1	1	0	0	0	0	0	1	0
Bacteria;Proteobacteria;Alphaproteobacteria;Rhizobiales;(Rhizobiales);(Rhizobiales)	129	195	196	112	107	75	66	101	65	2	1
Bacteria;Proteobacteria;Alphaproteobacteria;Rhizobiales;Beijerinckiaceae;(Beijerinckiaceae)	0	0	0	0	0	0	2	1	0	0	0
Bacteria;Proteobacteria;Alphaproteobacteria;Rhizobiales;Beijerinckiaceae;1174-901-12	1	0	0	0	0	0	0	0	0	0	0
Bacteria;Proteobacteria;Alphaproteobacteria;Rhizobiales;Beijerinckiaceae;Methylobacterium-Methylorubrum	18	21	21	23	22	23	21	29	14	12	5
Bacteria;Proteobacteria;Alphaproteobacteria;Rhizobiales;Beijerinckiaceae;alphaI cluster	1	0	2	0	0	0	0	0	0	2	0
Bacteria;Proteobacteria;Alphaproteobacteria;Rhizobiales;Devosiaceae;(Devosiaceae)	1	0	0	0	1	3	0	0	1	0	0
Bacteria;Proteobacteria;Alphaproteobacteria;Rhizobiales;Devosiaceae;Devosia	0	0	0	0	0	1	0	0	0	2	3
Bacteria;Proteobacteria;Alphaproteobacteria;Rhizobiales;Devosiaceae;Maritalea	1	0	2	0	3	0	1	3	0	0	0
Bacteria;Proteobacteria;Alphaproteobacteria;Rhizobiales;Devosiaceae;Pelagibacterium	0	0	0	0	0	0	0	0	0	4	2
Bacteria;Proteobacteria;Alphaproteobacteria;Rhizobiales;Devosiaceae;unclassified	3	2	1	0	0	0	0	0	0	0	0
Bacteria;Proteobacteria;Alphaproteobacteria;Rhizobiales;Hyphomicrobiaceae;(Hyphomicrobiaceae)	60	47	98	86	77	50	53	119	44	1	0
Bacteria;Proteobacteria;Alphaproteobacteria;Rhizobiales;Hyphomicrobiaceae;Filomicrobium	202	215	263	294	300	193	126	245	135	3	0
Bacteria;Proteobacteria;Alphaproteobacteria;Rhizobiales;Hyphomicrobiaceae;Hyphomicrobium	7	5	7	13	7	4	4	14	8	0	0
Bacteria;Proteobacteria;Alphaproteobacteria;Rhizobiales;Hyphomicrobiaceae;Pedomicrobium	1	1	5	1	0	0	0	2	0	0	0
Bacteria;Proteobacteria;Alphaproteobacteria;Rhizobiales;Hyphomicrobiaceae;unclassified	24	29	73	60	75	49	26	175	44	0	0
Bacteria;Proteobacteria;Alphaproteobacteria;Rhizobiales;KF-JG30-B3;(KF-JG30-B3)	0	0	3	14	4	4	4	1	11	0	0
Bacteria;Proteobacteria;Alphaproteobacteria;Rhizobiales;KF-JG30-B3;metagenome	0	0	0	1	0	0	0	0	0	0	0
Bacteria;Proteobacteria;Alphaproteobacteria;Rhizobiales;KF-JG30-B3;unclassified bacterium KM4-1-D1	0	0	0	1	1	0	3	2	0	0	0
Bacteria;Proteobacteria;Alphaproteobacteria;Rhizobiales;Kaistiaceae;Kaistia	1	0	1	0	0	0	0	0	0	0	0
Bacteria;Proteobacteria;Alphaproteobacteria;Rhizobiales;Labraceae;Labrys	2	0	0	0	0	0	0	0	0	0	0
Bacteria;Proteobacteria;Alphaproteobacteria;Rhizobiales;Methyloligellaceae;(Methyloligellaceae)	7	8	47	27	36	26	11	32	10	0	0
Bacteria;Proteobacteria;Alphaproteobacteria;Rhizobiales;Methyloligellaceae;Methyloceanibacter	52	46	53	38	43	41	53	118	20	0	0
Bacteria;Proteobacteria;Alphaproteobacteria;Rhizobiales;Methyloligellaceae;unclassified	147	141	255	287	297	139	113	118	78	2	0
Bacteria;Proteobacteria;Alphaproteobacteria;Rhizobiales;Pleomorphomonadaceae;unclassified	1	0	0	0	0	0	0	0	0	0	0
Bacteria;Proteobacteria;Alphaproteobacteria;Rhizobiales;Rhizobiaceae;(Rhizobiaceae)	68	116	109	56	38	69	45	52	65	7	3
Bacteria;Proteobacteria;Alphaproteobacteria;Rhizobiales;Rhizobiaceae;Ahrensia	2	0	2	1	1	2	2	0	3	0	0
Bacteria;Proteobacteria;Alphaproteobacteria;Rhizobiales;Rhizobiaceae;Allorhizobium-Neorhizobium-Pararhizobium-Rhizobium	1	3	4	0	1	2	7	1	2	0	0
Bacteria;Proteobacteria;Alphaproteobacteria;Rhizobiales;Rhizobiaceae;Aminobacter	0	0	0	0	0	0	0	0	0	3	0
Bacteria;Proteobacteria;Alphaproteobacteria;Rhizobiales;Rhizobiaceae;Aurantimonas	0	0	0	0	0	1	0	0	0	1	0
Bacteria;Proteobacteria;Alphaproteobacteria;Rhizobiales;Rhizobiaceae;Candidatus Hodgkinia	0	0	0	0	0	0	0	0	1	2	0
Bacteria;Proteobacteria;Alphaproteobacteria;Rhizobiales;Rhizobiaceae;Candidatus Liberibacter	0	5	0	1	1	1	0	1	0	0	0
Bacteria;Proteobacteria;Alphaproteobacteria;Rhizobiales;Rhizobiaceae;Cohaesibacter	5	5	4	1	2	0	0	1	4	0	0
Bacteria;Proteobacteria;Alphaproteobacteria;Rhizobiales;Rhizobiaceae;Hoeflea	5	0	2	2	0	0	0	0	2	0	0
Bacteria;Proteobacteria;Alphaproteobacteria;Rhizobiales;Rhizobiaceae;Lentilitoribacter	0	1	3	1	0	0	0	0	0	0	0
Bacteria;Proteobacteria;Alphaproteobacteria;Rhizobiales;Rhizobiaceae;Mesorhizobium	5	2	5	1	3	2	0	2	1	0	0
Bacteria;Proteobacteria;Alphaproteobacteria;Rhizobiales;Rhizobiaceae;Nitratireductor	4	1	2	1	2	1	0	7	2	0	1
Bacteria;Proteobacteria;Alphaproteobacteria;Rhizobiales;Rhizobiaceae;Ochrobactrum	0	1	0	0	0	0	0	0	0	0	0
Bacteria;Proteobacteria;Alphaproteobacteria;Rhizobiales;Rhizobiaceae;Phyllobacterium	0	1	0	1	0	0	0	0	0	0	0
Bacteria;Proteobacteria;Alphaproteobacteria;Rhizobiales;Rhizobiaceae;Pseudahrensia	65	75	42	53	34	34	43	49	41	0	3
Bacteria;Proteobacteria;Alphaproteobacteria;Rhizobiales;Rhizobiaceae;unclassified	26	51	36	31	22	18	22	19	22	1	0
Bacteria;Proteobacteria;Alphaproteobacteria;Rhizobiales;Rhizobiales Incertae Sedis;(Rhizobiales Incertae Sedis)	0	6	0	2	2	5	2	1	3	0	0
Bacteria;Proteobacteria;Alphaproteobacteria;Rhizobiales;Rhizobiales Incertae Sedis;Anderseniella	57	79	101	56	60	58	52	27	83	0	0
Bacteria;Proteobacteria;Alphaproteobacteria;Rhizobiales;Rhizobiales Incertae Sedis;Bauldia	13	9	12	14	13	4	2	2	5	0	0
Bacteria;Proteobacteria;Alphaproteobacteria;Rhizobiales;Rhizobiales Incertae Sedis;Nordella	0	0	1	0	1	0	0	0	0	0	0
Bacteria;Proteobacteria;Alphaproteobacteria;Rhizobiales;Rhizobiales Incertae Sedis;unclassified	5	5	2	0	0	0	0	0	0	0	0
Bacteria;Proteobacteria;Alphaproteobacteria;Rhizobiales;Rhodobiaceae;(Rhodobiaceae)	0	0	1	0	0	0	0	0	0	0	0
Bacteria;Proteobacteria;Alphaproteobacteria;Rhizobiales;Rhodomicrobiaceae;Rhodomicrobium	0	0	0	1	0	0	0	0	0	0	0
Bacteria;Proteobacteria;Alphaproteobacteria;Rhizobiales;Stappiaceae;(Stappiaceae)	9	14	18	8	7	9	2	6	3	0	3
Bacteria;Proteobacteria;Alphaproteobacteria;Rhizobiales;Stappiaceae;Breoghania	0	1	1	0	0	0	0	0	0	0	0
Bacteria;Proteobacteria;Alphaproteobacteria;Rhizobiales;Stappiaceae;Labrenzia	0	0	1	0	0	0	0	0	1	0	0
Bacteria;Proteobacteria;Alphaproteobacteria;Rhizobiales;Stappiaceae;Pseudovibrio	3	1	5	0	2	1	0	0	0	0	0
Bacteria;Proteobacteria;Alphaproteobacteria;Rhizobiales;Stappiaceae;Rhodothalassium	0	2	0	0	0	0	0	0	0	0	0
Bacteria;Proteobacteria;Alphaproteobacteria;Rhizobiales;Stappiaceae;Stappia	0	1	0	0	0	0	0	0	0	2	0
Bacteria;Proteobacteria;Alphaproteobacteria;Rhizobiales;Thermopetrobacteraceae;Thermopetrobacter	0	0	0	0	0	0	0	0	0	0	1
Bacteria;Proteobacteria;Alphaproteobacteria;Rhizobiales;Xanthobacteraceae;(Xanthobacteraceae)	1	1	2	2	0	0	0	0	0	0	0
Bacteria;Proteobacteria;Alphaproteobacteria;Rhizobiales;Xanthobacteraceae;Blastochloris	0	0	1	0	0	0	0	0	0	0	0
Bacteria;Proteobacteria;Alphaproteobacteria;Rhizobiales;Xanthobacteraceae;Bradyrhizobium	0	0	2	2	0	0	0	0	0	0	0
Bacteria;Proteobacteria;Alphaproteobacteria;Rhizobiales;Xanthobacteraceae;Rhodoplanes	0	1	0	0	0	0	0	0	0	0	0
Bacteria;Proteobacteria;Alphaproteobacteria;Rhizobiales;Xanthobacteraceae;unclassified	2	0	0	0	0	0	0	3	0	0	0
Bacteria;Proteobacteria;Alphaproteobacteria;Rhizobiales;unclassified;(unclassified)	1	2	0	0	0	0	0	0	0	0	0
Bacteria;Proteobacteria;Alphaproteobacteria;Rhizobiales;unclassified;unclassified bacterium	3	5	1	0	0	0	0	0	0	0	0
Bacteria;Proteobacteria;Alphaproteobacteria;Rhizobiales;unclassified;unclassified proteobacterium	0	1	2	0	0	0	0	0	0	0	0
Bacteria;Proteobacteria;Alphaproteobacteria;Rhodobacterales;Rhodobacteraceae;(Rhodobacteraceae)	435	410	288	223	149	173	198	113	158	260	64
Bacteria;Proteobacteria;Alphaproteobacteria;Rhodobacterales;Rhodobacteraceae;Aliiroseovarius	1	0	0	0	0	0	3	0	1	0	0
Bacteria;Proteobacteria;Alphaproteobacteria;Rhodobacterales;Rhodobacteraceae;Amylibacter	0	2	0	0	0	0	0	0	0	36	3
Bacteria;Proteobacteria;Alphaproteobacteria;Rhodobacterales;Rhodobacteraceae;Ascidiaceihabitans	1	1	0	0	0	0	0	0	1	21	2
Bacteria;Proteobacteria;Alphaproteobacteria;Rhodobacterales;Rhodobacteraceae;Boseongicola	1	0	4	1	8	0	4	0	2	0	0
Bacteria;Proteobacteria;Alphaproteobacteria;Rhodobacterales;Rhodobacteraceae;Celeribacter	0	0	1	0	0	0	0	0	0	0	0
Bacteria;Proteobacteria;Alphaproteobacteria;Rhodobacterales;Rhodobacteraceae;Dinoroseobacter	5	7	2	0	3	4	8	5	11	0	0
Bacteria;Proteobacteria;Alphaproteobacteria;Rhodobacterales;Rhodobacteraceae;Donghicola	0	0	0	0	1	0	0	0	0	0	0
Bacteria;Proteobacteria;Alphaproteobacteria;Rhodobacterales;Rhodobacteraceae;Gemmobacter	0	0	0	0	0	0	0	0	1	0	0
Bacteria;Proteobacteria;Alphaproteobacteria;Rhodobacterales;Rhodobacteraceae;HIMB11	0	0	0	0	0	0	1	1	0	0	0
Bacteria;Proteobacteria;Alphaproteobacteria;Rhodobacterales;Rhodobacteraceae;Halocynthiibacter	1	0	0	1	1	0	0	0	1	0	0
Bacteria;Proteobacteria;Alphaproteobacteria;Rhodobacterales;Rhodobacteraceae;Jannaschia	0	0	0	0	0	0	0	0	0	2	0
Bacteria;Proteobacteria;Alphaproteobacteria;Rhodobacterales;Rhodobacteraceae;Leisingera	0	0	1	10	0	0	0	0	0	0	0
Bacteria;Proteobacteria;Alphaproteobacteria;Rhodobacterales;Rhodobacteraceae;Limibaculum	6	7	2	3	1	7	6	3	3	0	0
Bacteria;Proteobacteria;Alphaproteobacteria;Rhodobacterales;Rhodobacteraceae;Litoreibacter	0	1	0	0	0	1	0	0	1	0	0
Bacteria;Proteobacteria;Alphaproteobacteria;Rhodobacterales;Rhodobacteraceae;Marinibacterium	1	0	0	0	0	0	0	0	0	0	0
Bacteria;Proteobacteria;Alphaproteobacteria;Rhodobacterales;Rhodobacteraceae;Nereida	0	0	0	0	0	0	0	0	0	2	0
Bacteria;Proteobacteria;Alphaproteobacteria;Rhodobacterales;Rhodobacteraceae;Octadecabacter	0	0	0	0	1	0	0	0	0	1	0
Bacteria;Proteobacteria;Alphaproteobacteria;Rhodobacterales;Rhodobacteraceae;Paracoccus	0	0	0	1	0	0	0	0	0	32	23
Bacteria;Proteobacteria;Alphaproteobacteria;Rhodobacterales;Rhodobacteraceae;Planktomarina	0	0	1	2	0	0	0	0	0	49	1
Bacteria;Proteobacteria;Alphaproteobacteria;Rhodobacterales;Rhodobacteraceae;Planktotalea	2	0	0	0	0	0	0	0	0	0	0
Bacteria;Proteobacteria;Alphaproteobacteria;Rhodobacterales;Rhodobacteraceae;Profundibacterium	0	1	0	0	0	0	0	0	0	0	0
Bacteria;Proteobacteria;Alphaproteobacteria;Rhodobacterales;Rhodobacteraceae;Pseudooceanicola	0	0	0	0	0	0	0	0	0	0	4
Bacteria;Proteobacteria;Alphaproteobacteria;Rhodobacterales;Rhodobacteraceae;Pseudophaeobacter	0	0	0	0	1	0	0	0	0	5	0
Bacteria;Proteobacteria;Alphaproteobacteria;Rhodobacterales;Rhodobacteraceae;Pseudorhodobacter	1	0	0	0	0	0	0	0	0	0	0
Bacteria;Proteobacteria;Alphaproteobacteria;Rhodobacterales;Rhodobacteraceae;Pseudoruegeria	2	1	2	0	0	0	5	0	1	3	0
Bacteria;Proteobacteria;Alphaproteobacteria;Rhodobacterales;Rhodobacteraceae;Rhodobacter	0	0	0	0	0	0	0	1	0	0	0
Bacteria;Proteobacteria;Alphaproteobacteria;Rhodobacterales;Rhodobacteraceae;Rhodovulum	0	0	0	0	0	0	0	0	1	0	0
Bacteria;Proteobacteria;Alphaproteobacteria;Rhodobacterales;Rhodobacteraceae;Roseobacter	0	3	0	1	0	1	0	1	0	0	0
Bacteria;Proteobacteria;Alphaproteobacteria;Rhodobacterales;Rhodobacteraceae;Roseobacter clade CHAB-I-5 lineage	2	0	0	0	0	0	0	0	0	1	1
Bacteria;Proteobacteria;Alphaproteobacteria;Rhodobacterales;Rhodobacteraceae;Roseobacter clade NAC11-7 lineage	0	2	4	1	0	1	2	0	1	0	0
Bacteria;Proteobacteria;Alphaproteobacteria;Rhodobacterales;Rhodobacteraceae;Roseovarius	11	11	4	3	2	6	0	0	2	0	0
Bacteria;Proteobacteria;Alphaproteobacteria;Rhodobacterales;Rhodobacteraceae;Ruegeria	67	73	59	21	28	15	32	17	11	3	1
Bacteria;Proteobacteria;Alphaproteobacteria;Rhodobacterales;Rhodobacteraceae;Sedimentitalea	0	1	7	1	1	1	0	0	0	0	0
Bacteria;Proteobacteria;Alphaproteobacteria;Rhodobacterales;Rhodobacteraceae;Shimia	0	0	0	0	2	0	0	0	1	0	0
Bacteria;Proteobacteria;Alphaproteobacteria;Rhodobacterales;Rhodobacteraceae;Silicimonas	7	9	5	5	3	0	3	1	4	0	0
Bacteria;Proteobacteria;Alphaproteobacteria;Rhodobacterales;Rhodobacteraceae;Sulfitobacter	4	4	0	0	1	2	0	0	5	4	1
Bacteria;Proteobacteria;Alphaproteobacteria;Rhodobacterales;Rhodobacteraceae;Tateyamaria	4	0	0	0	1	1	1	0	1	0	0
Bacteria;Proteobacteria;Alphaproteobacteria;Rhodobacterales;Rhodobacteraceae;Thalassobius	1	0	0	0	1	0	0	1	0	0	0
Bacteria;Proteobacteria;Alphaproteobacteria;Rhodobacterales;Rhodobacteraceae;Tropicibacter	0	1	0	0	0	0	0	0	0	0	0
Bacteria;Proteobacteria;Alphaproteobacteria;Rhodobacterales;Rhodobacteraceae;Yoonia-Loktanella	2	0	0	0	0	0	0	0	0	0	0
Bacteria;Proteobacteria;Alphaproteobacteria;Rhodobacterales;Rhodobacteraceae;unclassified	29	27	38	17	20	15	21	26	15	85	12
Bacteria;Proteobacteria;Alphaproteobacteria;Rhodospirillales;(Rhodospirillales);(Rhodospirillales)	0	1	0	1	0	0	0	1	0	1	0
Bacteria;Proteobacteria;Alphaproteobacteria;Rhodospirillales;AEGEAN-169 marine group;(AEGEAN-169 marine group)	1	10	3	0	0	0	0	0	0	72	7
Bacteria;Proteobacteria;Alphaproteobacteria;Rhodospirillales;AEGEAN-169 marine group;marine metagenome	0	0	0	0	0	0	0	0	0	2	0
Bacteria;Proteobacteria;Alphaproteobacteria;Rhodospirillales;AEGEAN-169 marine group;metagenome	0	1	0	0	0	0	0	0	0	6	0
Bacteria;Proteobacteria;Alphaproteobacteria;Rhodospirillales;AEGEAN-169 marine group;unclassified bacterium	0	3	0	0	0	0	0	0	0	1	0
Bacteria;Proteobacteria;Alphaproteobacteria;Rhodospirillales;AEGEAN-169 marine group;unclassified marine bacterium	0	0	0	0	0	0	0	0	0	1	0
Bacteria;Proteobacteria;Alphaproteobacteria;Rhodospirillales;Magnetospiraceae;(Magnetospiraceae)	1	2	0	0	3	1	0	0	0	0	0
Bacteria;Proteobacteria;Alphaproteobacteria;Rhodospirillales;Magnetospiraceae;Magnetospira	8	6	8	6	14	12	12	0	7	2	0
Bacteria;Proteobacteria;Alphaproteobacteria;Rhodospirillales;Magnetospiraceae;Magnetovibrio	0	0	0	0	0	0	1	0	0	0	0
Bacteria;Proteobacteria;Alphaproteobacteria;Rhodospirillales;Magnetospiraceae;unclassified	2	6	5	2	3	2	5	2	1	3	0
Bacteria;Proteobacteria;Alphaproteobacteria;Rhodospirillales;Magnetospiraceae;unclassified Alphaproteobacteria bacterium	1	0	0	0	0	0	0	0	0	0	0
Bacteria;Proteobacteria;Alphaproteobacteria;Rhodospirillales;Magnetospirillaceae;(Magnetospirillaceae)	0	0	0	0	4	0	0	2	0	0	0
Bacteria;Proteobacteria;Alphaproteobacteria;Rhodospirillales;Magnetospirillaceae;Magnetospirillum	1	0	0	0	0	0	0	0	0	0	0
Bacteria;Proteobacteria;Alphaproteobacteria;Rhodospirillales;Magnetospirillaceae;unclassified bacterium	0	0	1	0	0	0	0	0	0	0	0
Bacteria;Proteobacteria;Alphaproteobacteria;Rhodospirillales;Rhodospirillaceae;(Rhodospirillaceae)	0	0	0	0	3	0	0	2	0	0	0
Bacteria;Proteobacteria;Alphaproteobacteria;Rhodospirillales;Rhodospirillaceae;Candidatus Riegeria	0	0	0	0	0	0	0	2	0	0	0
Bacteria;Proteobacteria;Alphaproteobacteria;Rhodospirillales;Rhodospirillaceae;Haematospirillum	0	0	0	0	0	0	0	0	0	2	0
Bacteria;Proteobacteria;Alphaproteobacteria;Rhodospirillales;Rhodospirillaceae;unclassified	0	0	2	4	1	1	1	0	5	0	0
Bacteria;Proteobacteria;Alphaproteobacteria;Rhodospirillales;Terasakiellaceae;(Terasakiellaceae)	0	0	0	0	0	0	0	0	1	0	0
Bacteria;Proteobacteria;Alphaproteobacteria;Rhodospirillales;Terasakiellaceae;Aestuariispira	0	0	0	0	0	0	0	0	1	0	0
Bacteria;Proteobacteria;Alphaproteobacteria;Rhodospirillales;Terasakiellaceae;Terasakiella	0	1	0	0	0	0	0	0	0	0	0
Bacteria;Proteobacteria;Alphaproteobacteria;Rhodospirillales;Terasakiellaceae;unclassified	0	28	40	3	1	0	0	2	0	0	0
Bacteria;Proteobacteria;Alphaproteobacteria;Rhodospirillales;Thalassospiraceae;Thalassospira	0	0	1	0	0	0	0	0	0	0	0
Bacteria;Proteobacteria;Alphaproteobacteria;Rhodospirillales;unclassified;(unclassified)	2	0	0	0	0	0	0	0	0	0	1
Bacteria;Proteobacteria;Alphaproteobacteria;Rhodospirillales;unclassified;unclassified Alphaproteobacteria bacterium	0	0	0	1	0	0	0	0	0	0	0
Bacteria;Proteobacteria;Alphaproteobacteria;Rickettsiales;(Rickettsiales);(Rickettsiales)	2	2	3	6	5	2	2	3	1	16	0
Bacteria;Proteobacteria;Alphaproteobacteria;Rickettsiales;AB1;(AB1)	2	1	0	0	0	0	0	0	0	1	2
Bacteria;Proteobacteria;Alphaproteobacteria;Rickettsiales;AB1;Alphaproteobacteria bacterium RIFCSPHIGHO2_01_FULL_41_14	0	0	0	0	1	0	0	0	0	0	0
Bacteria;Proteobacteria;Alphaproteobacteria;Rickettsiales;AB1;unclassified bacterium	0	0	0	0	0	0	2	0	0	0	0
Bacteria;Proteobacteria;Alphaproteobacteria;Rickettsiales;Anaplasmataceae;(Anaplasmataceae)	1	1	0	0	0	0	0	0	0	0	0
Bacteria;Proteobacteria;Alphaproteobacteria;Rickettsiales;Anaplasmataceae;Neorickettsia	0	1	1	0	0	0	0	0	0	0	0
Bacteria;Proteobacteria;Alphaproteobacteria;Rickettsiales;Anaplasmataceae;Wolbachia	0	1	3	2	0	0	1	0	0	2	3
Bacteria;Proteobacteria;Alphaproteobacteria;Rickettsiales;Anaplasmataceae;unclassified organism	0	0	0	0	0	1	0	0	0	0	0
Bacteria;Proteobacteria;Alphaproteobacteria;Rickettsiales;Rickettsiaceae;(Rickettsiaceae)	1	0	0	1	1	3	1	0	1	5	0
Bacteria;Proteobacteria;Alphaproteobacteria;Rickettsiales;Rickettsiaceae;Candidatus Cryptoprodotis	0	0	0	0	0	0	0	0	0	3	0
Bacteria;Proteobacteria;Alphaproteobacteria;Rickettsiales;Rickettsiaceae;Candidatus Gigarickettsia	0	4	0	0	0	0	0	0	0	0	0
Bacteria;Proteobacteria;Alphaproteobacteria;Rickettsiales;Rickettsiaceae;Candidatus Megaira	6	11	5	1	0	2	2	0	5	5	0
Bacteria;Proteobacteria;Alphaproteobacteria;Rickettsiales;Rickettsiaceae;Orientia	0	0	0	0	0	0	0	0	0	4	0
Bacteria;Proteobacteria;Alphaproteobacteria;Rickettsiales;Rickettsiaceae;Rickettsia	0	0	1	0	1	0	0	0	3	0	0
Bacteria;Proteobacteria;Alphaproteobacteria;Rickettsiales;Rickettsiaceae;unclassified	4	1	6	9	1	3	1	4	3	2	0
Bacteria;Proteobacteria;Alphaproteobacteria;Rickettsiales;S25-593;(S25-593)	0	0	7	0	0	0	0	0	0	8	0
Bacteria;Proteobacteria;Alphaproteobacteria;Rickettsiales;S25-593;unclassified bacterium	0	0	1	0	0	0	0	0	0	0	1
Bacteria;Proteobacteria;Alphaproteobacteria;Rickettsiales;SM2D12;(SM2D12)	0	2	2	2	2	0	3	0	0	0	2
Bacteria;Proteobacteria;Alphaproteobacteria;Rickettsiales;SM2D12;metagenome	0	0	0	2	0	1	0	0	1	0	0
Bacteria;Proteobacteria;Alphaproteobacteria;Rickettsiales;SM2D12;unclassified Alphaproteobacteria bacterium	0	0	1	1	0	0	0	0	0	0	0
Bacteria;Proteobacteria;Alphaproteobacteria;Rickettsiales;SM2D12;unclassified bacterium	0	1	0	1	0	0	1	0	1	0	4
Bacteria;Proteobacteria;Alphaproteobacteria;SAR11 clade;(SAR11 clade);(SAR11 clade)	2	13	4	0	1	1	0	0	2	88	11
Bacteria;Proteobacteria;Alphaproteobacteria;SAR11 clade;Clade I;(Clade I)	5	17	18	0	0	0	1	0	0	161	22
Bacteria;Proteobacteria;Alphaproteobacteria;SAR11 clade;Clade I;Clade Ia	10	88	68	3	3	3	0	1	2	834	150
Bacteria;Proteobacteria;Alphaproteobacteria;SAR11 clade;Clade I;Clade Ib	1	0	0	0	0	0	0	0	0	8	0
Bacteria;Proteobacteria;Alphaproteobacteria;SAR11 clade;Clade I;unclassified	0	0	0	0	0	0	0	0	0	2	0
Bacteria;Proteobacteria;Alphaproteobacteria;SAR11 clade;Clade II;(Clade II)	2	11	6	2	0	0	3	0	0	63	6
Bacteria;Proteobacteria;Alphaproteobacteria;SAR11 clade;Clade II;unclassified bacterium	0	1	2	0	0	1	0	0	0	27	2
Bacteria;Proteobacteria;Alphaproteobacteria;SAR11 clade;Clade II;unclassified marine bacterium	0	0	0	0	0	0	0	0	0	1	0
Bacteria;Proteobacteria;Alphaproteobacteria;SAR11 clade;Clade III;(Clade III)	0	0	0	0	0	0	0	0	0	23	2
Bacteria;Proteobacteria;Alphaproteobacteria;SAR11 clade;Clade III;alpha proteobacterium HIMB114	0	0	0	0	0	0	0	0	0	0	2
Bacteria;Proteobacteria;Alphaproteobacteria;SAR11 clade;Clade III;unclassified bacterium	0	0	0	0	0	0	0	0	0	2	1
Bacteria;Proteobacteria;Alphaproteobacteria;SAR11 clade;Clade III;unclassified marine bacterium	0	0	0	0	0	0	0	0	0	1	0
Bacteria;Proteobacteria;Alphaproteobacteria;SAR11 clade;Clade IV;(Clade IV)	1	3	4	0	0	0	0	0	0	24	2
Bacteria;Proteobacteria;Alphaproteobacteria;SAR11 clade;Clade IV;unclassified alpha proteobacteria MB13F01	0	0	0	0	0	0	0	0	0	2	0
Bacteria;Proteobacteria;Alphaproteobacteria;SAR11 clade;Clade IV;unclassified bacterium	0	0	0	0	0	0	0	0	0	5	0
Bacteria;Proteobacteria;Alphaproteobacteria;SAR11 clade;Clade IV;unclassified marine bacterium	0	0	0	0	0	0	0	0	0	1	0
Bacteria;Proteobacteria;Alphaproteobacteria;Sneathiellales;Sneathiellaceae;Sneathiella	1	0	0	2	0	0	0	0	0	0	0
Bacteria;Proteobacteria;Alphaproteobacteria;Sphingomonadales;Sphingomonadaceae;(Sphingomonadaceae)	20	6	14	8	19	5	8	4	14	178	166
Bacteria;Proteobacteria;Alphaproteobacteria;Sphingomonadales;Sphingomonadaceae;Altererythrobacter	2	1	4	1	5	0	0	0	5	18	37
Bacteria;Proteobacteria;Alphaproteobacteria;Sphingomonadales;Sphingomonadaceae;Croceicoccus	0	0	0	0	0	0	0	0	0	3	2
Bacteria;Proteobacteria;Alphaproteobacteria;Sphingomonadales;Sphingomonadaceae;Erythrobacter	1	1	2	5	0	0	1	3	3	33	25
Bacteria;Proteobacteria;Alphaproteobacteria;Sphingomonadales;Sphingomonadaceae;Novosphingobium	0	0	0	1	0	1	0	0	0	9	9
Bacteria;Proteobacteria;Alphaproteobacteria;Sphingomonadales;Sphingomonadaceae;Parasphingopyxis	3	5	4	5	2	2	2	0	13	0	0
Bacteria;Proteobacteria;Alphaproteobacteria;Sphingomonadales;Sphingomonadaceae;Polymorphobacter	0	0	0	0	0	0	0	0	0	1	0
Bacteria;Proteobacteria;Alphaproteobacteria;Sphingomonadales;Sphingomonadaceae;Porphyrobacter	0	0	0	0	0	0	0	0	0	1	1
Bacteria;Proteobacteria;Alphaproteobacteria;Sphingomonadales;Sphingomonadaceae;Qipengyuania	0	0	0	0	0	0	0	0	0	2	0
Bacteria;Proteobacteria;Alphaproteobacteria;Sphingomonadales;Sphingomonadaceae;Sphingobium	0	1	0	0	0	0	0	0	0	0	3
Bacteria;Proteobacteria;Alphaproteobacteria;Sphingomonadales;Sphingomonadaceae;Sphingomicrobium	0	0	0	2	0	0	0	0	0	0	0
Bacteria;Proteobacteria;Alphaproteobacteria;Sphingomonadales;Sphingomonadaceae;Sphingomonas	0	0	0	0	0	0	0	0	0	3	3
Bacteria;Proteobacteria;Alphaproteobacteria;Sphingomonadales;Sphingomonadaceae;Sphingopyxis	0	0	0	0	1	0	0	0	0	10	5
Bacteria;Proteobacteria;Alphaproteobacteria;Sphingomonadales;Sphingomonadaceae;Sphingorhabdus	13	4	11	11	11	11	4	0	2	27	24
Bacteria;Proteobacteria;Alphaproteobacteria;Sphingomonadales;Sphingomonadaceae;Stakelama	1	0	0	0	0	0	0	0	0	0	0
Bacteria;Proteobacteria;Alphaproteobacteria;Sphingomonadales;Sphingomonadaceae;unclassified	0	0	1	0	2	0	0	0	0	28	19
Bacteria;Proteobacteria;Alphaproteobacteria;Thalassobaculales;Nisaeaceae;Nisaea	0	0	0	0	0	0	0	0	1	0	0
Bacteria;Proteobacteria;Alphaproteobacteria;Thalassobaculales;Nisaeaceae;OM75 clade	0	0	3	0	0	0	0	0	0	8	0
Bacteria;Proteobacteria;Alphaproteobacteria;Thalassobaculales;unclassified;(unclassified)	2	4	15	6	19	14	8	13	14	0	0
Bacteria;Proteobacteria;Alphaproteobacteria;Thalassobaculales;unclassified;unclassified Alphaproteobacteria bacterium	0	1	2	3	0	5	4	2	1	0	0
Bacteria;Proteobacteria;Alphaproteobacteria;Thalassobaculales;unclassified;unclassified bacterium	4	0	0	0	0	0	0	1	0	0	0
Bacteria;Proteobacteria;Alphaproteobacteria;Thalassobaculales;unclassified;unclassified marine bacterium	0	0	0	0	0	0	0	1	0	0	0
Bacteria;Proteobacteria;Alphaproteobacteria;Tistrellales;Geminicoccaceae;(Geminicoccaceae)	2	0	2	1	1	0	2	2	2	0	0
Bacteria;Proteobacteria;Alphaproteobacteria;Tistrellales;Geminicoccaceae;unclassified	15	4	17	18	18	11	15	10	7	0	0
Bacteria;Proteobacteria;Alphaproteobacteria;Tistrellales;Tistrellaceae;Tistrella	0	0	0	0	0	0	0	1	0	0	0
Bacteria;Proteobacteria;Alphaproteobacteria;Zavarziniales;unclassified;metagenome	0	0	0	0	1	1	0	0	0	0	0
Bacteria;Proteobacteria;Alphaproteobacteria;unclassified;(unclassified);(unclassified)	191	144	287	332	331	202	65	63	73	1	0
Bacteria;Proteobacteria;Alphaproteobacteria;unclassified;Inanidrilus exumae Alpha 2b endosymbiont;(Inanidrilus exumae Alpha 2b endosymbiont)	0	0	0	0	0	0	0	1	0	0	0
Bacteria;Proteobacteria;Alphaproteobacteria;unclassified;alpha proteobacterium endosymbiont 2 of Inanidrilus makropetalos;(alpha proteobacterium endosymbiont 2 of Inanidrilus makropetalos)	0	0	0	0	0	1	0	4	0	0	0
Bacteria;Proteobacteria;Alphaproteobacteria;unclassified;metagenome;(metagenome)	0	0	0	3	0	0	0	0	3	3	0
Bacteria;Proteobacteria;Alphaproteobacteria;unclassified;unclassified Alphaproteobacteria bacterium;(unclassified Alphaproteobacteria bacterium)	21	18	59	60	86	56	17	15	18	0	0
Bacteria;Proteobacteria;Alphaproteobacteria;unclassified;unclassified Rhodobacteraceae bacterium;(unclassified Rhodobacteraceae bacterium)	0	0	0	0	0	1	0	1	0	0	0
Bacteria;Proteobacteria;Alphaproteobacteria;unclassified;unclassified Rhodospirillaceae bacterium;(unclassified Rhodospirillaceae bacterium)	0	0	0	0	0	0	0	3	0	0	0
Bacteria;Proteobacteria;Alphaproteobacteria;unclassified;unclassified bacterium;(unclassified bacterium)	54	42	80	124	107	58	20	8	19	1	0
Bacteria;Proteobacteria;Alphaproteobacteria;unclassified;unclassified deep-sea bacterium;(unclassified deep-sea bacterium)	0	0	0	1	0	0	0	0	0	0	0
Bacteria;Proteobacteria;Gammaproteobacteria;(Gammaproteobacteria);(Gammaproteobacteria);(Gammaproteobacteria)	4303	4359	2554	1899	1407	1764	1865	1272	1809	198	54
Bacteria;Proteobacteria;Gammaproteobacteria;AT-s2-59;(AT-s2-59);(AT-s2-59)	8	15	58	56	48	71	64	49	80	0	0
Bacteria;Proteobacteria;Gammaproteobacteria;AT-s2-59;unclassified bacterium;(unclassified bacterium)	4	7	18	24	34	23	19	20	29	0	0
Bacteria;Proteobacteria;Gammaproteobacteria;AT-s2-59;unclassified deep-sea bacterium;(unclassified deep-sea bacterium)	0	0	0	0	0	0	1	1	1	0	0
Bacteria;Proteobacteria;Gammaproteobacteria;AT-s2-59;unclassified gamma proteobacterium;(unclassified gamma proteobacterium)	1	2	2	1	0	3	5	2	4	0	0
Bacteria;Proteobacteria;Gammaproteobacteria;Acidiferrobacterales;Acidiferrobacteraceae;Sulfurifustis	9	1	0	0	0	0	0	0	0	0	0
Bacteria;Proteobacteria;Gammaproteobacteria;Acidiferrobacterales;Acidiferrobacteraceae;unclassified bacterium	0	0	0	0	0	0	0	1	0	0	0
Bacteria;Proteobacteria;Gammaproteobacteria;Acidithiobacillales;Acidithiobacillaceae;Acidithiobacillus	0	0	1	0	0	0	0	0	0	0	0
Bacteria;Proteobacteria;Gammaproteobacteria;Acidithiobacillales;Acidithiobacillaceae;TX1A-55	0	0	0	0	1	0	0	0	0	0	0
Bacteria;Proteobacteria;Gammaproteobacteria;Arenicellales;Arenicellaceae;(Arenicellaceae)	4	1	5	10	8	3	9	7	7	0	0
Bacteria;Proteobacteria;Gammaproteobacteria;Arenicellales;Arenicellaceae;Arenicella	0	2	7	14	4	22	20	10	14	2	0
Bacteria;Proteobacteria;Gammaproteobacteria;Arenicellales;Arenicellaceae;Candidatus Thiosymbion	0	1	0	2	3	2	0	1	0	0	0
Bacteria;Proteobacteria;Gammaproteobacteria;Arenicellales;Arenicellaceae;HTCC5015	0	0	1	0	1	0	1	0	1	0	0
Bacteria;Proteobacteria;Gammaproteobacteria;Arenicellales;Arenicellaceae;Perspicuibacter	0	0	0	0	0	0	0	0	0	1	0
Bacteria;Proteobacteria;Gammaproteobacteria;Arenicellales;Arenicellaceae;unclassified	8	16	15	51	14	29	28	6	20	0	0
Bacteria;Proteobacteria;Gammaproteobacteria;Arenicellales;Arenicellaceae;unclassified bacterium	0	0	0	1	0	0	0	0	0	0	0
Bacteria;Proteobacteria;Gammaproteobacteria;B2M28;(B2M28);(B2M28)	3	4	11	15	5	17	40	83	27	0	0
Bacteria;Proteobacteria;Gammaproteobacteria;B2M28;unclassified bacterium;(unclassified bacterium)	0	0	2	5	1	9	18	22	19	0	0
Bacteria;Proteobacteria;Gammaproteobacteria;B2M28;unclassified gamma proteobacterium;(unclassified gamma proteobacterium)	0	0	0	0	0	2	6	2	8	0	0
Bacteria;Proteobacteria;Gammaproteobacteria;BD7-8;(BD7-8);(BD7-8)	11	15	17	36	30	43	51	23	55	0	0
Bacteria;Proteobacteria;Gammaproteobacteria;BD7-8;unclassified bacterium;(unclassified bacterium)	12	16	15	18	17	34	47	28	46	0	0
Bacteria;Proteobacteria;Gammaproteobacteria;BD7-8;unclassified gamma proteobacterium;(unclassified gamma proteobacterium)	0	0	0	0	0	0	1	0	0	0	0
Bacteria;Proteobacteria;Gammaproteobacteria;BD72BR169;unclassified bacterium;(unclassified bacterium)	0	0	0	0	1	0	0	0	1	0	0
Bacteria;Proteobacteria;Gammaproteobacteria;Beggiatoales;Beggiatoaceae;(Beggiatoaceae)	0	0	1	0	0	0	0	0	0	0	0
Bacteria;Proteobacteria;Gammaproteobacteria;Beggiatoales;Beggiatoaceae;Thiomargarita	0	1	0	0	0	0	0	0	0	0	0
Bacteria;Proteobacteria;Gammaproteobacteria;Beggiatoales;Beggiatoaceae;unclassified	0	3	0	0	0	1	0	0	0	0	0
Bacteria;Proteobacteria;Gammaproteobacteria;Burkholderiales;(Burkholderiales);(Burkholderiales)	1668	1117	150	68	34	13	9	11	16	18	10
Bacteria;Proteobacteria;Gammaproteobacteria;Burkholderiales;Alcaligenaceae;(Alcaligenaceae)	2	3	0	0	0	0	0	0	0	2	20
Bacteria;Proteobacteria;Gammaproteobacteria;Burkholderiales;Alcaligenaceae;Advenella	0	0	0	0	0	0	0	0	0	0	1
Bacteria;Proteobacteria;Gammaproteobacteria;Burkholderiales;Alcaligenaceae;Bordetella	0	1	0	0	0	0	0	0	0	0	0
Bacteria;Proteobacteria;Gammaproteobacteria;Burkholderiales;Alcaligenaceae;Candidimonas	0	2	0	0	0	0	0	0	0	0	0
Bacteria;Proteobacteria;Gammaproteobacteria;Burkholderiales;Alcaligenaceae;Pusillimonas	0	0	0	0	0	0	0	0	0	9	8
Bacteria;Proteobacteria;Gammaproteobacteria;Burkholderiales;B1-7BS;(B1-7BS)	0	0	0	0	0	0	1	0	0	0	0
Bacteria;Proteobacteria;Gammaproteobacteria;Burkholderiales;Burkholderiaceae;(Burkholderiaceae)	2	0	0	1	0	0	0	0	0	0	1
Bacteria;Proteobacteria;Gammaproteobacteria;Burkholderiales;Burkholderiaceae;Burkholderia-Caballeronia-Paraburkholderia	4	2	2	9	0	1	1	5	3	0	0
Bacteria;Proteobacteria;Gammaproteobacteria;Burkholderiales;Burkholderiaceae;Lautropia	0	0	1	0	0	0	0	0	0	0	0
Bacteria;Proteobacteria;Gammaproteobacteria;Burkholderiales;Burkholderiaceae;Limnobacter	3	3	7	1	2	2	0	3	1	0	0
Bacteria;Proteobacteria;Gammaproteobacteria;Burkholderiales;Burkholderiaceae;Pandoraea	0	0	0	1	0	0	0	0	0	0	0
Bacteria;Proteobacteria;Gammaproteobacteria;Burkholderiales;Burkholderiaceae;Ralstonia	0	0	0	0	0	0	0	0	0	4	0
Bacteria;Proteobacteria;Gammaproteobacteria;Burkholderiales;Chromobacteriaceae;Crenobacter	2	2	0	0	0	0	0	0	0	0	0
Bacteria;Proteobacteria;Gammaproteobacteria;Burkholderiales;Comamonadaceae;(Comamonadaceae)	84	113	7	4	1	0	1	2	3	2	1
Bacteria;Proteobacteria;Gammaproteobacteria;Burkholderiales;Comamonadaceae;Aquabacterium	0	1	0	0	1	0	0	0	0	0	0
Bacteria;Proteobacteria;Gammaproteobacteria;Burkholderiales;Comamonadaceae;Brachymonas	0	1	0	0	0	0	0	0	0	0	0
Bacteria;Proteobacteria;Gammaproteobacteria;Burkholderiales;Comamonadaceae;Caenimonas	6	6	6	7	2	2	8	4	1	1	0
Bacteria;Proteobacteria;Gammaproteobacteria;Burkholderiales;Comamonadaceae;Hydrogenophaga	5	0	0	0	0	0	0	0	0	0	0
Bacteria;Proteobacteria;Gammaproteobacteria;Burkholderiales;Comamonadaceae;Ideonella	0	1	0	0	0	0	0	0	0	0	0
Bacteria;Proteobacteria;Gammaproteobacteria;Burkholderiales;Comamonadaceae;Pelomonas	0	0	0	0	0	0	0	1	0	0	0
Bacteria;Proteobacteria;Gammaproteobacteria;Burkholderiales;Comamonadaceae;Rhizobacter	2	0	2	0	0	0	0	0	0	0	0
Bacteria;Proteobacteria;Gammaproteobacteria;Burkholderiales;Comamonadaceae;Variovorax	0	0	1	0	0	0	0	0	0	0	0
Bacteria;Proteobacteria;Gammaproteobacteria;Burkholderiales;Comamonadaceae;Verminephrobacter	173	89	12	0	0	0	0	0	0	0	0
Bacteria;Proteobacteria;Gammaproteobacteria;Burkholderiales;Comamonadaceae;unclassified	2	0	0	0	1	0	0	0	0	0	0
Bacteria;Proteobacteria;Gammaproteobacteria;Burkholderiales;EC94;(EC94)	511	351	40	21	5	1	0	0	0	0	0
Bacteria;Proteobacteria;Gammaproteobacteria;Burkholderiales;EC94;unclassified bacterium	303	149	16	0	0	0	0	0	0	0	0
Bacteria;Proteobacteria;Gammaproteobacteria;Burkholderiales;EC94;unclassified beta proteobacterium	651	459	73	129	58	2	0	0	0	0	0
Bacteria;Proteobacteria;Gammaproteobacteria;Burkholderiales;EC94;unclassified marine bacterium	118	76	5	4	0	0	0	0	0	0	0
Bacteria;Proteobacteria;Gammaproteobacteria;Burkholderiales;EC94;unclassified proteobacterium	0	1	0	0	0	0	0	0	0	0	0
Bacteria;Proteobacteria;Gammaproteobacteria;Burkholderiales;Hydrogenophilaceae;Tepidiphilus	3	1	0	0	0	0	0	0	0	0	0
Bacteria;Proteobacteria;Gammaproteobacteria;Burkholderiales;Hydrogenophilaceae;Thiobacillus	8	3	1	0	0	0	0	0	0	0	0
Bacteria;Proteobacteria;Gammaproteobacteria;Burkholderiales;Hydrogenophilaceae;unclassified	0	3	0	0	0	0	1	0	0	0	0
Bacteria;Proteobacteria;Gammaproteobacteria;Burkholderiales;Methylophilaceae;(Methylophilaceae)	0	2	16	0	0	0	1	0	0	8	3
Bacteria;Proteobacteria;Gammaproteobacteria;Burkholderiales;Methylophilaceae;OM43 clade	1	3	4	1	0	0	0	0	0	121	22
Bacteria;Proteobacteria;Gammaproteobacteria;Burkholderiales;Neisseriaceae;(Neisseriaceae)	0	2	0	0	0	0	0	0	0	0	0
Bacteria;Proteobacteria;Gammaproteobacteria;Burkholderiales;Neisseriaceae;Snodgrassella	0	0	1	4	0	0	0	0	0	0	0
Bacteria;Proteobacteria;Gammaproteobacteria;Burkholderiales;Neisseriaceae;unclassified	21	19	0	0	1	0	0	0	0	0	0
Bacteria;Proteobacteria;Gammaproteobacteria;Burkholderiales;Nitrosomonadaceae;(Nitrosomonadaceae)	12	13	17	32	21	18	20	24	20	1	0
Bacteria;Proteobacteria;Gammaproteobacteria;Burkholderiales;Nitrosomonadaceae;Ellin6067	25	33	0	0	0	0	0	0	0	0	0
Bacteria;Proteobacteria;Gammaproteobacteria;Burkholderiales;Nitrosomonadaceae;IS-44	1	4	0	3	0	1	2	4	6	3	0
Bacteria;Proteobacteria;Gammaproteobacteria;Burkholderiales;Nitrosomonadaceae;MND1	118	38	4	0	0	0	0	0	0	0	0
Bacteria;Proteobacteria;Gammaproteobacteria;Burkholderiales;Nitrosomonadaceae;Nitrosomonas	30	36	70	87	56	46	72	50	55	0	1
Bacteria;Proteobacteria;Gammaproteobacteria;Burkholderiales;Nitrosomonadaceae;oc32	0	2	0	0	0	0	1	2	0	0	0
Bacteria;Proteobacteria;Gammaproteobacteria;Burkholderiales;Oxalobacteraceae;Candidatus Vidania	0	0	0	0	0	0	0	0	1	2	0
Bacteria;Proteobacteria;Gammaproteobacteria;Burkholderiales;Oxalobacteraceae;Duganella	1	0	0	0	0	0	0	0	0	0	0
Bacteria;Proteobacteria;Gammaproteobacteria;Burkholderiales;Oxalobacteraceae;Herminiimonas	5	1	0	0	0	0	0	0	0	0	0
Bacteria;Proteobacteria;Gammaproteobacteria;Burkholderiales;Oxalobacteraceae;Massilia	3	0	2	0	0	0	0	0	0	0	0
Bacteria;Proteobacteria;Gammaproteobacteria;Burkholderiales;Oxalobacteraceae;Pseudoduganella	6	0	0	0	0	0	0	0	0	0	0
Bacteria;Proteobacteria;Gammaproteobacteria;Burkholderiales;Oxalobacteraceae;unclassified bacterium	0	0	1	6	1	0	0	0	0	0	0
Bacteria;Proteobacteria;Gammaproteobacteria;Burkholderiales;Rhodocyclaceae;(Rhodocyclaceae)	14	15	3	1	0	0	2	0	0	0	0
Bacteria;Proteobacteria;Gammaproteobacteria;Burkholderiales;Rhodocyclaceae;Azoarcus	95	49	3	0	0	0	0	0	0	0	0
Bacteria;Proteobacteria;Gammaproteobacteria;Burkholderiales;Rhodocyclaceae;C39	0	2	1	0	0	0	0	0	0	0	0
Bacteria;Proteobacteria;Gammaproteobacteria;Burkholderiales;Rhodocyclaceae;Candidatus Accumulibacter	6	2	0	0	0	0	0	0	0	0	0
Bacteria;Proteobacteria;Gammaproteobacteria;Burkholderiales;Rhodocyclaceae;Dechloromonas	4	0	0	0	0	0	0	0	0	0	0
Bacteria;Proteobacteria;Gammaproteobacteria;Burkholderiales;Rhodocyclaceae;Denitratisoma	0	0	1	0	0	0	0	0	0	0	0
Bacteria;Proteobacteria;Gammaproteobacteria;Burkholderiales;Rhodocyclaceae;Thauera	0	1	0	0	0	0	0	0	0	0	0
Bacteria;Proteobacteria;Gammaproteobacteria;Burkholderiales;Rhodocyclaceae;Zoogloea	2	0	0	0	0	0	0	0	0	0	0
Bacteria;Proteobacteria;Gammaproteobacteria;Burkholderiales;Rhodocyclaceae;unclassified	0	0	0	1	0	0	0	0	0	0	0
Bacteria;Proteobacteria;Gammaproteobacteria;Burkholderiales;SC-I-84;(SC-I-84)	11	3	0	0	0	0	0	0	0	0	0
Bacteria;Proteobacteria;Gammaproteobacteria;Burkholderiales;SC-I-84;beta proteobacterium JGI 0001003-N18	9	6	8	2	3	9	1	0	6	2	1
Bacteria;Proteobacteria;Gammaproteobacteria;Burkholderiales;SC-I-84;unclassified bacterium	6	0	0	0	0	0	0	0	0	0	0
Bacteria;Proteobacteria;Gammaproteobacteria;Burkholderiales;Sulfuricellaceae;(Sulfuricellaceae)	0	1	0	1	1	0	1	0	0	0	0
Bacteria;Proteobacteria;Gammaproteobacteria;Burkholderiales;Sutterellaceae;AAP99	2	1	0	0	0	0	0	0	0	0	0
Bacteria;Proteobacteria;Gammaproteobacteria;Burkholderiales;T34;(T34)	0	0	0	1	0	0	0	0	0	0	0
Bacteria;Proteobacteria;Gammaproteobacteria;CH2b56;unclassified gamma proteobacterium;(unclassified gamma proteobacterium)	0	0	0	0	0	0	0	1	0	0	0
Bacteria;Proteobacteria;Gammaproteobacteria;Cardiobacteriales;Cardiobacteriaceae;unclassified	0	2	7	0	0	0	0	0	0	0	0
Bacteria;Proteobacteria;Gammaproteobacteria;Cardiobacteriales;Wohlfahrtiimonadaceae;Wohlfahrtiimonas	0	0	0	0	0	0	0	0	4	0	0
Bacteria;Proteobacteria;Gammaproteobacteria;Chromatiales;(Chromatiales);(Chromatiales)	0	1	0	0	0	0	1	4	1	0	0
Bacteria;Proteobacteria;Gammaproteobacteria;Chromatiales;Chromatiaceae;(Chromatiaceae)	0	0	1	0	0	0	0	0	0	0	0
Bacteria;Proteobacteria;Gammaproteobacteria;Chromatiales;Chromatiaceae;Candidatus Thiobios	0	0	0	2	0	10	17	8	6	0	0
Bacteria;Proteobacteria;Gammaproteobacteria;Chromatiales;Chromatiaceae;Lamprocystis	0	0	0	0	0	0	0	3	0	0	0
Bacteria;Proteobacteria;Gammaproteobacteria;Chromatiales;Chromatiaceae;Thiohalocapsa	1	0	0	0	0	0	0	0	0	0	0
Bacteria;Proteobacteria;Gammaproteobacteria;Chromatiales;Sedimenticolaceae;(Sedimenticolaceae)	0	6	2	0	0	2	1	1	2	0	0
Bacteria;Proteobacteria;Gammaproteobacteria;Chromatiales;Sedimenticolaceae;Candidatus Thiodiazotropha	1	0	0	0	0	0	0	1	0	0	0
Bacteria;Proteobacteria;Gammaproteobacteria;Chromatiales;Sedimenticolaceae;Sedimenticola	0	1	5	14	1	9	9	4	6	3	1
Bacteria;Proteobacteria;Gammaproteobacteria;Chromatiales;Sedimenticolaceae;unclassified	0	0	0	2	0	0	3	0	0	0	0
Bacteria;Proteobacteria;Gammaproteobacteria;Coxiellales;Coxiellaceae;Coxiella	29	21	39	29	47	54	56	54	44	4	0
Bacteria;Proteobacteria;Gammaproteobacteria;D90;(D90);(D90)	4	5	27	60	43	22	0	2	0	0	0
Bacteria;Proteobacteria;Gammaproteobacteria;D90;unclassified bacterium;(unclassified bacterium)	1	4	25	13	16	8	1	0	0	0	0
Bacteria;Proteobacteria;Gammaproteobacteria;D90;unclassified gamma proteobacterium;(unclassified gamma proteobacterium)	0	0	0	0	0	1	2	0	0	0	0
Bacteria;Proteobacteria;Gammaproteobacteria;D90;unclassified organism;(unclassified organism)	0	0	0	5	4	0	0	0	2	0	0
Bacteria;Proteobacteria;Gammaproteobacteria;Diplorickettsiales;Diplorickettsiaceae;(Diplorickettsiaceae)	0	0	0	0	1	0	0	7	0	0	0
Bacteria;Proteobacteria;Gammaproteobacteria;Diplorickettsiales;Diplorickettsiaceae;Aquicella	0	1	1	2	3	5	1	1	0	0	0
Bacteria;Proteobacteria;Gammaproteobacteria;Diplorickettsiales;Diplorickettsiaceae;Rickettsiella	5	1	1	3	0	0	1	16	0	2	0
Bacteria;Proteobacteria;Gammaproteobacteria;Diplorickettsiales;Diplorickettsiaceae;unclassified	1	1	0	1	4	4	1	9	6	0	0
Bacteria;Proteobacteria;Gammaproteobacteria;EC3;(EC3);(EC3)	1	0	0	0	0	1	1	0	0	0	0
Bacteria;Proteobacteria;Gammaproteobacteria;EC3;unclassified bacterium;(unclassified bacterium)	4	6	7	7	3	4	5	2	11	0	0
Bacteria;Proteobacteria;Gammaproteobacteria;EC3;unclassified gamma proteobacterium;(unclassified gamma proteobacterium)	0	4	1	0	0	0	0	0	0	0	0
Bacteria;Proteobacteria;Gammaproteobacteria;EPR3968-O8a-Bc78;(EPR3968-O8a-Bc78);(EPR3968-O8a-Bc78)	4	1	21	35	26	22	28	14	20	0	0
Bacteria;Proteobacteria;Gammaproteobacteria;EPR3968-O8a-Bc78;unclassified bacterium;(unclassified bacterium)	1	5	3	9	13	4	9	0	0	0	0
Bacteria;Proteobacteria;Gammaproteobacteria;EPR3968-O8a-Bc78;unclassified gamma proteobacterium;(unclassified gamma proteobacterium)	0	0	1	0	4	0	5	1	1	0	0
Bacteria;Proteobacteria;Gammaproteobacteria;EV818SWSAP88;(EV818SWSAP88);(EV818SWSAP88)	0	1	1	0	0	1	3	14	8	2	0
Bacteria;Proteobacteria;Gammaproteobacteria;EV818SWSAP88;unclassified bacterium;(unclassified bacterium)	0	0	0	0	0	0	1	0	0	0	0
Bacteria;Proteobacteria;Gammaproteobacteria;EV818SWSAP88;unclassified gamma proteobacterium;(unclassified gamma proteobacterium)	0	0	1	0	0	0	1	2	0	0	0
Bacteria;Proteobacteria;Gammaproteobacteria;Ectothiorhodospirales;(Ectothiorhodospirales);(Ectothiorhodospirales)	0	1	4	1	0	0	0	4	0	0	0
Bacteria;Proteobacteria;Gammaproteobacteria;Ectothiorhodospirales;Acidihalobacteraceae;Acidihalobacter	0	0	0	0	0	0	0	0	1	0	0
Bacteria;Proteobacteria;Gammaproteobacteria;Ectothiorhodospirales;Ectothiorhodospiraceae;(Ectothiorhodospiraceae)	0	0	0	0	0	0	1	0	3	0	0
Bacteria;Proteobacteria;Gammaproteobacteria;Ectothiorhodospirales;Ectothiorhodospiraceae;Ectothiorhodospira	0	1	0	0	0	0	0	0	0	0	0
Bacteria;Proteobacteria;Gammaproteobacteria;Ectothiorhodospirales;Ectothiorhodospiraceae;Thioalkalivibrio	0	0	0	0	0	0	1	0	6	0	0
Bacteria;Proteobacteria;Gammaproteobacteria;Ectothiorhodospirales;Ectothiorhodospiraceae;Thiogranum	3	3	5	7	3	28	33	51	27	0	0
Bacteria;Proteobacteria;Gammaproteobacteria;Ectothiorhodospirales;Ectothiorhodospiraceae;Thiohalomonas	0	0	1	0	0	0	0	0	0	0	0
Bacteria;Proteobacteria;Gammaproteobacteria;Ectothiorhodospirales;Ectothiorhodospiraceae;unclassified	3	5	2	0	0	0	2	0	0	190	31
Bacteria;Proteobacteria;Gammaproteobacteria;Ectothiorhodospirales;Thioalkalispiraceae;(Thioalkalispiraceae)	0	0	3	0	0	0	0	4	1	0	0
Bacteria;Proteobacteria;Gammaproteobacteria;Ectothiorhodospirales;Thioalkalispiraceae;Thiohalophilus	0	4	0	0	3	4	7	42	20	0	0
Bacteria;Proteobacteria;Gammaproteobacteria;Enterobacterales;(Enterobacterales);(Enterobacterales)	137	59	34	24	20	52	43	33	51	16	8
Bacteria;Proteobacteria;Gammaproteobacteria;Enterobacterales;Aeromonadaceae;Aeromonas	17	1	2	0	3	0	3	0	0	0	0
Bacteria;Proteobacteria;Gammaproteobacteria;Enterobacterales;Alteromonadaceae;(Alteromonadaceae)	1	1	0	0	0	2	0	0	0	3	1
Bacteria;Proteobacteria;Gammaproteobacteria;Enterobacterales;Alteromonadaceae;Aestuariibacter	0	0	0	1	0	0	0	0	0	0	0
Bacteria;Proteobacteria;Gammaproteobacteria;Enterobacterales;Alteromonadaceae;Bowmanella	2	0	0	0	0	0	0	0	0	0	0
Bacteria;Proteobacteria;Gammaproteobacteria;Enterobacterales;Alteromonadaceae;unclassified	0	0	0	1	0	0	0	1	2	1	0
Bacteria;Proteobacteria;Gammaproteobacteria;Enterobacterales;Alteromonadaceae;unclassified gamma proteobacterium	0	0	0	0	0	1	0	0	0	0	0
Bacteria;Proteobacteria;Gammaproteobacteria;Enterobacterales;Colwelliaceae;(Colwelliaceae)	0	3	4	10	1	5	13	6	9	6	2
Bacteria;Proteobacteria;Gammaproteobacteria;Enterobacterales;Colwelliaceae;Colwellia	0	2	0	4	0	6	9	5	11	5	2
Bacteria;Proteobacteria;Gammaproteobacteria;Enterobacterales;Colwelliaceae;Thalassomonas	0	0	0	0	0	1	0	0	0	0	0
Bacteria;Proteobacteria;Gammaproteobacteria;Enterobacterales;Colwelliaceae;Thalassotalea	0	1	1	1	0	5	5	0	5	2	2
Bacteria;Proteobacteria;Gammaproteobacteria;Enterobacterales;Colwelliaceae;unclassified	0	0	0	0	0	0	0	0	0	2	0
Bacteria;Proteobacteria;Gammaproteobacteria;Enterobacterales;Enterobacteriaceae;(Enterobacteriaceae)	10	15	10	4	0	5	6	5	3	1	2
Bacteria;Proteobacteria;Gammaproteobacteria;Enterobacterales;Enterobacteriaceae;Enterobacter	0	0	0	0	2	0	0	0	0	0	0
Bacteria;Proteobacteria;Gammaproteobacteria;Enterobacterales;Enterobacteriaceae;Escherichia-Shigella	17	20	15	6	8	12	18	4	14	6	1
Bacteria;Proteobacteria;Gammaproteobacteria;Enterobacterales;Enterobacteriaceae;Klebsiella	3	0	1	0	0	0	0	0	0	0	0
Bacteria;Proteobacteria;Gammaproteobacteria;Enterobacterales;Enterobacteriaceae;Plesiomonas	1	0	0	0	0	0	0	0	0	0	0
Bacteria;Proteobacteria;Gammaproteobacteria;Enterobacterales;Enterobacteriaceae;Salmonella	5	2	4	1	1	6	9	5	4	1	0
Bacteria;Proteobacteria;Gammaproteobacteria;Enterobacterales;Idiomarinaceae;(Idiomarinaceae)	0	0	0	3	0	0	0	0	1	0	0
Bacteria;Proteobacteria;Gammaproteobacteria;Enterobacterales;Idiomarinaceae;Aliidiomarina	0	0	0	1	0	0	0	0	0	0	0
Bacteria;Proteobacteria;Gammaproteobacteria;Enterobacterales;Idiomarinaceae;Idiomarina	3	3	0	0	1	0	1	0	0	0	0
Bacteria;Proteobacteria;Gammaproteobacteria;Enterobacterales;Kangiellaceae;Aliikangiella	0	0	0	1	0	1	3	1	4	0	0
Bacteria;Proteobacteria;Gammaproteobacteria;Enterobacterales;Kangiellaceae;Kangiella	1	0	0	0	0	2	1	1	0	0	0
Bacteria;Proteobacteria;Gammaproteobacteria;Enterobacterales;Morganellaceae;(Morganellaceae)	1	1	1	0	0	1	0	1	0	1	0
Bacteria;Proteobacteria;Gammaproteobacteria;Enterobacterales;Morganellaceae;Photorhabdus	1	0	0	0	0	0	0	0	0	0	0
Bacteria;Proteobacteria;Gammaproteobacteria;Enterobacterales;Morganellaceae;endosymbionts	0	1	0	1	0	0	0	0	0	0	0
Bacteria;Proteobacteria;Gammaproteobacteria;Enterobacterales;Moritellaceae;(Moritellaceae)	0	0	0	0	0	0	0	0	1	0	0
Bacteria;Proteobacteria;Gammaproteobacteria;Enterobacterales;Moritellaceae;Moritella	0	1	0	0	1	3	6	1	3	0	3
Bacteria;Proteobacteria;Gammaproteobacteria;Enterobacterales;Moritellaceae;Paramoritella	0	0	0	3	0	3	11	5	11	1	1
Bacteria;Proteobacteria;Gammaproteobacteria;Enterobacterales;Orbaceae;Gilliamella	0	0	0	0	0	0	1	0	0	0	0
Bacteria;Proteobacteria;Gammaproteobacteria;Enterobacterales;Pasteurellaceae;(Pasteurellaceae)	0	0	0	0	0	2	0	0	1	0	0
Bacteria;Proteobacteria;Gammaproteobacteria;Enterobacterales;Pasteurellaceae;Haemophilus	0	0	0	0	0	2	0	0	0	0	0
Bacteria;Proteobacteria;Gammaproteobacteria;Enterobacterales;Pectobacteriaceae;(Pectobacteriaceae)	9	3	0	0	0	0	0	0	0	0	0
Bacteria;Proteobacteria;Gammaproteobacteria;Enterobacterales;Pectobacteriaceae;Dickeya	0	2	0	0	0	0	0	0	0	0	0
Bacteria;Proteobacteria;Gammaproteobacteria;Enterobacterales;Pectobacteriaceae;Pectobacterium	1	0	0	0	0	0	0	0	0	0	0
Bacteria;Proteobacteria;Gammaproteobacteria;Enterobacterales;Pectobacteriaceae;Sodalis	0	0	1	0	0	0	0	0	0	0	0
Bacteria;Proteobacteria;Gammaproteobacteria;Enterobacterales;Pseudoalteromonadaceae;(Pseudoalteromonadaceae)	0	0	0	0	0	0	0	0	0	1	0
Bacteria;Proteobacteria;Gammaproteobacteria;Enterobacterales;Pseudoalteromonadaceae;Pseudoalteromonas	10	8	0	6	3	4	4	13	2	25	2
Bacteria;Proteobacteria;Gammaproteobacteria;Enterobacterales;Pseudoalteromonadaceae;Psychrosphaera	0	0	0	0	0	0	0	0	0	0	1
Bacteria;Proteobacteria;Gammaproteobacteria;Enterobacterales;Psychromonadaceae;Agarivorans	0	0	0	0	0	0	0	0	1	0	0
Bacteria;Proteobacteria;Gammaproteobacteria;Enterobacterales;Psychromonadaceae;Psychromonas	0	2	0	0	0	7	12	2	71	4	2
Bacteria;Proteobacteria;Gammaproteobacteria;Enterobacterales;Shewanellaceae;(Shewanellaceae)	1	0	0	0	0	1	0	1	4	0	0
Bacteria;Proteobacteria;Gammaproteobacteria;Enterobacterales;Shewanellaceae;Ferrimonas	1	2	7	13	3	17	17	7	20	3	0
Bacteria;Proteobacteria;Gammaproteobacteria;Enterobacterales;Shewanellaceae;Psychrobium	0	0	3	0	0	0	0	0	1	0	0
Bacteria;Proteobacteria;Gammaproteobacteria;Enterobacterales;Shewanellaceae;Shewanella	16	12	19	14	10	7	10	6	8	4	1
Bacteria;Proteobacteria;Gammaproteobacteria;Enterobacterales;Succinivibrionaceae;Succinimonas	2	3	0	0	0	0	0	0	0	0	0
Bacteria;Proteobacteria;Gammaproteobacteria;Enterobacterales;Vibrionaceae;(Vibrionaceae)	1	4	8	12	5	34	43	16	25	19	4
Bacteria;Proteobacteria;Gammaproteobacteria;Enterobacterales;Vibrionaceae;Aliivibrio	2	2	4	4	1	2	6	3	10	2	0
Bacteria;Proteobacteria;Gammaproteobacteria;Enterobacterales;Vibrionaceae;Photobacterium	3	0	12	4	9	30	62	47	45	11	3
Bacteria;Proteobacteria;Gammaproteobacteria;Enterobacterales;Vibrionaceae;Salinivibrio	0	0	1	0	0	1	0	0	0	0	0
Bacteria;Proteobacteria;Gammaproteobacteria;Enterobacterales;Vibrionaceae;Vibrio	27	41	44	30	24	82	149	98	94	80	22
Bacteria;Proteobacteria;Gammaproteobacteria;Enterobacterales;Yersiniaceae;Serratia	8	3	0	1	1	0	0	0	0	0	0
Bacteria;Proteobacteria;Gammaproteobacteria;F9P41300-M23;unclassified bacterium;(unclassified bacterium)	0	1	1	2	2	1	0	0	2	0	0
Bacteria;Proteobacteria;Gammaproteobacteria;Francisellales;Francisellaceae;(Francisellaceae)	0	0	0	0	0	1	0	0	0	0	0
Bacteria;Proteobacteria;Gammaproteobacteria;Francisellales;Francisellaceae;Francisella	0	0	0	0	0	0	0	0	0	1	0
Bacteria;Proteobacteria;Gammaproteobacteria;Francisellales;Francisellaceae;[Caedibacter] taeniospiralis group	1	0	0	0	0	0	0	0	0	0	0
Bacteria;Proteobacteria;Gammaproteobacteria;Francisellales;Francisellaceae;unclassified	0	5	0	0	2	0	0	0	0	0	0
Bacteria;Proteobacteria;Gammaproteobacteria;GB102;unclassified bacterium;(unclassified bacterium)	0	0	0	0	0	1	0	1	0	0	0
Bacteria;Proteobacteria;Gammaproteobacteria;Ga0077536;(Ga0077536);(Ga0077536)	4	6	6	6	6	8	13	11	8	0	0
Bacteria;Proteobacteria;Gammaproteobacteria;Ga0077536;unclassified bacterium;(unclassified bacterium)	3	0	0	1	2	1	6	0	2	0	0
Bacteria;Proteobacteria;Gammaproteobacteria;Ga0077536;unclassified gamma proteobacterium;(unclassified gamma proteobacterium)	0	2	1	2	0	0	0	0	2	0	0
Bacteria;Proteobacteria;Gammaproteobacteria;Ga0077536;unclassified marine microorganism;(unclassified marine microorganism)	0	0	0	1	0	0	0	0	0	0	0
Bacteria;Proteobacteria;Gammaproteobacteria;Gammaproteobacteria Incertae Sedis;Unknown Family;(Unknown Family)	29	36	3	5	7	2	9	2	5	0	0
Bacteria;Proteobacteria;Gammaproteobacteria;Gammaproteobacteria Incertae Sedis;Unknown Family;Candidatus Berkiella	1	3	6	1	3	7	12	12	9	0	0
Bacteria;Proteobacteria;Gammaproteobacteria;Gammaproteobacteria Incertae Sedis;Unknown Family;Candidatus Carsonella	0	0	4	0	0	0	0	0	0	0	0
Bacteria;Proteobacteria;Gammaproteobacteria;Gammaproteobacteria Incertae Sedis;Unknown Family;Endothiovibrio	0	0	0	0	0	0	0	4	0	0	0
Bacteria;Proteobacteria;Gammaproteobacteria;Gammaproteobacteria Incertae Sedis;Unknown Family;Marinicella	1	1	4	1	2	4	2	1	4	0	0
Bacteria;Proteobacteria;Gammaproteobacteria;Gammaproteobacteria Incertae Sedis;Unknown Family;Wenzhouxiangella	16	3	1	0	2	2	0	0	0	0	0
Bacteria;Proteobacteria;Gammaproteobacteria;Gammaproteobacteria Incertae Sedis;Unknown Family;soda lake metagenome	0	3	0	0	0	0	0	0	0	0	0
Bacteria;Proteobacteria;Gammaproteobacteria;Gammaproteobacteria Incertae Sedis;Unknown Family;unclassified	75	67	91	125	75	216	270	202	268	4	1
Bacteria;Proteobacteria;Gammaproteobacteria;Gammaproteobacteria Incertae Sedis;Unknown Family;unclassified bacterium	5	2	2	1	4	1	0	0	5	0	0
Bacteria;Proteobacteria;Gammaproteobacteria;Gammaproteobacteria Incertae Sedis;Unknown Family;unclassified gamma proteobacterium	0	0	0	1	0	0	0	0	0	0	0
Bacteria;Proteobacteria;Gammaproteobacteria;Granulosicoccales;(Granulosicoccales);(Granulosicoccales)	0	0	0	0	0	0	0	0	2	0	0
Bacteria;Proteobacteria;Gammaproteobacteria;Granulosicoccales;Granulosicoccaceae;Granulosicoccus	13	16	22	35	28	15	15	21	10	3	0
Bacteria;Proteobacteria;Gammaproteobacteria;Granulosicoccales;unclassified;(unclassified)	0	2	0	1	2	3	1	0	3	0	0
Bacteria;Proteobacteria;Gammaproteobacteria;Granulosicoccales;unclassified;unclassified bacterium	0	0	2	3	1	1	1	3	2	0	0
Bacteria;Proteobacteria;Gammaproteobacteria;HOC36;(HOC36);(HOC36)	3	5	10	5	6	15	31	30	16	0	1
Bacteria;Proteobacteria;Gammaproteobacteria;HOC36;unclassified bacterium HF0770_27E13;(unclassified bacterium HF0770_27E13)	0	2	0	0	0	0	0	0	0	0	0
Bacteria;Proteobacteria;Gammaproteobacteria;HOC36;unclassified bacterium;(unclassified bacterium)	30	22	12	13	12	9	11	5	10	3	0
Bacteria;Proteobacteria;Gammaproteobacteria;HOC36;unclassified gamma proteobacterium;(unclassified gamma proteobacterium)	0	0	0	1	0	2	1	1	0	0	0
Bacteria;Proteobacteria;Gammaproteobacteria;HOC36;unclassified organism;(unclassified organism)	0	0	0	0	0	1	0	0	0	0	0
Bacteria;Proteobacteria;Gammaproteobacteria;HOC36;unclassified sediment bacterium;(unclassified sediment bacterium)	0	0	0	0	0	0	2	0	0	0	0
Bacteria;Proteobacteria;Gammaproteobacteria;Halothiobacillales;Halothiobacillaceae;Halothiobacillus	1	0	0	0	0	0	0	0	0	0	0
Bacteria;Proteobacteria;Gammaproteobacteria;HglApr721;unclassified bacterium;(unclassified bacterium)	0	0	0	1	0	0	0	0	0	0	0
Bacteria;Proteobacteria;Gammaproteobacteria;I3A;(I3A);(I3A)	0	0	0	0	2	0	0	0	0	0	0
Bacteria;Proteobacteria;Gammaproteobacteria;I3A;unclassified gamma proteobacterium;(unclassified gamma proteobacterium)	0	0	0	1	0	0	0	0	0	0	0
Bacteria;Proteobacteria;Gammaproteobacteria;Immundisolibacterales;Immundisolibacteraceae;Immundisolibacter	2	2	1	0	1	0	0	0	0	0	0
Bacteria;Proteobacteria;Gammaproteobacteria;Immundisolibacterales;Immundisolibacteraceae;unclassified	0	0	0	0	0	0	1	0	0	0	0
Bacteria;Proteobacteria;Gammaproteobacteria;JTB23;(JTB23);(JTB23)	5	12	9	13	1	5	7	7	5	0	0
Bacteria;Proteobacteria;Gammaproteobacteria;JTB23;unclassified bacterium;(unclassified bacterium)	6	2	4	2	1	0	2	0	3	0	0
Bacteria;Proteobacteria;Gammaproteobacteria;JTB23;unclassified gamma proteobacterium;(unclassified gamma proteobacterium)	0	1	1	0	0	0	0	1	1	0	0
Bacteria;Proteobacteria;Gammaproteobacteria;KF-JG30-C25;(KF-JG30-C25);(KF-JG30-C25)	0	0	0	0	2	0	0	0	0	0	0
Bacteria;Proteobacteria;Gammaproteobacteria;Legionellales;Legionellaceae;(Legionellaceae)	0	1	3	1	0	3	2	1	1	0	0
Bacteria;Proteobacteria;Gammaproteobacteria;Legionellales;Legionellaceae;Legionella	34	19	50	62	32	60	43	69	43	52	12
Bacteria;Proteobacteria;Gammaproteobacteria;Legionellales;Legionellaceae;unclassified	0	1	2	2	2	1	5	6	1	0	0
Bacteria;Proteobacteria;Gammaproteobacteria;Legionellales;Legionellaceae;unclassified bacterium	0	0	0	1	0	0	1	0	0	0	0
Bacteria;Proteobacteria;Gammaproteobacteria;MBMPE27;(MBMPE27);(MBMPE27)	0	0	3	4	4	2	2	1	1	0	0
Bacteria;Proteobacteria;Gammaproteobacteria;MBMPE27;unclassified bacterium;(unclassified bacterium)	0	1	2	5	9	3	1	0	0	0	0
Bacteria;Proteobacteria;Gammaproteobacteria;MBMPE27;unclassified organism;(unclassified organism)	1	0	1	0	0	0	3	0	0	0	0
Bacteria;Proteobacteria;Gammaproteobacteria;MD2904-B13;unclassified bacterium;(unclassified bacterium)	1	2	4	10	1	2	0	0	0	0	0
Bacteria;Proteobacteria;Gammaproteobacteria;Methylococcales;Methylococcaceae;(Methylococcaceae)	0	1	0	0	0	0	0	0	0	0	0
Bacteria;Proteobacteria;Gammaproteobacteria;Methylococcales;Methylomonadaceae;(Methylomonadaceae)	1	15	5	6	0	1	0	1	0	0	0
Bacteria;Proteobacteria;Gammaproteobacteria;Methylococcales;Methylomonadaceae;Crenothrix	3	0	0	0	0	0	0	0	0	0	0
Bacteria;Proteobacteria;Gammaproteobacteria;Methylococcales;Methylomonadaceae;Methylovulum	0	1	1	0	0	0	0	0	0	0	0
Bacteria;Proteobacteria;Gammaproteobacteria;Milano-WF1B-44;(Milano-WF1B-44);(Milano-WF1B-44)	0	0	0	0	0	0	0	1	0	0	0
Bacteria;Proteobacteria;Gammaproteobacteria;Nitrococcales;Halorhodospiraceae;(Halorhodospiraceae)	0	0	1	0	0	0	0	0	0	0	0
Bacteria;Proteobacteria;Gammaproteobacteria;Nitrococcales;Halorhodospiraceae;Sulfurivirga	0	2	0	0	0	0	0	0	0	0	0
Bacteria;Proteobacteria;Gammaproteobacteria;Nitrococcales;Nitrococcaceae;(Nitrococcaceae)	1	0	0	1	0	0	0	0	0	0	0
Bacteria;Proteobacteria;Gammaproteobacteria;Nitrosococcales;Methylophagaceae;(Methylophagaceae)	0	0	0	0	0	2	0	0	0	1	0
Bacteria;Proteobacteria;Gammaproteobacteria;Nitrosococcales;Methylophagaceae;Marine Methylotrophic Group 3	0	0	2	0	0	0	0	0	0	0	0
Bacteria;Proteobacteria;Gammaproteobacteria;Nitrosococcales;Methylophagaceae;unclassified	1	0	0	1	0	0	0	0	0	0	0
Bacteria;Proteobacteria;Gammaproteobacteria;Nitrosococcales;Nitrosococcaceae;(Nitrosococcaceae)	2	8	17	46	27	32	26	56	20	0	0
Bacteria;Proteobacteria;Gammaproteobacteria;Nitrosococcales;Nitrosococcaceae;3PJM14	0	0	0	0	0	0	0	0	2	0	0
Bacteria;Proteobacteria;Gammaproteobacteria;Nitrosococcales;Nitrosococcaceae;AqS1	4	7	56	49	46	34	14	39	21	0	0
Bacteria;Proteobacteria;Gammaproteobacteria;Nitrosococcales;Nitrosococcaceae;CI75cm.2.12	2	0	0	0	0	0	2	7	4	0	0
Bacteria;Proteobacteria;Gammaproteobacteria;Nitrosococcales;Nitrosococcaceae;Candidatus Nitrosoglobus	0	0	0	0	0	1	0	0	0	0	0
Bacteria;Proteobacteria;Gammaproteobacteria;Nitrosococcales;Nitrosococcaceae;Cm1-21	3	0	6	3	2	4	4	1	3	0	0
Bacteria;Proteobacteria;Gammaproteobacteria;Nitrosococcales;Nitrosococcaceae;FS142-36B-02	0	0	2	4	1	3	1	1	1	0	0
Bacteria;Proteobacteria;Gammaproteobacteria;Nitrosococcales;Nitrosococcaceae;MSB-1D1	0	0	0	0	0	0	2	1	0	0	0
Bacteria;Proteobacteria;Gammaproteobacteria;Nitrosococcales;Nitrosococcaceae;SZB85	0	0	1	1	0	3	7	1	1	0	0
Bacteria;Proteobacteria;Gammaproteobacteria;Nitrosococcales;Nitrosococcaceae;wb1-P19	0	0	0	0	0	0	0	0	2	0	0
Bacteria;Proteobacteria;Gammaproteobacteria;P0X4b2H11;unclassified bacterium;(unclassified bacterium)	0	0	0	0	0	2	0	0	0	0	0
Bacteria;Proteobacteria;Gammaproteobacteria;Piscirickettsiales;Piscirickettsiaceae;(Piscirickettsiaceae)	0	0	1	0	0	0	0	0	0	0	0
Bacteria;Proteobacteria;Gammaproteobacteria;Piscirickettsiales;Piscirickettsiaceae;Candidatus Endoecteinascidia	1	0	0	2	0	0	0	0	0	0	0
Bacteria;Proteobacteria;Gammaproteobacteria;Piscirickettsiales;Piscirickettsiaceae;Piscirickettsia	9	3	4	3	8	1	4	0	5	5	0
Bacteria;Proteobacteria;Gammaproteobacteria;Pseudomonadales;(Pseudomonadales);(Pseudomonadales)	202	274	254	182	149	228	223	195	245	103	48
Bacteria;Proteobacteria;Gammaproteobacteria;Pseudomonadales;211ds20;unclassified bacterium	0	0	0	0	0	0	0	0	1	0	0
Bacteria;Proteobacteria;Gammaproteobacteria;Pseudomonadales;Alcanivoracaceae1;Alcanivorax	10	6	6	0	1	0	1	1	0	3	25
Bacteria;Proteobacteria;Gammaproteobacteria;Pseudomonadales;Alcanivoracaceae;Ketobacter	0	1	0	0	0	0	0	0	0	0	0
Bacteria;Proteobacteria;Gammaproteobacteria;Pseudomonadales;BD2-7;(BD2-7)	0	0	0	1	0	5	1	1	4	0	0
Bacteria;Proteobacteria;Gammaproteobacteria;Pseudomonadales;BD2-7;unclassified bacterium	0	0	0	0	0	2	1	0	0	0	0
Bacteria;Proteobacteria;Gammaproteobacteria;Pseudomonadales;BD2-7;unclassified gamma proteobacterium	0	0	0	0	0	0	1	0	0	0	0
Bacteria;Proteobacteria;Gammaproteobacteria;Pseudomonadales;Cellvibrionaceae;(Cellvibrionaceae)	1	3	9	8	7	3	10	3	13	0	3
Bacteria;Proteobacteria;Gammaproteobacteria;Pseudomonadales;Cellvibrionaceae;Aestuariicella	0	0	0	0	0	0	1	0	0	0	0
Bacteria;Proteobacteria;Gammaproteobacteria;Pseudomonadales;Cellvibrionaceae;Cellvibrio	0	0	2	0	0	0	0	0	0	0	0
Bacteria;Proteobacteria;Gammaproteobacteria;Pseudomonadales;Cellvibrionaceae;Marinimicrobium	0	0	0	0	0	1	0	0	0	0	0
Bacteria;Proteobacteria;Gammaproteobacteria;Pseudomonadales;Cellvibrionaceae;unclassified	3	2	1	2	0	2	2	11	0	2	0
Bacteria;Proteobacteria;Gammaproteobacteria;Pseudomonadales;Endozoicomonadaceae;(Endozoicomonadaceae)	8	3	0	0	0	0	0	0	0	0	0
Bacteria;Proteobacteria;Gammaproteobacteria;Pseudomonadales;Endozoicomonadaceae;Endozoicomonas	886	1531	992	18	4	4	5	1	8	26	2
Bacteria;Proteobacteria;Gammaproteobacteria;Pseudomonadales;Endozoicomonadaceae;Kistimonas	108	126	30	37	17	0	0	0	0	0	0
Bacteria;Proteobacteria;Gammaproteobacteria;Pseudomonadales;Gven-F17;(Gven-F17)	4	12	10	0	1	2	5	12	4	0	0
Bacteria;Proteobacteria;Gammaproteobacteria;Pseudomonadales;Gven-F17;unclassified bacterium	4	1	0	0	0	0	0	2	6	0	0
Bacteria;Proteobacteria;Gammaproteobacteria;Pseudomonadales;Gven-F17;unclassified sediment bacterium	7	2	4	1	0	1	2	1	3	0	0
Bacteria;Proteobacteria;Gammaproteobacteria;Pseudomonadales;Hahellaceae;Hahella	0	0	0	0	0	0	0	0	0	1	0
Bacteria;Proteobacteria;Gammaproteobacteria;Pseudomonadales;Halieaceae;(Halieaceae)	137	127	179	133	83	195	224	178	250	44	4
Bacteria;Proteobacteria;Gammaproteobacteria;Pseudomonadales;Halieaceae;Halioglobus	44	61	56	47	46	68	110	72	116	3	1
Bacteria;Proteobacteria;Gammaproteobacteria;Pseudomonadales;Halieaceae;Luminiphilus	0	1	1	0	0	0	0	0	0	11	1
Bacteria;Proteobacteria;Gammaproteobacteria;Pseudomonadales;Halieaceae;Marimicrobium	0	0	1	0	0	0	0	0	0	0	0
Bacteria;Proteobacteria;Gammaproteobacteria;Pseudomonadales;Halieaceae;OM60(NOR5) clade	41	67	73	61	41	95	107	64	130	146	24
Bacteria;Proteobacteria;Gammaproteobacteria;Pseudomonadales;Halieaceae;Pseudohaliea	0	0	0	0	0	1	0	0	0	0	0
Bacteria;Proteobacteria;Gammaproteobacteria;Pseudomonadales;Halomonadaceae;(Halomonadaceae)	3	6	10	15	5	0	0	0	0	1	0
Bacteria;Proteobacteria;Gammaproteobacteria;Pseudomonadales;Halomonadaceae;Halomonas	0	2	1	9	5	0	0	0	0	2	1
Bacteria;Proteobacteria;Gammaproteobacteria;Pseudomonadales;Halomonadaceae;Kushneria	21	12	0	2	0	0	0	0	0	0	0
Bacteria;Proteobacteria;Gammaproteobacteria;Pseudomonadales;Halomonadaceae;Modicisalibacter	0	0	0	0	0	0	0	1	0	0	0
Bacteria;Proteobacteria;Gammaproteobacteria;Pseudomonadales;Halomonadaceae;Salinicola	0	0	1	0	0	0	0	0	0	0	0
Bacteria;Proteobacteria;Gammaproteobacteria;Pseudomonadales;Halomonadaceae;unclassified	1	0	0	0	0	0	0	0	0	0	0
Bacteria;Proteobacteria;Gammaproteobacteria;Pseudomonadales;KI89A clade;(KI89A clade)	19	12	47	43	38	41	43	28	25	15	4
Bacteria;Proteobacteria;Gammaproteobacteria;Pseudomonadales;KI89A clade;unclassified bacterium	7	2	19	21	15	13	23	15	33	4	0
Bacteria;Proteobacteria;Gammaproteobacteria;Pseudomonadales;KI89A clade;unclassified deep-sea bacterium	0	0	1	2	0	0	1	0	0	0	0
Bacteria;Proteobacteria;Gammaproteobacteria;Pseudomonadales;KI89A clade;unclassified gamma proteobacterium	1	1	6	1	4	8	2	4	5	0	0
Bacteria;Proteobacteria;Gammaproteobacteria;Pseudomonadales;KI89A clade;unclassified organism	0	0	0	0	0	0	1	0	0	0	0
Bacteria;Proteobacteria;Gammaproteobacteria;Pseudomonadales;Litoricolaceae;Litoricola	0	0	1	6	0	0	0	1	0	1	0
Bacteria;Proteobacteria;Gammaproteobacteria;Pseudomonadales;MBAE14;(MBAE14)	4	0	1	2	2	0	3	2	1	0	0
Bacteria;Proteobacteria;Gammaproteobacteria;Pseudomonadales;MBAE14;unclassified bacterium	0	1	0	1	4	0	0	1	0	0	0
Bacteria;Proteobacteria;Gammaproteobacteria;Pseudomonadales;MBAE14;unclassified gamma proteobacterium	0	0	0	0	1	1	0	3	0	0	0
Bacteria;Proteobacteria;Gammaproteobacteria;Pseudomonadales;Marinobacteraceae;Marinobacter	2	3	5	0	1	8	2	1	0	0	0
Bacteria;Proteobacteria;Gammaproteobacteria;Pseudomonadales;Marinomonadaceae;Marinomonas	0	1	4	0	0	1	2	0	0	0	2
Bacteria;Proteobacteria;Gammaproteobacteria;Pseudomonadales;Microbulbiferaceae;Microbulbifer	21	17	50	30	48	13	16	49	2	0	0
Bacteria;Proteobacteria;Gammaproteobacteria;Pseudomonadales;Moraxellaceae;(Moraxellaceae)	2	5	0	0	0	0	0	0	0	4	10
Bacteria;Proteobacteria;Gammaproteobacteria;Pseudomonadales;Moraxellaceae;Acinetobacter	3	9	5	1	2	3	3	0	1	4	1
Bacteria;Proteobacteria;Gammaproteobacteria;Pseudomonadales;Moraxellaceae;Alkanindiges	0	0	0	0	0	0	0	0	0	4	12
Bacteria;Proteobacteria;Gammaproteobacteria;Pseudomonadales;Moraxellaceae;Psychrobacter	7	1	0	0	0	0	0	0	0	69	34
Bacteria;Proteobacteria;Gammaproteobacteria;Pseudomonadales;Moraxellaceae;unclassified marine bacterium	0	0	0	0	0	0	0	0	0	3	1
Bacteria;Proteobacteria;Gammaproteobacteria;Pseudomonadales;Nitrincolaceae;(Nitrincolaceae)	0	0	1	1	4	2	3	1	8	0	0
Bacteria;Proteobacteria;Gammaproteobacteria;Pseudomonadales;Nitrincolaceae;Amphritea	0	1	1	4	1	3	4	3	0	0	0
Bacteria;Proteobacteria;Gammaproteobacteria;Pseudomonadales;Nitrincolaceae;Marinobacterium	0	1	3	4	0	2	0	0	0	0	0
Bacteria;Proteobacteria;Gammaproteobacteria;Pseudomonadales;Nitrincolaceae;Motiliproteus	0	0	0	0	0	0	2	0	0	0	0
Bacteria;Proteobacteria;Gammaproteobacteria;Pseudomonadales;Nitrincolaceae;Neptuniibacter	1	0	1	1	2	2	3	1	2	0	0
Bacteria;Proteobacteria;Gammaproteobacteria;Pseudomonadales;Nitrincolaceae;Neptunomonas	0	0	0	0	0	0	0	1	0	0	0
Bacteria;Proteobacteria;Gammaproteobacteria;Pseudomonadales;Nitrincolaceae;Profundimonas	0	0	0	0	0	0	0	0	0	2	0
Bacteria;Proteobacteria;Gammaproteobacteria;Pseudomonadales;Nitrincolaceae;unclassified	1	10	4	0	1	0	1	2	4	0	0
Bacteria;Proteobacteria;Gammaproteobacteria;Pseudomonadales;OM182 clade;(OM182 clade)	46	43	19	3	2	6	1	2	6	0	0
Bacteria;Proteobacteria;Gammaproteobacteria;Pseudomonadales;OM182 clade;seawater metagenome	0	1	0	0	0	0	0	0	0	0	0
Bacteria;Proteobacteria;Gammaproteobacteria;Pseudomonadales;OM182 clade;unclassified bacterium	1	7	0	0	0	0	1	1	0	1	0
Bacteria;Proteobacteria;Gammaproteobacteria;Pseudomonadales;OM182 clade;unclassified gamma proteobacterium	3	0	1	1	0	0	0	0	0	0	0
Bacteria;Proteobacteria;Gammaproteobacteria;Pseudomonadales;OM182 clade;unclassified marine microorganism	0	0	1	0	0	0	0	0	0	0	0
Bacteria;Proteobacteria;Gammaproteobacteria;Pseudomonadales;OM182 clade;unidentified marine bacterioplankton	1	0	0	0	0	0	0	0	0	0	0
Bacteria;Proteobacteria;Gammaproteobacteria;Pseudomonadales;Oleiphilaceae;Oleiphilus	1	0	0	3	0	0	2	0	0	1	0
Bacteria;Proteobacteria;Gammaproteobacteria;Pseudomonadales;P13-46;unclassified bacterium	0	0	0	0	0	0	1	0	0	0	0
Bacteria;Proteobacteria;Gammaproteobacteria;Pseudomonadales;Porticoccaceae;(Porticoccaceae)	0	0	1	1	0	2	1	4	0	1	0
Bacteria;Proteobacteria;Gammaproteobacteria;Pseudomonadales;Porticoccaceae;C1-B045	1	3	2	1	1	0	1	0	1	2	0
Bacteria;Proteobacteria;Gammaproteobacteria;Pseudomonadales;Porticoccaceae;Porticoccus	0	1	0	0	0	0	0	0	2	3	0
Bacteria;Proteobacteria;Gammaproteobacteria;Pseudomonadales;Porticoccaceae;SAR92 clade	1	1	0	1	0	1	1	0	1	13	2
Bacteria;Proteobacteria;Gammaproteobacteria;Pseudomonadales;Pseudohongiellaceae;(Pseudohongiellaceae)	0	1	2	1	2	0	0	0	1	0	0
Bacteria;Proteobacteria;Gammaproteobacteria;Pseudomonadales;Pseudohongiellaceae;Pseudohongiella	43	75	55	7	7	29	24	7	11	5	2
Bacteria;Proteobacteria;Gammaproteobacteria;Pseudomonadales;Pseudomonadaceae;(Pseudomonadaceae)	0	0	1	0	0	0	1	0	0	1	1
Bacteria;Proteobacteria;Gammaproteobacteria;Pseudomonadales;Pseudomonadaceae;Oblitimonas	0	3	0	0	0	0	0	0	0	0	0
Bacteria;Proteobacteria;Gammaproteobacteria;Pseudomonadales;Pseudomonadaceae;Pseudomonas	4	4	6	5	1	1	3	1	1	13	0
Bacteria;Proteobacteria;Gammaproteobacteria;Pseudomonadales;SAR86 clade;(SAR86 clade)	25	28	28	0	0	0	0	0	3	372	83
Bacteria;Proteobacteria;Gammaproteobacteria;Pseudomonadales;SAR86 clade;marine metagenome	0	0	0	0	0	0	0	0	0	1	0
[truncated: 239 more rows]

## Sheet: b
	entrance	mid	inner
Bacteria;Proteobacteria;Gammaproteobacteria;(Gammaproteobacteria);(Gammaproteobacteria);(Gammaproteobacteria)	11216	5070	4946
Bacteria;(Bacteria);(Bacteria);(Bacteria);(Bacteria);(Bacteria)	4627	2923	3301
Bacteria;NB1-j;(NB1-j);(NB1-j);(NB1-j);(NB1-j)	1051	2125	1921
Bacteria;Proteobacteria;Gammaproteobacteria;Steroidobacterales;Woeseiaceae;Woeseia	817	1661	1770
Bacteria;Planctomycetota;Planctomycetes;Pirellulales;Pirellulaceae;(Pirellulaceae)	1593	1523	1691
Bacteria;Proteobacteria;Alphaproteobacteria;(Alphaproteobacteria);(Alphaproteobacteria);(Alphaproteobacteria)	2114	1673	1182
Bacteria;NB1-j;uncultured bacterium;(uncultured bacterium);(uncultured bacterium);(uncultured bacterium)	594	1177	1106
Bacteria;Desulfobacterota;Desulfobulbia;Desulfobulbales;Desulfocapsaceae;uncultured	68	151	1088
Bacteria;Bacteroidota;Bacteroidia;Flavobacteriales;Flavobacteriaceae;(Flavobacteriaceae)	998	1097	1047
Bacteria;Planctomycetota;Planctomycetes;Pirellulales;Pirellulaceae;Blastopirellula	832	813	970
Bacteria;Actinobacteriota;Acidimicrobiia;Actinomarinales;uncultured;(uncultured)	274	550	938
Bacteria;Proteobacteria;Gammaproteobacteria;Gammaproteobacteria Incertae Sedis;Unknown Family;uncultured	233	416	740
Bacteria;Actinobacteriota;Acidimicrobiia;Microtrichales;Microtrichaceae;Sva0996 marine group	562	811	733
Archaea;Crenarchaeota;Nitrososphaeria;Nitrosopumilales;Nitrosopumilaceae;Candidatus Nitrosopumilus	490	469	695
Bacteria;Proteobacteria;Gammaproteobacteria;Pseudomonadales;(Pseudomonadales);(Pseudomonadales)	730	559	663
Bacteria;Proteobacteria;Gammaproteobacteria;Pseudomonadales;Halieaceae;(Halieaceae)	443	411	652
Bacteria;Bacteroidota;Bacteroidia;Cytophagales;Cyclobacteriaceae;uncultured	295	576	627
Bacteria;Planctomycetota;Planctomycetes;Pirellulales;Pirellulaceae;Pir4 lineage	448	513	572
Bacteria;Acidobacteriota;Thermoanaerobaculia;Thermoanaerobaculales;Thermoanaerobaculaceae;Subgroup 10	166	397	560
Bacteria;Planctomycetota;OM190;(OM190);(OM190);(OM190)	230	376	540
Archaea;Crenarchaeota;Nitrososphaeria;Nitrosopumilales;Nitrosopumilaceae;(Nitrosopumilaceae)	261	434	527
Bacteria;Proteobacteria;Alphaproteobacteria;Kiloniellales;Kiloniellaceae;uncultured	474	794	510
Bacteria;Proteobacteria;Alphaproteobacteria;Rhizobiales;Hyphomicrobiaceae;Filomicrobium	680	787	506
Bacteria;Chloroflexi;KD4-96;uncultured bacterium;(uncultured bacterium);(uncultured bacterium)	221	257	477
Bacteria;Proteobacteria;Alphaproteobacteria;Rhodobacterales;Rhodobacteraceae;(Rhodobacteraceae)	1133	545	469
Bacteria;Planctomycetota;Planctomycetes;Pirellulales;Pirellulaceae;Rhodopirellula	344	397	468
Bacteria;Planctomycetota;Phycisphaerae;Phycisphaerales;Phycisphaeraceae;Urania-1B-19 marine sediment group	179	402	438
Bacteria;Actinobacteriota;Acidimicrobiia;Microtrichales;Ilumatobacteraceae;Ilumatobacter	406	337	437
Bacteria;Desulfobacterota;Desulfobulbia;Desulfobulbales;Desulfocapsaceae;(Desulfocapsaceae)	27	96	436
Bacteria;Actinobacteriota;Acidimicrobiia;Actinomarinales;uncultured;uncultured bacterium	142	272	418
Bacteria;Myxococcota;Polyangia;Polyangiales;Sandaracinaceae;uncultured	105	267	415
Bacteria;Bacteroidota;Bacteroidia;Chitinophagales;Saprospiraceae;uncultured	120	203	390
Bacteria;Planctomycetota;Planctomycetes;Pirellulales;Pirellulaceae;uncultured	1176	285	356
Bacteria;Verrucomicrobiota;Verrucomicrobiae;Verrucomicrobiales;DEV007;(DEV007)	266	264	353
Bacteria;Proteobacteria;Gammaproteobacteria;Enterobacterales;Vibrionaceae;Vibrio	112	136	341
Bacteria;Desulfobacterota;Desulfobulbia;Desulfobulbales;Desulfobulbaceae;uncultured	10	39	328
Bacteria;Chloroflexi;Anaerolineae;Anaerolineales;Anaerolineaceae;uncultured	39	68	318
Bacteria;Actinobacteriota;Acidimicrobiia;Microtrichales;Microtrichaceae;uncultured	557	1181	314
Bacteria;Proteobacteria;Alphaproteobacteria;Rhizobiales;Methyloligellaceae;uncultured	543	723	309
Bacteria;Proteobacteria;Gammaproteobacteria;Pseudomonadales;Halieaceae;OM60(NOR5) clade	181	197	301
Bacteria;Proteobacteria;Gammaproteobacteria;Pseudomonadales;Halieaceae;Halioglobus	161	161	298
Bacteria;Acidobacteriota;Thermoanaerobaculia;Thermoanaerobaculales;Thermoanaerobaculaceae;Subgroup 23	10	26	295
Bacteria;Planctomycetota;OM190;uncultured bacterium;(uncultured bacterium);(uncultured bacterium)	143	232	295
Bacteria;Acidobacteriota;Subgroup 22;(Subgroup 22);(Subgroup 22);(Subgroup 22)	42	123	287
Bacteria;Actinobacteriota;Acidimicrobiia;Microtrichales;(Microtrichales);(Microtrichales)	182	409	274
Bacteria;Acidobacteriota;Subgroup 22;uncultured bacterium;(uncultured bacterium);(uncultured bacterium)	29	100	267
Bacteria;Desulfobacterota;Desulfobacteria;Desulfobacterales;Desulfosarcinaceae;Sva0081 sediment group	23	60	256
Bacteria;Proteobacteria;(Proteobacteria);(Proteobacteria);(Proteobacteria);(Proteobacteria)	979	316	250
Bacteria;Proteobacteria;Alphaproteobacteria;Rhizobiales;Hyphomicrobiaceae;uncultured	126	184	245
Bacteria;Nitrospirota;Nitrospiria;Nitrospirales;Nitrospiraceae;Nitrospira	182	515	242
Bacteria;Proteobacteria;Alphaproteobacteria;Rhizobiales;(Rhizobiales);(Rhizobiales)	520	294	232
Bacteria;Campylobacterota;Campylobacteria;Campylobacterales;Sulfurovaceae;Sulfurovum	2	3	229
Bacteria;Verrucomicrobiota;Chlamydiae;Chlamydiales;(Chlamydiales);(Chlamydiales)	112	136	222
Bacteria;Verrucomicrobiota;Verrucomicrobiae;Verrucomicrobiales;DEV007;uncultured bacterium	186	175	221
Bacteria;Proteobacteria;Alphaproteobacteria;Rhizobiales;Hyphomicrobiaceae;(Hyphomicrobiaceae)	205	213	216
Bacteria;Firmicutes;Bacilli;Bacillales;Bacillaceae;Bacillus	168	127	213
Bacteria;Spirochaetota;Spirochaetia;Spirochaetales;Spirochaetaceae;Spirochaeta 2	103	131	213
Bacteria;Gemmatimonadota;BD2-11 terrestrial group;uncultured bacterium;(uncultured bacterium);(uncultured bacterium)	68	238	206
Bacteria;Bacteroidota;Bacteroidia;(Bacteroidia);(Bacteroidia);(Bacteroidia)	114	171	203
Bacteria;Proteobacteria;Alphaproteobacteria;uncultured;(uncultured);(uncultured)	622	865	201
Bacteria;SAR324 clade(Marine group B);(SAR324 clade(Marine group B));(SAR324 clade(Marine group B));(SAR324 clade(Marine group B));(SAR324 clade(Marine group B))	89	165	196
Bacteria;Proteobacteria;Gammaproteobacteria;AT-s2-59;(AT-s2-59);(AT-s2-59)	81	175	193
Bacteria;Proteobacteria;Alphaproteobacteria;Rhizobiales;Methyloligellaceae;Methyloceanibacter	151	122	191
Bacteria;Gemmatimonadota;BD2-11 terrestrial group;(BD2-11 terrestrial group);(BD2-11 terrestrial group);(BD2-11 terrestrial group)	79	202	182
Bacteria;Planctomycetota;Planctomycetes;Pirellulales;Pirellulaceae;Rubripirellula	296	167	180
Bacteria;Proteobacteria;Gammaproteobacteria;Burkholderiales;Nitrosomonadaceae;Nitrosomonas	136	189	177
Bacteria;Bacteroidota;Bacteroidia;Cytophagales;Amoebophilaceae;uncultured	253	179	165
Bacteria;Bacteroidota;Bacteroidia;Chitinophagales;Saprospiraceae;(Saprospiraceae)	63	93	162
Bacteria;Proteobacteria;Alphaproteobacteria;Rhizobiales;Rhizobiaceae;(Rhizobiaceae)	293	163	162
Bacteria;Proteobacteria;Alphaproteobacteria;Rhizobiales;Rhizobiales Incertae Sedis;Anderseniella	237	174	162
Bacteria;Bacteroidota;Rhodothermia;Rhodothermales;Rhodothermaceae;uncultured	56	161	155
Bacteria;Proteobacteria;Gammaproteobacteria;Legionellales;Legionellaceae;Legionella	103	154	155
Bacteria;Proteobacteria;Gammaproteobacteria;Coxiellales;Coxiellaceae;Coxiella	89	130	154
Bacteria;Proteobacteria;Gammaproteobacteria;Enterobacterales;Vibrionaceae;Photobacterium	15	43	154
Bacteria;Proteobacteria;Gammaproteobacteria;B2M28;(B2M28);(B2M28)	18	37	150
Bacteria;Bacteroidota;Bacteroidia;Bacteroidales;Bacteroidetes BD2-2;(Bacteroidetes BD2-2)	3	19	149
Bacteria;Actinobacteriota;Acidimicrobiia;Microtrichales;Ilumatobacteraceae;(Ilumatobacteraceae)	88	98	139
Bacteria;Myxococcota;Polyangia;Haliangiales;Haliangiaceae;Haliangium	71	146	133
Bacteria;Proteobacteria;Alphaproteobacteria;Rhizobiales;Rhizobiaceae;Pseudahrensia	182	121	133
Bacteria;Desulfobacterota;Desulfobacteria;Desulfobacterales;Desulfosarcinaceae;(Desulfosarcinaceae)	8	29	132
Bacteria;Proteobacteria;Gammaproteobacteria;uncultured;uncultured bacterium;(uncultured bacterium)	65	52	131
Bacteria;Acidobacteriota;Vicinamibacteria;Subgroup 17;uncultured bacterium;(uncultured bacterium)	57	75	130
Bacteria;Verrucomicrobiota;Verrucomicrobiae;Verrucomicrobiales;Rubritaleaceae;Rubritalea	211	139	130
Bacteria;Proteobacteria;Gammaproteobacteria;BD7-8;(BD7-8);(BD7-8)	43	109	129
Bacteria;Actinobacteriota;Thermoleophilia;Gaiellales;uncultured;uncultured bacterium	141	223	128
Bacteria;Proteobacteria;Gammaproteobacteria;Enterobacterales;(Enterobacterales);(Enterobacterales)	230	96	127
Bacteria;Verrucomicrobiota;Kiritimatiellae;WCHB1-41;(WCHB1-41);(WCHB1-41)	26	48	126
Bacteria;Latescibacterota;uncultured bacterium;(uncultured bacterium);(uncultured bacterium);(uncultured bacterium)	28	64	124
Bacteria;Verrucomicrobiota;Kiritimatiellae;Kiritimatiellales;Kiritimatiellaceae;R76-B128	13	45	124
Bacteria;Planctomycetota;Phycisphaerae;Phycisphaerales;Phycisphaeraceae;(Phycisphaeraceae)	92	149	123
Bacteria;Proteobacteria;Gammaproteobacteria;BD7-8;uncultured bacterium;(uncultured bacterium)	43	69	121
Bacteria;SAR324 clade(Marine group B);uncultured bacterium;(uncultured bacterium);(uncultured bacterium);(uncultured bacterium)	52	117	121
Bacteria;Acidobacteriota;Vicinamibacteria;Subgroup 9;(Subgroup 9);(Subgroup 9)	106	195	115
Bacteria;Bacteroidota;Bacteroidia;Flavobacteriales;Flavobacteriaceae;Aquibacter	64	97	113
Bacteria;Proteobacteria;Gammaproteobacteria;Ectothiorhodospirales;Ectothiorhodospiraceae;Thiogranum	11	38	111
Bacteria;Bacteroidota;Bacteroidia;Flavobacteriales;Flavobacteriaceae;Lutimonas	124	110	109
Bacteria;Desulfobacterota;Syntrophobacteria;Syntrophobacterales;uncultured;uncultured bacterium	17	28	109
Bacteria;Verrucomicrobiota;Verrucomicrobiae;Verrucomicrobiales;Rubritaleaceae;Roseibacillus	105	73	109
Bacteria;Gemmatimonadota;PAUC43f marine benthic group;(PAUC43f marine benthic group);(PAUC43f marine benthic group);(PAUC43f marine benthic group)	57	91	108
Bacteria;Planctomycetota;Planctomycetes;Planctomycetales;Rubinisphaeraceae;uncultured	79	94	104
Bacteria;Proteobacteria;Gammaproteobacteria;Nitrosococcales;Nitrosococcaceae;(Nitrosococcaceae)	27	105	102
Bacteria;Deferrisomatota;Defferrisomatia;Defferrisomatales;Defferrisomataceae;Deferrisoma	3	31	101
Bacteria;Gemmatimonadota;PAUC43f marine benthic group;uncultured bacterium;(uncultured bacterium);(uncultured bacterium)	42	95	101
Bacteria;Desulfobacterota;Desulfuromonadia;Desulfuromonadales;Sva1033;(Sva1033)	5	41	100
Bacteria;Proteobacteria;Gammaproteobacteria;uncultured;(uncultured);(uncultured)	68	86	100
Bacteria;Actinobacteriota;Acidimicrobiia;(Acidimicrobiia);(Acidimicrobiia);(Acidimicrobiia)	79	131	98
Bacteria;Bacteroidota;Bacteroidia;Flavobacteriales;(Flavobacteriales);(Flavobacteriales)	61	107	98
Bacteria;Chloroflexi;KD4-96;(KD4-96);(KD4-96);(KD4-96)	71	73	98
Bacteria;Desulfobacterota;(Desulfobacterota);(Desulfobacterota);(Desulfobacterota);(Desulfobacterota)	14	27	98
Bacteria;Planctomycetota;(Planctomycetota);(Planctomycetota);(Planctomycetota);(Planctomycetota)	68	94	97
Bacteria;Planctomycetota;Planctomycetes;Planctomycetales;Gimesiaceae;uncultured	79	67	97
Bacteria;Proteobacteria;Gammaproteobacteria;Pseudomonadales;KI89A clade;(KI89A clade)	78	122	96
Bacteria;Chloroflexi;Anaerolineae;Caldilineales;Caldilineaceae;uncultured	56	102	93
Archaea;Nanoarchaeota;Nanoarchaeia;Woesearchaeales;(Woesearchaeales);(Woesearchaeales)	4	21	92
Bacteria;Firmicutes;Clostridia;Peptostreptococcales-Tissierellales;Fusibacteraceae;Fusibacter	6	4	92
Bacteria;Latescibacterota;(Latescibacterota);(Latescibacterota);(Latescibacterota);(Latescibacterota)	36	59	88
Bacteria;Actinobacteriota;(Actinobacteriota);(Actinobacteriota);(Actinobacteriota);(Actinobacteriota)	84	104	87
Bacteria;Dependentiae;Babeliae;Babeliales;(Babeliales);(Babeliales)	13	36	87
Bacteria;Patescibacteria;Saccharimonadia;Saccharimonadales;uncultured bacterium;(uncultured bacterium)	51	106	87
Bacteria;Acidobacteriota;Vicinamibacteria;Vicinamibacterales;uncultured;(uncultured)	27	135	86
Bacteria;Bacteroidota;Bacteroidia;Bacteroidales;Prolixibacteraceae;Draconibacterium	4	22	86
Bacteria;Desulfobacterota;Desulfobacteria;Desulfobacterales;Desulfosarcinaceae;SEEP-SRB1	6	5	85
Bacteria;Proteobacteria;Gammaproteobacteria;Enterobacterales;Psychromonadaceae;Psychromonas	2	7	85
Bacteria;Proteobacteria;Gammaproteobacteria;Enterobacterales;Vibrionaceae;(Vibrionaceae)	13	51	84
Bacteria;Actinobacteriota;Acidimicrobiia;Actinomarinales;uncultured;uncultured actinobacterium	29	77	83
Bacteria;Actinobacteriota;Acidimicrobiia;Microtrichales;Microtrichaceae;(Microtrichaceae)	71	144	83
Bacteria;Planctomycetota;Phycisphaerae;Phycisphaerales;Phycisphaeraceae;uncultured	50	75	83
Bacteria;Dadabacteria;Dadabacteriia;Dadabacteriales;(Dadabacteriales);(Dadabacteriales)	201	286	82
Bacteria;Verrucomicrobiota;Omnitrophia;Omnitrophales;Omnitrophaceae;Candidatus Omnitrophus	22	64	81
Bacteria;Verrucomicrobiota;Omnitrophia;Omnitrophales;(Omnitrophales);(Omnitrophales)	33	83	80
Bacteria;Chloroflexi;Anaerolineae;Ardenticatenales;uncultured;(uncultured)	15	49	79
Bacteria;Desulfobacterota;Desulfobulbia;Desulfobulbales;(Desulfobulbales);(Desulfobulbales)	6	29	79
Bacteria;Verrucomicrobiota;Verrucomicrobiae;Verrucomicrobiales;(Verrucomicrobiales);(Verrucomicrobiales)	64	51	78
Bacteria;Proteobacteria;Gammaproteobacteria;HOC36;(HOC36);(HOC36)	18	26	77
Bacteria;Bacteroidota;Bacteroidia;Flavobacteriales;Flavobacteriaceae;Lutibacter	13	17	76
Bacteria;Myxococcota;Myxococcia;Myxococcales;Myxococcaceae;P3OB-42	53	68	75
Bacteria;Planctomycetota;Phycisphaerae;MSBL9;SG8-4;uncultured bacterium	7	13	75
Archaea;Crenarchaeota;Nitrososphaeria;Nitrosopumilales;Nitrosopumilaceae;uncultured archaeon	29	80	74
Bacteria;Actinobacteriota;Thermoleophilia;Gaiellales;uncultured;(uncultured)	41	50	74
Bacteria;Proteobacteria;Gammaproteobacteria;Nitrosococcales;Nitrosococcaceae;AqS1	67	129	74
Bacteria;Desulfobacterota;Desulfobulbia;Desulfobulbales;Desulfocapsaceae;SEEP-SRB4	4	18	73
Bacteria;Acidobacteriota;Subgroup 26;uncultured bacterium;(uncultured bacterium);(uncultured bacterium)	22	47	72
Bacteria;Desulfobacterota;Desulfobacteria;Desulfatiglandales;Desulfatiglandaceae;Desulfatiglans	3	12	72
Bacteria;Proteobacteria;Gammaproteobacteria;Pseudomonadales;KI89A clade;uncultured bacterium	28	49	71
Bacteria;Proteobacteria;Gammaproteobacteria;Thiotrichales;Thiotrichaceae;uncultured	8	38	71
Bacteria;Hydrogenedentes;Hydrogenedentia;Hydrogenedentiales;Hydrogenedensaceae;(Hydrogenedensaceae)	13	33	69
Bacteria;Proteobacteria;Gammaproteobacteria;Ectothiorhodospirales;Thioalkalispiraceae;Thiohalophilus	4	7	69
Bacteria;Actinobacteriota;Acidimicrobiia;Microtrichales;uncultured;(uncultured)	32	52	68
Bacteria;Proteobacteria;Gammaproteobacteria;AT-s2-59;uncultured bacterium;(uncultured bacterium)	29	81	68
Bacteria;Sva0485;(Sva0485);(Sva0485);(Sva0485);(Sva0485)	0	4	68
Bacteria;Acidobacteriota;Subgroup 26;(Subgroup 26);(Subgroup 26);(Subgroup 26)	27	44	67
Bacteria;Desulfobacterota;Desulfobacteria;Desulfobacterales;Desulfobacteraceae;(Desulfobacteraceae)	1	22	67
Bacteria;Proteobacteria;Gammaproteobacteria;Pseudomonadales;Microbulbiferaceae;Microbulbifer	88	91	67
Bacteria;Proteobacteria;Gammaproteobacteria;UBA10353 marine group;(UBA10353 marine group);(UBA10353 marine group)	960	119	67
Bacteria;Bacteroidota;Bacteroidia;Bacteroidales;(Bacteroidales);(Bacteroidales)	0	20	66
Bacteria;Proteobacteria;Alphaproteobacteria;Rhizobiales;Beijerinckiaceae;Methylobacterium-Methylorubrum	60	68	64
Bacteria;Proteobacteria;Gammaproteobacteria;Burkholderiales;Nitrosomonadaceae;(Nitrosomonadaceae)	42	71	64
Bacteria;Actinobacteriota;Actinobacteria;Corynebacteriales;Mycobacteriaceae;Mycobacterium	78	71	63
Bacteria;Planctomycetota;Phycisphaerae;Phycisphaerales;Phycisphaeraceae;SM1A02	34	52	63
Bacteria;Proteobacteria;Alphaproteobacteria;Rhizobiales;Rhizobiaceae;uncultured	113	71	63
Bacteria;Bdellovibrionota;Bdellovibrionia;Bdellovibrionales;Bdellovibrionaceae;OM27 clade	47	66	62
Bacteria;NB1-j;uncultured delta proteobacterium;(uncultured delta proteobacterium);(uncultured delta proteobacterium);(uncultured delta proteobacterium)	48	89	62
Bacteria;Proteobacteria;Alphaproteobacteria;Rhodobacterales;Rhodobacteraceae;uncultured	94	52	62
Bacteria;Proteobacteria;Gammaproteobacteria;EPR3968-O8a-Bc78;(EPR3968-O8a-Bc78);(EPR3968-O8a-Bc78)	26	83	62
Bacteria;Proteobacteria;Gammaproteobacteria;pItb-vmat-80;uncultured bacterium;(uncultured bacterium)	73	146	61
Bacteria;Proteobacteria;Alphaproteobacteria;Rhodobacterales;Rhodobacteraceae;Ruegeria	199	64	60
Bacteria;Patescibacteria;Parcubacteria;(Parcubacteria);(Parcubacteria);(Parcubacteria)	11	26	59
Bacteria;Proteobacteria;Gammaproteobacteria;B2M28;uncultured bacterium;(uncultured bacterium)	2	15	59
Bacteria;Verrucomicrobiota;Kiritimatiellae;WCHB1-41;uncultured bacterium;(uncultured bacterium)	19	27	59
Bacteria;Proteobacteria;Gammaproteobacteria;pItb-vmat-80;(pItb-vmat-80);(pItb-vmat-80)	97	105	58
Bacteria;Bacteroidota;Bacteroidia;Chitinophagales;Saprospiraceae;Portibacter	7	35	57
Bacteria;Acidobacteriota;Vicinamibacteria;Subgroup 9;uncultured bacterium;(uncultured bacterium)	111	156	56
Bacteria;Bacteroidota;Bacteroidia;Bacteroidales;Bacteroidetes BD2-2;uncultured bacterium	3	14	55
Bacteria;Bacteroidota;Bacteroidia;Bacteroidales;Marinilabiliaceae;Carboxylicivirga	3	22	54
Bacteria;Firmicutes;(Firmicutes);(Firmicutes);(Firmicutes);(Firmicutes)	20	21	54
Bacteria;Proteobacteria;Gammaproteobacteria;Arenicellales;Arenicellaceae;uncultured	39	94	54
Bacteria;Bacteroidota;Bacteroidia;Flavobacteriales;Schleiferiaceae;Schleiferia	12	32	53
Bacteria;Proteobacteria;Alphaproteobacteria;Rhizobiales;Methyloligellaceae;(Methyloligellaceae)	62	89	53
Bacteria;Bdellovibrionota;Oligoflexia;Oligoflexales;Oligoflexaceae;uncultured	28	44	52
Bacteria;Chloroflexi;Anaerolineae;Ardenticatenales;uncultured;uncultured bacterium	16	24	52
Bacteria;Firmicutes;Clostridia;(Clostridia);(Clostridia);(Clostridia)	22	25	51
Bacteria;Firmicutes;Clostridia;Lachnospirales;Lachnospiraceae;(Lachnospiraceae)	16	19	51
Bacteria;Planctomycetota;Planctomycetes;Pirellulales;Pirellulaceae;Bythopirellula	40	87	51
Bacteria;Verrucomicrobiota;Chlamydiae;Chlamydiales;Simkaniaceae;(Simkaniaceae)	40	42	51
Bacteria;Campylobacterota;Campylobacteria;Campylobacterales;Sulfurimonadaceae;Sulfurimonas	1	5	50
Bacteria;Planctomycetota;Phycisphaerae;(Phycisphaerae);(Phycisphaerae);(Phycisphaerae)	12	26	50
Bacteria;Proteobacteria;Alphaproteobacteria;uncultured;uncultured Alphaproteobacteria bacterium;(uncultured Alphaproteobacteria bacterium)	98	202	50
Bacteria;Bacteroidota;Bacteroidia;Flavobacteriales;Flavobacteriaceae;Maribacter	44	34	49
Bacteria;Planctomycetota;Pla3 lineage;(Pla3 lineage);(Pla3 lineage);(Pla3 lineage)	24	38	49
Bacteria;Acidobacteriota;Blastocatellia;Blastocatellales;Blastocatellaceae;Blastocatella	55	54	48
Bacteria;Acidobacteriota;Vicinamibacteria;Subgroup 17;(Subgroup 17);(Subgroup 17)	15	27	48
Bacteria;Planctomycetota;Pla3 lineage;uncultured bacterium;(uncultured bacterium);(uncultured bacterium)	15	34	48
Bacteria;Planctomycetota;Planctomycetes;Planctomycetales;uncultured;uncultured bacterium	50	66	48
Bacteria;Sva0485;uncultured bacterium;(uncultured bacterium);(uncultured bacterium);(uncultured bacterium)	2	12	48
Bacteria;Patescibacteria;Saccharimonadia;Saccharimonadales;(Saccharimonadales);(Saccharimonadales)	44	53	47
Bacteria;Proteobacteria;Alphaproteobacteria;uncultured;uncultured bacterium;(uncultured bacterium)	176	289	47
Bacteria;Chloroflexi;Anaerolineae;(Anaerolineae);(Anaerolineae);(Anaerolineae)	14	29	46
Bacteria;Firmicutes;Bacilli;(Bacilli);(Bacilli);(Bacilli)	28	37	46
Bacteria;Fusobacteriota;Fusobacteriia;Fusobacteriales;Fusobacteriaceae;Propionigenium	0	14	46
Bacteria;Proteobacteria;Gammaproteobacteria;Granulosicoccales;Granulosicoccaceae;Granulosicoccus	51	78	46
Bacteria;Acidobacteriota;(Acidobacteriota);(Acidobacteriota);(Acidobacteriota);(Acidobacteriota)	30	25	45
Bacteria;Bacteroidota;Bacteroidia;Cytophagales;Cyclobacteriaceae;(Cyclobacteriaceae)	23	49	45
Bacteria;Planctomycetota;Planctomycetes;(Planctomycetes);(Planctomycetes);(Planctomycetes)	39	49	45
Bacteria;Planctomycetota;Planctomycetes;Pirellulales;Pirellulaceae;Pirellula	52	29	45
Bacteria;Bacteroidota;Bacteroidia;Flavobacteriales;Flavobacteriaceae;Actibacter	26	24	44
Bacteria;Proteobacteria;Gammaproteobacteria;Arenicellales;Arenicellaceae;Arenicella	9	40	44
Bacteria;Proteobacteria;Gammaproteobacteria;Enterobacterales;Shewanellaceae;Ferrimonas	10	33	44
Bacteria;Acidobacteriota;Vicinamibacteria;Vicinamibacterales;uncultured;uncultured bacterium	14	42	43
Bacteria;Dependentiae;Babeliae;Babeliales;Vermiphilaceae;(Vermiphilaceae)	2	10	43
Bacteria;Planctomycetota;Phycisphaerae;MSBL9;SG8-4;(SG8-4)	4	9	43
Bacteria;Firmicutes;Clostridia;Clostridiales;Clostridiaceae;Clostridium sensu stricto 1	43	17	42
Bacteria;Proteobacteria;Alphaproteobacteria;Micavibrionales;Micavibrionaceae;uncultured	42	44	42
Bacteria;Proteobacteria;Gammaproteobacteria;Pseudomonadales;Pseudohongiellaceae;Pseudohongiella	173	43	42
Bacteria;Bacteroidota;Bacteroidia;Chitinophagales;Saprospiraceae;Lewinella	13	17	41
Bacteria;Bacteroidota;Bacteroidia;Flavobacteriales;Flavobacteriaceae;Eudoraea	31	23	41
Bacteria;Desulfobacterota;Desulfuromonadia;Desulfuromonadales;(Desulfuromonadales);(Desulfuromonadales)	7	35	41
Bacteria;Firmicutes;Bacilli;Izemoplasmatales;uncultured bacterium;(uncultured bacterium)	11	15	41
Bacteria;Planctomycetota;Planctomycetes;Planctomycetales;(Planctomycetales);(Planctomycetales)	83	90	41
Bacteria;Proteobacteria;Alphaproteobacteria;Kiloniellales;Kiloniellaceae;(Kiloniellaceae)	37	45	41
Bacteria;Bacteroidota;Bacteroidia;Cytophagales;(Cytophagales);(Cytophagales)	31	29	40
Bacteria;Chloroflexi;Anaerolineae;uncultured;uncultured bacterium;(uncultured bacterium)	0	0	40
Bacteria;Patescibacteria;Gracilibacteria;Candidatus Peribacteria;uncultured bacterium;(uncultured bacterium)	3	15	40
Bacteria;Proteobacteria;Alphaproteobacteria;Caulobacterales;Hyphomonadaceae;Robiginitomaculum	23	41	40
Bacteria;Proteobacteria;Alphaproteobacteria;Kiloniellales;Kiloniellaceae;Pelagibius	23	26	40
Bacteria;Proteobacteria;Gammaproteobacteria;UBA10353 marine group;uncultured bacterium;(uncultured bacterium)	102	49	39
Bacteria;Actinobacteriota;Actinobacteria;Streptomycetales;Streptomycetaceae;Streptomyces	2	11	38
Bacteria;Bacteroidota;Bacteroidia;Flavobacteriales;Flavobacteriaceae;uncultured	57	93	38
Bacteria;Desulfobacterota;Desulfobacteria;Desulfobacterales;(Desulfobacterales);(Desulfobacterales)	4	5	38
Bacteria;Gemmatimonadota;Gemmatimonadetes;Gemmatimonadales;Gemmatimonadaceae;uncultured	14	26	38
Bacteria;Acidobacteriota;Subgroup 21;uncultured bacterium;(uncultured bacterium);(uncultured bacterium)	14	37	37
Bacteria;Dependentiae;Babeliae;Babeliales;uncultured bacterium;(uncultured bacterium)	15	45	37
Bacteria;Desulfobacterota;Desulfobacteria;Desulfobacterales;Desulfosarcinaceae;LCP-80	1	11	37
Bacteria;Firmicutes;Clostridia;Christensenellales;Christensenellaceae;uncultured	7	7	37
Bacteria;Proteobacteria;Gammaproteobacteria;Burkholderiales;(Burkholderiales);(Burkholderiales)	2935	115	36
Bacteria;Proteobacteria;Gammaproteobacteria;Enterobacterales;Enterobacteriaceae;Escherichia-Shigella	52	26	36
Bacteria;Zixibacteria;uncultured bacterium;(uncultured bacterium);(uncultured bacterium);(uncultured bacterium)	1	13	36
Bacteria;Actinobacteriota;Actinobacteria;(Actinobacteria);(Actinobacteria);(Actinobacteria)	26	14	35
Bacteria;Planctomycetota;Phycisphaerae;CCM11a;(CCM11a);(CCM11a)	7	11	35
Bacteria;Proteobacteria;Alphaproteobacteria;Thalassobaculales;uncultured;(uncultured)	21	39	35
Bacteria;Actinobacteriota;Thermoleophilia;Solirubrobacterales;67-14;(67-14)	43	73	34
Bacteria;Proteobacteria;Alphaproteobacteria;Parvibaculales;PS1 clade;uncultured bacterium	121	21	34
Bacteria;Verrucomicrobiota;Verrucomicrobiae;Verrucomicrobiales;Rubritaleaceae;Persicirhabdus	16	25	34
Bacteria;Chloroflexi;Anaerolineae;SBR1031;(SBR1031);(SBR1031)	7	19	33
Bacteria;Firmicutes;Clostridia;Clostridia vadinBB60 group;uncultured bacterium;(uncultured bacterium)	6	4	33
Bacteria;Proteobacteria;Gammaproteobacteria;Gammaproteobacteria Incertae Sedis;Unknown Family;Candidatus Berkiella	10	11	33
Bacteria;Proteobacteria;Gammaproteobacteria;Pseudomonadales;Spongiibacteraceae;BD1-7 clade	17	21	33
Bacteria;Bacteroidota;Bacteroidia;Flavobacteriales;Flavobacteriaceae;Pseudofulvibacter	11	16	32
Bacteria;Bacteroidota;Bacteroidia;Flavobacteriales;Flavobacteriaceae;Zeaxanthinibacter	10	27	32
Bacteria;Bdellovibrionota;Oligoflexia;0319-6G20;(0319-6G20);(0319-6G20)	17	39	32
Bacteria;Proteobacteria;Alphaproteobacteria;Tistrellales;Geminicoccaceae;uncultured	36	47	32
Bacteria;Proteobacteria;Gammaproteobacteria;Ga0077536;(Ga0077536);(Ga0077536)	16	20	32
Bacteria;Bacteroidota;Bacteroidia;Flavobacteriales;Cryomorphaceae;Vicingus	10	18	31
Bacteria;Bacteroidota;Bacteroidia;Flavobacteriales;Flavobacteriaceae;Ulvibacter	14	12	31
Bacteria;Bacteroidota;Ignavibacteria;Ignavibacteriales;Melioribacteraceae;IheB3-7	2	4	31
Bacteria;Dependentiae;Babeliae;Babeliales;Vermiphilaceae;uncultured bacterium	7	17	31
Bacteria;Proteobacteria;Gammaproteobacteria;Chromatiales;Chromatiaceae;Candidatus Thiobios	0	12	31
Bacteria;Sumerlaeota;Sumerlaeia;Sumerlaeales;Sumerlaeaceae;Sumerlaea	5	6	31
Bacteria;Patescibacteria;Parcubacteria;Candidatus Kaiserbacteria;(Candidatus Kaiserbacteria);(Candidatus Kaiserbacteria)	12	34	30
Bacteria;Proteobacteria;Gammaproteobacteria;Pseudomonadales;Spongiibacteraceae;(Spongiibacteraceae)	33	50	30
Bacteria;Bacteroidota;Bacteroidia;Bacteroidales;Prolixibacteraceae;(Prolixibacteraceae)	2	5	29
Bacteria;Bdellovibrionota;Bdellovibrionia;Bdellovibrionales;Bdellovibrionaceae;Bdellovibrio	95	33	29
Bacteria;Chloroflexi;Dehalococcoidia;SAR202 clade;uncultured bacterium;(uncultured bacterium)	6	20	29
Bacteria;Desulfobacterota;Syntrophobacteria;Syntrophobacterales;uncultured;(uncultured)	5	9	29
Bacteria;Proteobacteria;Alphaproteobacteria;Parvibaculales;PS1 clade;(PS1 clade)	908	25	29
Bacteria;Cyanobacteria;Cyanobacteriia;Synechococcales;Cyanobiaceae;Synechococcus CC9902	1665	113	28
Bacteria;Planctomycetota;Phycisphaerae;MSBL9;4572-13;uncultured bacterium	0	1	28
Bacteria;Proteobacteria;Gammaproteobacteria;Enterobacterales;Colwelliaceae;(Colwelliaceae)	7	16	28
Bacteria;Verrucomicrobiota;Verrucomicrobiae;Verrucomicrobiales;Rubritaleaceae;(Rubritaleaceae)	34	20	28
Bacteria;Bacteroidota;Bacteroidia;Chitinophagales;uncultured;(uncultured)	5	8	27
Bacteria;Bdellovibrionota;Bdellovibrionia;Bacteriovoracales;Bacteriovoracaceae;(Bacteriovoracaceae)	14	25	27
Bacteria;Chloroflexi;Anaerolineae;Anaerolineales;Anaerolineaceae;(Anaerolineaceae)	5	3	27
Bacteria;Latescibacterota;Latescibacteria;Latescibacterales;Latescibacteraceae;uncultured bacterium	6	31	27
Bacteria;Proteobacteria;Gammaproteobacteria;Enterobacterales;Moritellaceae;Paramoritella	0	6	27
Bacteria;Spirochaetota;Spirochaetia;Spirochaetales;Spirochaetaceae;(Spirochaetaceae)	28	5	27
Bacteria;Verrucomicrobiota;Chlamydiae;Chlamydiales;Simkaniaceae;uncultured	18	21	27
Bacteria;Acidobacteriota;AT-s3-28;uncultured bacterium;(uncultured bacterium);(uncultured bacterium)	2	3	26
Bacteria;Armatimonadota;Fimbriimonadia;Fimbriimonadales;Fimbriimonadaceae;uncultured bacterium	0	5	26
Bacteria;Bdellovibrionota;Bdellovibrionia;Bacteriovoracales;Bacteriovoracaceae;Peredibacter	10	13	26
Bacteria;Desulfobacterota;Desulfuromonadia;Desulfuromonadales;Geopsychrobacteraceae;(Geopsychrobacteraceae)	12	32	26
Bacteria;Firmicutes;Bacilli;Staphylococcales;Staphylococcaceae;Staphylococcus	25	22	26
Bacteria;Firmicutes;Clostridia;Clostridiales;Clostridiaceae;uncultured	4	24	26
Bacteria;Firmicutes;Clostridia;Peptostreptococcales-Tissierellales;Peptostreptococcaceae;(Peptostreptococcaceae)	11	6	26
Bacteria;Myxococcota;Polyangia;Polyangiales;Sandaracinaceae;(Sandaracinaceae)	10	23	26
Bacteria;Patescibacteria;Gracilibacteria;uncultured bacterium;(uncultured bacterium);(uncultured bacterium)	2	11	26
Bacteria;Proteobacteria;Alphaproteobacteria;Rhizobiales;Hyphomicrobiaceae;Hyphomicrobium	19	24	26
Bacteria;Proteobacteria;Alphaproteobacteria;Sphingomonadales;Sphingomonadaceae;(Sphingomonadaceae)	40	32	26
Bacteria;Proteobacteria;Gammaproteobacteria;HOC36;uncultured bacterium;(uncultured bacterium)	64	34	26
Bacteria;Proteobacteria;Gammaproteobacteria;Pseudomonadales;Cellvibrionaceae;(Cellvibrionaceae)	13	18	26
Bacteria;Verrucomicrobiota;Chlamydiae;Chlamydiales;Parachlamydiaceae;(Parachlamydiaceae)	10	12	26
Bacteria;Bacteroidota;Bacteroidia;Flavobacteriales;Crocinitomicaceae;Fluviicola	8	12	25
Bacteria;Bacteroidota;Bacteroidia;Flavobacteriales;Flavobacteriaceae;Robiginitalea	32	37	25
Bacteria;Calditrichota;Calditrichia;Calditrichales;Calditrichaceae;(Calditrichaceae)	0	11	25
Bacteria;Desulfobacterota;Desulfobulbia;Desulfobulbales;Desulfobulbaceae;(Desulfobulbaceae)	3	2	25
Bacteria;Desulfobacterota;uncultured;(uncultured);(uncultured);(uncultured)	14	17	25
Bacteria;Hydrogenedentes;Hydrogenedentia;Hydrogenedentiales;Hydrogenedensaceae;uncultured bacterium	7	13	25
Bacteria;Planctomycetota;Pla4 lineage;(Pla4 lineage);(Pla4 lineage);(Pla4 lineage)	1	11	25
Bacteria;Proteobacteria;Gammaproteobacteria;EV818SWSAP88;(EV818SWSAP88);(EV818SWSAP88)	2	1	25
Bacteria;Proteobacteria;Gammaproteobacteria;Enterobacterales;Colwelliaceae;Colwellia	2	10	25
Bacteria;Bacteroidota;Rhodothermia;Rhodothermales;Rhodothermaceae;(Rhodothermaceae)	5	13	24
Bacteria;Bdellovibrionota;Oligoflexia;0319-6G20;uncultured bacterium;(uncultured bacterium)	4	16	24
Bacteria;Dadabacteria;Dadabacteriia;Dadabacteriales;uncultured bacterium;(uncultured bacterium)	144	162	24
Bacteria;Planctomycetota;Phycisphaerae;MSBL9;4572-13;Planctomycetales bacterium 4572_13	8	10	24
Bacteria;Planctomycetota;vadinHA49;uncultured bacterium;(uncultured bacterium);(uncultured bacterium)	3	12	24
Bacteria;Proteobacteria;Alphaproteobacteria;Rhodobacterales;Rhodobacteraceae;Dinoroseobacter	14	7	24
Bacteria;Proteobacteria;Gammaproteobacteria;Enterobacterales;Shewanellaceae;Shewanella	47	31	24
Archaea;Crenarchaeota;Bathyarchaeia;uncultured archaeon;(uncultured archaeon);(uncultured archaeon)	0	1	23
Bacteria;Actinobacteriota;Acidimicrobiia;Microtrichales;Microtrichaceae;IMCC26207	22	19	23
Bacteria;Actinobacteriota;Coriobacteriia;OPB41;uncultured bacterium;(uncultured bacterium)	2	4	23
Bacteria;Marinimicrobia (SAR406 clade);uncultured bacterium;(uncultured bacterium);(uncultured bacterium);(uncultured bacterium)	1	2	23
Bacteria;Modulibacteria;Moduliflexia;Moduliflexales;Moduliflexaceae;uncultured bacterium	0	2	23
Bacteria;Planctomycetota;Planctomycetes;Planctomycetales;Rubinisphaeraceae;Planctomicrobium	29	34	23
Bacteria;Proteobacteria;Gammaproteobacteria;Arenicellales;Arenicellaceae;(Arenicellaceae)	10	21	23
Bacteria;Acidobacteriota;Subgroup 21;(Subgroup 21);(Subgroup 21);(Subgroup 21)	4	20	22
Bacteria;Acidobacteriota;Thermoanaerobaculia;Thermoanaerobaculales;Thermoanaerobaculaceae;(Thermoanaerobaculaceae)	2	1	22
Bacteria;Actinobacteriota;Thermoleophilia;Solirubrobacterales;67-14;uncultured bacterium	19	24	22
Bacteria;Bacteroidota;Bacteroidia;Sphingobacteriales;NS11-12 marine group;(NS11-12 marine group)	1	8	22
Bacteria;Desulfobacterota;Desulfobulbia;Desulfobulbales;Desulfocapsaceae;Desulforhopalus	8	11	22
Bacteria;Myxococcota;Polyangia;(Polyangia);(Polyangia);(Polyangia)	20	22	22
Bacteria;Sumerlaeota;Sumerlaeia;uncultured;uncultured bacterium;(uncultured bacterium)	3	8	22
Bacteria;Verrucomicrobiota;(Verrucomicrobiota);(Verrucomicrobiota);(Verrucomicrobiota);(Verrucomicrobiota)	5	5	22
Bacteria;Desulfobacterota;Desulfobacteria;Desulfobacterales;Desulfosarcinaceae;uncultured	4	2	21
Bacteria;Desulfobacterota;Desulfuromonadia;Desulfuromonadales;Geopsychrobacteraceae;Desulfuromusa	2	18	21
Bacteria;Planctomycetota;BD7-11;uncultured bacterium;(uncultured bacterium);(uncultured bacterium)	8	10	21
Bacteria;Proteobacteria;Alphaproteobacteria;Caulobacterales;Hyphomonadaceae;uncultured	86	93	21
Bacteria;Proteobacteria;Gammaproteobacteria;Pseudomonadales;Gven-F17;(Gven-F17)	26	3	21
Bacteria;Verrucomicrobiota;Verrucomicrobiae;Pedosphaerales;Pedosphaeraceae;(Pedosphaeraceae)	5	14	21
Archaea;Crenarchaeota;Bathyarchaeia;(Bathyarchaeia);(Bathyarchaeia);(Bathyarchaeia)	0	7	20
Bacteria;Chloroflexi;Anaerolineae;uncultured;(uncultured);(uncultured)	0	0	20
Bacteria;Chloroflexi;JG30-KF-CM66;uncultured bacterium;(uncultured bacterium);(uncultured bacterium)	13	25	20
Bacteria;Patescibacteria;Parcubacteria;Candidatus Kaiserbacteria;uncultured bacterium;(uncultured bacterium)	7	19	20
Bacteria;Planctomycetota;Pla4 lineage;uncultured bacterium;(uncultured bacterium);(uncultured bacterium)	4	6	20
Bacteria;WS2;uncultured bacterium;(uncultured bacterium);(uncultured bacterium);(uncultured bacterium)	1	1	20
Bacteria;Actinobacteriota;Coriobacteriia;OPB41;(OPB41);(OPB41)	1	0	19
Bacteria;Bacteroidota;Bacteroidia;Bacteroidales;Marinifilaceae;Marinifilum	2	1	19
Bacteria;Bacteroidota;Bacteroidia;Bacteroidales;Marinilabiliaceae;uncultured	2	1	19
Bacteria;Dependentiae;Babeliae;Babeliales;Babeliaceae;uncultured bacterium	4	2	19
Bacteria;Desulfobacterota;Desulfobacteria;Desulfobacterales;Desulfobacteraceae;uncultured	0	3	19
Bacteria;Fusobacteriota;Fusobacteriia;Fusobacteriales;Fusobacteriaceae;(Fusobacteriaceae)	0	12	19
Bacteria;Myxococcota;Polyangia;MidBa8;(MidBa8);(MidBa8)	1	1	19
Bacteria;Myxococcota;Polyangia;Nannocystales;Nannocystaceae;(Nannocystaceae)	3	19	19
Bacteria;Proteobacteria;Alphaproteobacteria;Caulobacterales;Hyphomonadaceae;(Hyphomonadaceae)	10	17	19
Bacteria;Proteobacteria;Alphaproteobacteria;Caulobacterales;Parvularculaceae;(Parvularculaceae)	21	26	19
Bacteria;Proteobacteria;Alphaproteobacteria;Parvibaculales;(Parvibaculales);(Parvibaculales)	26	14	19
Bacteria;Proteobacteria;Alphaproteobacteria;Rhodospirillales;Magnetospiraceae;Magnetospira	22	32	19
Bacteria;Proteobacteria;Gammaproteobacteria;Chromatiales;Sedimenticolaceae;Sedimenticola	6	24	19
Bacteria;Proteobacteria;Gammaproteobacteria;Enterobacterales;Pseudoalteromonadaceae;Pseudoalteromonas	18	13	19
Bacteria;Proteobacteria;Gammaproteobacteria;Enterobacterales;Vibrionaceae;Aliivibrio	8	7	19
Bacteria;Proteobacteria;Gammaproteobacteria;JTB23;(JTB23);(JTB23)	26	19	19
Bacteria;Proteobacteria;Gammaproteobacteria;Thiomicrospirales;Thiomicrospiraceae;endosymbionts	3	1	19
Bacteria;Spirochaetota;Spirochaetia;Spirochaetales;Spirochaetaceae;Sediminispirochaeta	1	0	19
Bacteria;Deinococcota;Deinococci;Deinococcales;Trueperaceae;Truepera	24	17	18
Bacteria;Firmicutes;Clostridia;Lachnospirales;Lachnospiraceae;Epulopiscium	13	7	18
Bacteria;Firmicutes;Clostridia;Oscillospirales;Hungateiclostridiaceae;uncultured	0	0	18
Bacteria;Myxococcota;Polyangia;Polyangiales;Sandaracinaceae;Sandaracinus	6	18	18
Bacteria;Proteobacteria;Gammaproteobacteria;EC3;uncultured bacterium;(uncultured bacterium)	17	14	18
Bacteria;Proteobacteria;Gammaproteobacteria;Enterobacterales;Enterobacteriaceae;Salmonella	11	8	18
Bacteria;Verrucomicrobiota;Kiritimatiellae;WCHB1-41;uncultured Verrucomicrobia bacterium;(uncultured Verrucomicrobia bacterium)	6	6	18
Bacteria;Verrucomicrobiota;Verrucomicrobiae;Verrucomicrobiales;DEV007;uncultured Verrucomicrobia bacterium	13	24	18
Archaea;Nanoarchaeota;Nanoarchaeia;Woesearchaeales;uncultured euryarchaeote;(uncultured euryarchaeote)	2	1	17
Bacteria;Bacteroidota;Bacteroidia;Flavobacteriales;Flavobacteriaceae;Winogradskyella	19	23	17
Bacteria;Desulfobacterota;Desulfobulbia;Desulfobulbales;Desulfobulbaceae;Desulfobulbus	0	6	17
Bacteria;Desulfobacterota;Desulfobulbia;Desulfobulbales;Desulfurivibrionaceae;MSBL7	0	2	17
Bacteria;Desulfobacterota;Desulfuromonadia;PB19;(PB19);(PB19)	0	2	17
Bacteria;Firmicutes;Clostridia;Clostridiales;Clostridiaceae;(Clostridiaceae)	7	9	17
Bacteria;Firmicutes;Clostridia;Peptostreptococcales-Tissierellales;(Peptostreptococcales-Tissierellales);(Peptostreptococcales-Tissierellales)	13	12	17
Bacteria;Firmicutes;Clostridia;Peptostreptococcales-Tissierellales;Peptostreptococcaceae;Romboutsia	28	4	17
Bacteria;Nitrospinota;P9X2b3D02;uncultured bacterium;(uncultured bacterium);(uncultured bacterium)	1	3	17
Bacteria;Planctomycetota;Phycisphaerae;MSBL9;4572-13;(4572-13)	0	6	17
Bacteria;Planctomycetota;vadinHA49;(vadinHA49);(vadinHA49);(vadinHA49)	3	10	17
Bacteria;Proteobacteria;Alphaproteobacteria;Defluviicoccales;uncultured;(uncultured)	13	29	17
Bacteria;Proteobacteria;Gammaproteobacteria;Diplorickettsiales;Diplorickettsiaceae;Rickettsiella	7	3	17
Bacteria;Verrucomicrobiota;Chlamydiae;Chlamydiales;Parachlamydiaceae;Neochlamydia	2	3	17
Archaea;Nanoarchaeota;Nanoarchaeia;Woesearchaeales;SCGC AAA011-D5;(SCGC AAA011-D5)	0	3	16
Bacteria;Acidobacteriota;Aminicenantia;Aminicenantales;(Aminicenantales);(Aminicenantales)	0	2	16
Bacteria;Bacteroidota;Bacteroidia;Chitinophagales;(Chitinophagales);(Chitinophagales)	6	14	16
Bacteria;Chloroflexi;Dehalococcoidia;(Dehalococcoidia);(Dehalococcoidia);(Dehalococcoidia)	0	1	16
Bacteria;Firmicutes;Clostridia;Oscillospirales;Hungateiclostridiaceae;(Hungateiclostridiaceae)	2	0	16
Bacteria;Firmicutes;Clostridia;Peptostreptococcales-Tissierellales;Peptostreptococcaceae;Tepidibacter	2	0	16
Bacteria;Gemmatimonadota;(Gemmatimonadota);(Gemmatimonadota);(Gemmatimonadota);(Gemmatimonadota)	8	26	16
Bacteria;Myxococcota;Polyangia;Blfdi19;(Blfdi19);(Blfdi19)	4	2	16
Bacteria;Patescibacteria;Gracilibacteria;Candidatus Peribacteria;(Candidatus Peribacteria);(Candidatus Peribacteria)	9	18	16
Bacteria;Planctomycetota;Phycisphaerae;Phycisphaerales;AKAU3564 sediment group;(AKAU3564 sediment group)	0	3	16
Bacteria;Proteobacteria;Alphaproteobacteria;Kordiimonadales;uncultured;uncultured bacterium	4	2	16
Bacteria;Proteobacteria;Alphaproteobacteria;Rhizobiales;KF-JG30-B3;(KF-JG30-B3)	3	22	16
Bacteria;Proteobacteria;Gammaproteobacteria;B2M28;uncultured gamma proteobacterium;(uncultured gamma proteobacterium)	0	2	16
Bacteria;Proteobacteria;Gammaproteobacteria;Diplorickettsiales;Diplorickettsiaceae;uncultured	2	9	16
Bacteria;Proteobacteria;Gammaproteobacteria;Gammaproteobacteria Incertae Sedis;Unknown Family;(Unknown Family)	68	14	16
Bacteria;Bacteroidota;Bacteroidia;Flavobacteriales;Crocinitomicaceae;Crocinitomix	16	7	15
Bacteria;Entotheonellaeota;Entotheonellia;Entotheonellales;Entotheonellaceae;Candidatus Entotheonella	17	45	15
Bacteria;Firmicutes;Bacilli;Haloplasmatales;Haloplasmataceae;Haloplasma	0	0	15
Bacteria;Latescibacterota;Latescibacteria;Latescibacterales;Latescibacteraceae;(Latescibacteraceae)	1	8	15
Bacteria;Myxococcota;Polyangia;Polyangiales;(Polyangiales);(Polyangiales)	8	18	15
Bacteria;NB1-j;uncultured bacterium W4-39b;(uncultured bacterium W4-39b);(uncultured bacterium W4-39b);(uncultured bacterium W4-39b)	4	9	15
Bacteria;Nitrospinota;Nitrospinia;Nitrospinales;Nitrospinaceae;Nitrospina	13	21	15
Bacteria;Planctomycetota;Phycisphaerae;MSBL9;(MSBL9);(MSBL9)	2	4	15
Bacteria;Proteobacteria;Alphaproteobacteria;Sphingomonadales;Sphingomonadaceae;Parasphingopyxis	12	9	15
Bacteria;Proteobacteria;Gammaproteobacteria;Thiohalorhabdales;Thiohalorhabdaceae;uncultured	4	9	15
Bacteria;Verrucomicrobiota;Chlamydiae;Chlamydiales;Waddliaceae;Waddlia	5	21	15
Bacteria;Acidobacteriota;Aminicenantia;Aminicenantales;uncultured bacterium;(uncultured bacterium)	0	8	14
Bacteria;Actinobacteriota;Acidimicrobiia;Microtrichales;Ilumatobacteraceae;uncultured	6	19	14
Bacteria;Actinobacteriota;Thermoleophilia;(Thermoleophilia);(Thermoleophilia);(Thermoleophilia)	6	8	14
Bacteria;Bacteroidota;Bacteroidia;Sphingobacteriales;(Sphingobacteriales);(Sphingobacteriales)	0	13	14
Bacteria;Bacteroidota;Bacteroidia;Sphingobacteriales;AKYH767;uncultured bacterium	0	7	14
Bacteria;Dependentiae;Babeliae;Babeliales;Babeliaceae;(Babeliaceae)	0	1	14
Bacteria;Desulfobacterota;Desulfobulbia;Desulfobulbales;Desulfurivibrionaceae;Desulfurivibrio	1	6	14
Bacteria;Firmicutes;Clostridia;Lachnospirales;Lachnospiraceae;uncultured	0	10	14
Bacteria;Nitrospirota;Thermodesulfovibrionia;uncultured;uncultured bacterium;(uncultured bacterium)	3	6	14
Bacteria;Patescibacteria;ABY1;Candidatus Magasanikbacteria;(Candidatus Magasanikbacteria);(Candidatus Magasanikbacteria)	0	2	14
Bacteria;Proteobacteria;Gammaproteobacteria;Enterobacterales;Enterobacteriaceae;(Enterobacteriaceae)	35	9	14
Bacteria;Proteobacteria;Gammaproteobacteria;Pseudomonadales;Endozoicomonadaceae;Endozoicomonas	3409	26	14
Bacteria;Verrucomicrobiota;Verrucomicrobiae;(Verrucomicrobiae);(Verrucomicrobiae);(Verrucomicrobiae)	12	21	14
Bacteria;Acidobacteriota;Acidobacteriae;PAUC26f;(PAUC26f);(PAUC26f)	5	13	13
Bacteria;Bacteroidota;Bacteroidia;Flavobacteriales;Crocinitomicaceae;uncultured	2	8	13
Bacteria;Calditrichota;Calditrichia;Calditrichales;Calditrichaceae;uncultured bacterium	0	0	13
Bacteria;Chloroflexi;Anaerolineae;SBR1031;uncultured bacterium;(uncultured bacterium)	3	5	13
Bacteria;Chloroflexi;KD4-96;uncultured Gram-positive bacterium;(uncultured Gram-positive bacterium);(uncultured Gram-positive bacterium)	10	6	13
Bacteria;Desulfobacterota;Desulfovibrionia;Desulfovibrionales;Desulfovibrionaceae;Desulfovibrio	1	3	13
Bacteria;Firmicutes;Bacilli;Paenibacillales;Paenibacillaceae;Paenibacillus	26	34	13
Bacteria;Planctomycetota;OM190;uncultured planctomycete;(uncultured planctomycete);(uncultured planctomycete)	5	14	13
Bacteria;Proteobacteria;Alphaproteobacteria;Kiloniellales;Kiloniellaceae;Tistlia	2	2	13
Bacteria;Proteobacteria;Alphaproteobacteria;Kordiimonadales;Kordiimonadaceae;Kordiimonas	23	25	13
Bacteria;Proteobacteria;Gammaproteobacteria;Burkholderiales;Comamonadaceae;Caenimonas	18	11	13
Bacteria;Proteobacteria;Gammaproteobacteria;Nitrosococcales;Nitrosococcaceae;CI75cm.2.12	2	0	13
Bacteria;Proteobacteria;Gammaproteobacteria;Pseudomonadales;Cellvibrionaceae;uncultured	6	4	13
Bacteria;Proteobacteria;Gammaproteobacteria;SZB50;uncultured gamma proteobacterium;(uncultured gamma proteobacterium)	3	6	13
Bacteria;Zixibacteria;(Zixibacteria);(Zixibacteria);(Zixibacteria);(Zixibacteria)	1	8	13
Bacteria;Actinobacteriota;WCHB1-81;(WCHB1-81);(WCHB1-81);(WCHB1-81)	0	0	12
Bacteria;Calditrichota;Calditrichia;Calditrichales;Calditrichaceae;Caldithrix	0	0	12
Bacteria;Desulfobacterota;Desulfobulbia;Desulfobulbales;Desulfocapsaceae;Desulfopila	0	2	12
Bacteria;Desulfobacterota;Desulfuromonadia;(Desulfuromonadia);(Desulfuromonadia);(Desulfuromonadia)	3	8	12
Bacteria;Desulfobacterota;uncultured;uncultured bacterium;(uncultured bacterium);(uncultured bacterium)	7	24	12
Bacteria;Firmicutes;Bacilli;Bacillales;Bacillaceae;(Bacillaceae)	6	8	12
Bacteria;Firmicutes;Clostridia;Lachnospirales;(Lachnospirales);(Lachnospirales)	6	1	12
Bacteria;NB1-j;uncultured organism;(uncultured organism);(uncultured organism);(uncultured organism)	10	8	12
Bacteria;Proteobacteria;Alphaproteobacteria;Micavibrionales;(Micavibrionales);(Micavibrionales)	8	20	12
Bacteria;Proteobacteria;Alphaproteobacteria;Rhodobacterales;Rhodobacteraceae;Limibaculum	15	11	12
Bacteria;Proteobacteria;Gammaproteobacteria;Burkholderiales;Nitrosomonadaceae;IS-44	5	4	12
Bacteria;Proteobacteria;Gammaproteobacteria;Legionellales;Legionellaceae;uncultured	3	5	12
Bacteria;Proteobacteria;Gammaproteobacteria;Pseudomonadales;Nitrincolaceae;(Nitrincolaceae)	1	7	12
Bacteria;Proteobacteria;Gammaproteobacteria;uncultured;uncultured gamma proteobacterium;(uncultured gamma proteobacterium)	1	3	12
Bacteria;Spirochaetota;Spirochaetia;Spirochaetales;Spirochaetaceae;Spirochaeta	1	4	12
Archaea;(Archaea);(Archaea);(Archaea);(Archaea);(Archaea)	4	4	11
Archaea;Crenarchaeota;Nitrososphaeria;Nitrososphaerales;Nitrososphaeraceae;(Nitrososphaeraceae)	19	19	11
Bacteria;Acidobacteriota;Vicinamibacteria;Vicinamibacterales;(Vicinamibacterales);(Vicinamibacterales)	10	12	11
Bacteria;Acidobacteriota;d142;uncultured bacterium;(uncultured bacterium);(uncultured bacterium)	0	0	11
Bacteria;Actinobacteriota;Acidimicrobiia;Microtrichales;Iamiaceae;Iamia	5	8	11
Bacteria;Actinobacteriota;Actinobacteria;Propionibacteriales;Propionibacteriaceae;uncultured	7	3	11
Bacteria;Bacteroidota;Bacteroidia;Bacteroidales;Prolixibacteraceae;Prolixibacter	0	1	11
Bacteria;Bacteroidota;Bacteroidia;Bacteroidetes VC2.1 Bac22;(Bacteroidetes VC2.1 Bac22);(Bacteroidetes VC2.1 Bac22)	2	0	11
Bacteria;Bacteroidota;Bacteroidia;Flavobacteriales;NS9 marine group;(NS9 marine group)	1	0	11
Bacteria;Bdellovibrionota;Bdellovibrionia;Bacteriovoracales;Bacteriovoracaceae;uncultured	3	8	11
Bacteria;Bdellovibrionota;Oligoflexia;Oligoflexales;Oligoflexaceae;(Oligoflexaceae)	2	2	11
Bacteria;Chloroflexi;(Chloroflexi);(Chloroflexi);(Chloroflexi);(Chloroflexi)	14	22	11
Bacteria;Chloroflexi;Anaerolineae;Anaerolineales;Anaerolineaceae;Pelolinea	0	1	11
Bacteria;Desulfobacterota;Desulfobacteria;Desulfobacterales;Desulfosarcinaceae;Desulfosarcina	0	2	11
Bacteria;Desulfobacterota;Desulfobulbia;Desulfobulbales;uncultured;uncultured bacterium	1	1	11
Bacteria;Desulfobacterota;Desulfuromonadia;Bradymonadales;uncultured bacterium;(uncultured bacterium)	2	8	11
Bacteria;Desulfobacterota;Desulfuromonadia;PB19;uncultured bacterium;(uncultured bacterium)	0	11	11
Bacteria;Fibrobacterota;Fibrobacteria;Fibrobacterales;Fibrobacteraceae;uncultured	0	3	11
Bacteria;Myxococcota;Polyangia;Nannocystales;Nannocystaceae;Nannocystis	13	8	11
Bacteria;Myxococcota;Polyangia;UASB-TL25;(UASB-TL25);(UASB-TL25)	2	9	11
Bacteria;Patescibacteria;(Patescibacteria);(Patescibacteria);(Patescibacteria);(Patescibacteria)	7	13	11
Bacteria;Patescibacteria;Gracilibacteria;(Gracilibacteria);(Gracilibacteria);(Gracilibacteria)	8	20	11
Bacteria;Planctomycetota;Phycisphaerae;mle1-8;(mle1-8);(mle1-8)	1	3	11
Bacteria;Planctomycetota;Planctomycetes;Gemmatales;Gemmataceae;uncultured	21	42	11
Bacteria;Planctomycetota;Planctomycetes;Planctomycetales;Rubinisphaeraceae;(Rubinisphaeraceae)	25	17	11
Bacteria;Planctomycetota;Planctomycetes;Planctomycetales;uncultured;(uncultured)	34	27	11
Bacteria;Proteobacteria;Alphaproteobacteria;Caulobacterales;Hyphomonadaceae;Algimonas	5	5	11
Bacteria;Proteobacteria;Alphaproteobacteria;Rhizobiales;Stappiaceae;(Stappiaceae)	41	24	11
Bacteria;Proteobacteria;Gammaproteobacteria;AT-s2-59;uncultured gamma proteobacterium;(uncultured gamma proteobacterium)	5	4	11
Bacteria;Proteobacteria;Gammaproteobacteria;Pseudomonadales;KI89A clade;uncultured gamma proteobacterium	8	13	11
Bacteria;Verrucomicrobiota;Chlamydiae;Chlamydiales;Chlamydiaceae;(Chlamydiaceae)	17	14	11
Bacteria;Verrucomicrobiota;Lentisphaeria;P.palmC41;uncultured bacterium;(uncultured bacterium)	0	0	11
Bacteria;Verrucomicrobiota;Verrucomicrobiae;Opitutales;Puniceicoccaceae;Verruc-01	6	6	11
Bacteria;Verrucomicrobiota;Verrucomicrobiae;Opitutales;uncultured;uncultured bacterium	1	2	11
Bacteria;Acidobacteriota;Acidobacteriae;PAUC26f;uncultured bacterium;(uncultured bacterium)	4	5	10
Bacteria;Actinobacteriota;Acidimicrobiia;Actinomarinales;(Actinomarinales);(Actinomarinales)	3	0	10
Bacteria;Bacteroidota;(Bacteroidota);(Bacteroidota);(Bacteroidota);(Bacteroidota)	1	4	10
Bacteria;Bacteroidota;Bacteroidia;Chitinophagales;uncultured;uncultured Bacteroidetes bacterium	2	4	10
Bacteria;Bacteroidota;Bacteroidia;Cytophagales;Cyclobacteriaceae;Fulvivirga	6	5	10
Bacteria;Bacteroidota;Bacteroidia;Flavobacteriales;Cryomorphaceae;uncultured	10	5	10
Bacteria;Chloroflexi;JG30-KF-CM66;(JG30-KF-CM66);(JG30-KF-CM66);(JG30-KF-CM66)	15	63	10
Bacteria;Deferribacterota;Deferribacteres;Deferribacterales;Deferribacteraceae;uncultured	0	0	10
Bacteria;Desulfobacterota;Desulfobulbia;Desulfobulbales;Desulfocapsaceae;Desulfocapsa	2	3	10
Bacteria;Desulfobacterota;Desulfuromonadia;Desulfuromonadales;Geothermobacteraceae;Geothermobacter	1	1	10
Bacteria;Desulfobacterota;Desulfuromonadia;Desulfuromonadales;Sva1033;uncultured bacterium	0	1	10
Bacteria;Firmicutes;Bacilli;Lactobacillales;Streptococcaceae;Streptococcus	14	8	10
Bacteria;Firmicutes;Clostridia;Clostridiales;Clostridiaceae;Oceanirhabdus	0	8	10
Bacteria;Myxococcota;Polyangia;Blfdi19;uncultured bacterium;(uncultured bacterium)	0	1	10
Bacteria;Patescibacteria;ABY1;(ABY1);(ABY1);(ABY1)	0	6	10
Bacteria;Patescibacteria;ABY1;Candidatus Uhrbacteria;(Candidatus Uhrbacteria);(Candidatus Uhrbacteria)	2	9	10
Bacteria;Planctomycetota;Phycisphaerae;S-70;uncultured bacterium;(uncultured bacterium)	4	7	10
Bacteria;Proteobacteria;Alphaproteobacteria;Rhizobiales;Rhizobiaceae;Allorhizobium-Neorhizobium-Pararhizobium-Rhizobium	8	3	10
Bacteria;Proteobacteria;Gammaproteobacteria;Enterobacterales;Colwelliaceae;Thalassotalea	2	6	10
Bacteria;Proteobacteria;Gammaproteobacteria;Enterobacterales;Moritellaceae;Moritella	1	4	10
Bacteria;Proteobacteria;Gammaproteobacteria;Xanthomonadales;Xanthomonadaceae;Stenotrophomonas	2	4	10
Bacteria;Sumerlaeota;Sumerlaeia;uncultured;(uncultured);(uncultured)	0	2	10
Bacteria;Verrucomicrobiota;Chlamydiae;Chlamydiales;cvE6;(cvE6)	4	3	10
Bacteria;Verrucomicrobiota;Lentisphaeria;(Lentisphaeria);(Lentisphaeria);(Lentisphaeria)	2	1	10
Bacteria;Acidobacteriota;AT-s3-28;(AT-s3-28);(AT-s3-28);(AT-s3-28)	6	8	9
Bacteria;Acidobacteriota;Blastocatellia;(Blastocatellia);(Blastocatellia);(Blastocatellia)	1	4	9
Bacteria;Acidobacteriota;Vicinamibacteria;(Vicinamibacteria);(Vicinamibacteria);(Vicinamibacteria)	1	4	9
Bacteria;Actinobacteriota;Thermoleophilia;Solirubrobacterales;(Solirubrobacterales);(Solirubrobacterales)	13	3	9
Bacteria;Armatimonadota;Fimbriimonadia;Fimbriimonadales;Fimbriimonadaceae;(Fimbriimonadaceae)	2	5	9
Bacteria;Bacteroidota;Bacteroidia;Bacteroidales;Marinilabiliaceae;(Marinilabiliaceae)	0	1	9
Bacteria;Bacteroidota;Bacteroidia;Chitinophagales;Saprospiraceae;Phaeodactylibacter	2	5	9
Bacteria;Bacteroidota;Bacteroidia;Chitinophagales;uncultured;uncultured bacterium	1	5	9
Bacteria;Bacteroidota;Bacteroidia;Flavobacteriales;Flavobacteriaceae;NS5 marine group	83	2	9
Bacteria;Bacteroidota;Bacteroidia;Sphingobacteriales;FFCH9454;uncultured Bacteroidetes bacterium	3	17	9
Bacteria;Campylobacterota;Campylobacteria;Campylobacterales;Arcobacteraceae;uncultured	5	1	9
Bacteria;Chloroflexi;Anaerolineae;ADurb.Bin180;(ADurb.Bin180);(ADurb.Bin180)	0	0	9
Bacteria;Desulfobacterota;Desulfobacteria;Desulfobacterales;Desulfobacteraceae;Desulfoconvexum	0	0	9
Bacteria;Desulfobacterota;Desulfuromonadia;Bradymonadales;(Bradymonadales);(Bradymonadales)	4	9	9
Bacteria;Desulfobacterota;uncultured;uncultured delta proteobacterium;(uncultured delta proteobacterium);(uncultured delta proteobacterium)	6	1	9
Bacteria;Gemmatimonadota;PAUC43f marine benthic group;uncultured sediment bacterium;(uncultured sediment bacterium);(uncultured sediment bacterium)	1	6	9
Bacteria;Myxococcota;bacteriap25;(bacteriap25);(bacteriap25);(bacteriap25)	6	3	9
Bacteria;Patescibacteria;Parcubacteria;Candidatus Campbellbacteria;uncultured bacterium;(uncultured bacterium)	1	3	9
Bacteria;Planctomycetota;Phycisphaerae;CCM11a;uncultured bacterium;(uncultured bacterium)	2	13	9
Bacteria;Proteobacteria;Alphaproteobacteria;Kordiimonadales;uncultured;(uncultured)	7	2	9
Bacteria;Proteobacteria;Alphaproteobacteria;Rhizobiales;Rhizobiaceae;Nitratireductor	7	4	9
Bacteria;Proteobacteria;Alphaproteobacteria;Rhizobiales;Rhizobiales Incertae Sedis;Bauldia	34	31	9
Bacteria;Proteobacteria;Gammaproteobacteria;Burkholderiales;Burkholderiaceae;Burkholderia-Caballeronia-Paraburkholderia	8	10	9
Bacteria;Proteobacteria;Gammaproteobacteria;EPR3968-O8a-Bc78;uncultured bacterium;(uncultured bacterium)	9	26	9
Bacteria;Proteobacteria;Gammaproteobacteria;Nitrosococcales;Nitrosococcaceae;SZB85	1	4	9
Bacteria;Proteobacteria;Gammaproteobacteria;Piscirickettsiales;Piscirickettsiaceae;Piscirickettsia	16	12	9
Bacteria;Proteobacteria;Gammaproteobacteria;Pseudomonadales;OM182 clade;(OM182 clade)	108	11	9
Bacteria;Verrucomicrobiota;Chlamydiae;Chlamydiales;Chlamydiaceae;uncultured	2	6	9
Bacteria;Verrucomicrobiota;Omnitrophia;Omnitrophales;uncultured bacterium;(uncultured bacterium)	9	13	9
Bacteria;Bacteroidota;Bacteroidia;Bacteroidales;Marinilabiliaceae;Labilibacter	0	0	8
Bacteria;Bacteroidota;Bacteroidia;Flavobacteriales;Crocinitomicaceae;(Crocinitomicaceae)	7	4	8
Bacteria;Bacteroidota;Bacteroidia;Flavobacteriales;Flavobacteriaceae;Tenacibaculum	12	14	8
Bacteria;Desulfobacterota;Desulfuromonadia;Desulfuromonadales;Sva1033;uncultured delta proteobacterium	2	0	8
Bacteria;Firmicutes;Bacilli;Bacillales;(Bacillales);(Bacillales)	4	9	8
Bacteria;Firmicutes;Clostridia;Peptostreptococcales-Tissierellales;Anaerovoracaceae;(Anaerovoracaceae)	1	2	8
Bacteria;Firmicutes;Clostridia;Peptostreptococcales-Tissierellales;Caminicellaceae;Paramaledivibacter	5	23	8
Bacteria;Firmicutes;Desulfitobacteriia;Desulfitobacteriales;Desulfitobacteriaceae;Desulfosporosinus	2	1	8
Bacteria;Gemmatimonadota;BD2-11 terrestrial group;uncultured actinobacterium;(uncultured actinobacterium);(uncultured actinobacterium)	4	8	8
Bacteria;MBNT15;(MBNT15);(MBNT15);(MBNT15);(MBNT15)	1	8	8
Bacteria;Myxococcota;Polyangia;Nannocystales;Nannocystaceae;uncultured	1	3	8
Bacteria;Nitrospirota;Thermodesulfovibrionia;uncultured;(uncultured);(uncultured)	2	1	8
Bacteria;Patescibacteria;Parcubacteria;GWA2-38-13b;(GWA2-38-13b);(GWA2-38-13b)	0	8	8
Bacteria;Planctomycetota;BD7-11;(BD7-11);(BD7-11);(BD7-11)	2	9	8
Bacteria;Planctomycetota;Phycisphaerae;C86;uncultured bacterium;(uncultured bacterium)	2	13	8
Bacteria;Planctomycetota;Phycisphaerae;Phycisphaerales;AKAU3564 sediment group;uncultured bacterium	1	3	8
Bacteria;Planctomycetota;Planctomycetes;Planctomycetales;Rubinisphaeraceae;SH-PL14	9	12	8
Bacteria;Proteobacteria;Alphaproteobacteria;Defluviicoccales;uncultured;uncultured Alphaproteobacteria bacterium	1	4	8
Bacteria;Proteobacteria;Alphaproteobacteria;Parvibaculales;Parvibaculaceae;uncultured	2	5	8
Bacteria;Proteobacteria;Alphaproteobacteria;Rhodobacterales;Rhodobacteraceae;Silicimonas	21	8	8
Bacteria;Proteobacteria;Alphaproteobacteria;Rhodospirillales;Magnetospiraceae;uncultured	13	7	8
Bacteria;Proteobacteria;Alphaproteobacteria;Rickettsiales;Rickettsiaceae;uncultured	11	13	8
Bacteria;Proteobacteria;Gammaproteobacteria;Enterobacterales;Kangiellaceae;Aliikangiella	0	2	8
Bacteria;Proteobacteria;Gammaproteobacteria;Ga0077536;uncultured bacterium;(uncultured bacterium)	3	4	8
Bacteria;Proteobacteria;Gammaproteobacteria;Nitrosococcales;Nitrosococcaceae;Cm1-21	9	9	8
Bacteria;Proteobacteria;Gammaproteobacteria;Pseudomonadales;Gven-F17;uncultured bacterium	5	0	8
Bacteria;Proteobacteria;Gammaproteobacteria;Steroidobacterales;Woeseiaceae;(Woeseiaceae)	5	8	8
Bacteria;Proteobacteria;Gammaproteobacteria;UBA10353 marine group;uncultured gamma proteobacterium;(uncultured gamma proteobacterium)	92	7	8
Bacteria;SAR324 clade(Marine group B);uncultured delta proteobacterium;(uncultured delta proteobacterium);(uncultured delta proteobacterium);(uncultured delta proteobacterium)	5	10	8
Bacteria;Verrucomicrobiota;Lentisphaeria;Lentisphaerales;Lentisphaeraceae;Lentisphaera	11	11	8
Bacteria;Verrucomicrobiota;Verrucomicrobiae;Opitutales;Puniceicoccaceae;Pelagicoccus	2	8	8
Bacteria;Actinobacteriota;Acidimicrobiia;Microtrichales;uncultured;uncultured bacterium	7	15	7
Bacteria;Bacteroidota;Bacteroidia;Bacteroidales;Porphyromonadaceae;Porphyromonas	3	2	7
Bacteria;Bacteroidota;Bacteroidia;Flavobacteriales;Flavobacteriaceae;Aquimarina	1	9	7
Bacteria;Bacteroidota;Bacteroidia;Sphingobacteriales;NS11-12 marine group;uncultured bacterium	2	6	7
Bacteria;Bacteroidota;Ignavibacteria;Ignavibacteriales;(Ignavibacteriales);(Ignavibacteriales)	3	4	7
Bacteria;Bdellovibrionota;Bdellovibrionia;Bacteriovoracales;Bacteriovoracaceae;Halobacteriovorax	2	5	7
Bacteria;Chloroflexi;Dehalococcoidia;SAR202 clade;(SAR202 clade);(SAR202 clade)	2	7	7
Bacteria;Cyanobacteria;Vampirivibrionia;Gastranaerophilales;(Gastranaerophilales);(Gastranaerophilales)	1	0	7
Bacteria;Desulfobacterota;Desulfobacteria;Desulfobacterales;Desulfobacteraceae;Desulfobacterium	0	0	7
Bacteria;Desulfobacterota;Desulfobacteria;Desulfobacterales;Desulfolunaceae;Desulfofaba	0	0	7
Bacteria;Desulfobacterota;Desulfuromonadia;Desulfuromonadales;Geopsychrobacteraceae;Malonomonas	1	4	7
Bacteria;Firmicutes;Bacilli;Bacillales;Planococcaceae;Chungangia	0	0	7
Bacteria;Firmicutes;Bacilli;Izemoplasmatales;Izemoplasmataceae;Izimaplasma	0	0	7
Bacteria;Firmicutes;Clostridia;Lachnospirales;Defluviitaleaceae;Defluviitaleaceae UCG-011	4	1	7
Bacteria;Firmicutes;Clostridia;Lachnospirales;Lachnospiraceae;Vallitalea	1	5	7
Bacteria;Myxococcota;(Myxococcota);(Myxococcota);(Myxococcota);(Myxococcota)	13	13	7
Bacteria;Myxococcota;Polyangia;Polyangiales;BIrii41;(BIrii41)	1	3	7
Bacteria;Patescibacteria;ABY1;Candidatus Kuenenbacteria;uncultured deep-sea bacterium;(uncultured deep-sea bacterium)	3	9	7
Bacteria;Patescibacteria;Gracilibacteria;Candidatus Peregrinibacteria;(Candidatus Peregrinibacteria);(Candidatus Peregrinibacteria)	0	1	7
Bacteria;Patescibacteria;Gracilibacteria;uncultured Compostimonas sp.;(uncultured Compostimonas sp.);(uncultured Compostimonas sp.)	0	0	7
Bacteria;Patescibacteria;Microgenomatia;(Microgenomatia);(Microgenomatia);(Microgenomatia)	0	4	7
Bacteria;Patescibacteria;Microgenomatia;Candidatus Pacebacteria;uncultured bacterium;(uncultured bacterium)	4	3	7
Bacteria;Patescibacteria;Microgenomatia;Candidatus Woesebacteria;(Candidatus Woesebacteria);(Candidatus Woesebacteria)	0	1	7
Bacteria;Patescibacteria;Microgenomatia;Candidatus Woesebacteria;uncultured bacterium;(uncultured bacterium)	2	14	7
Bacteria;Patescibacteria;Parcubacteria;Candidatus Campbellbacteria;(Candidatus Campbellbacteria);(Candidatus Campbellbacteria)	1	1	7
Bacteria;Patescibacteria;WWE3;(WWE3);(WWE3);(WWE3)	0	9	7
Bacteria;Planctomycetota;028H05-P-BN-P5;(028H05-P-BN-P5);(028H05-P-BN-P5);(028H05-P-BN-P5)	3	3	7
Bacteria;Planctomycetota;OM190;metagenome;(metagenome);(metagenome)	2	3	7
Bacteria;Planctomycetota;Phycisphaerae;MSBL9;SM23-30;(SM23-30)	0	5	7
Bacteria;Planctomycetota;Planctomycetes;Planctomycetales;Gimesiaceae;(Gimesiaceae)	9	3	7
Bacteria;Proteobacteria;Alphaproteobacteria;Rickettsiales;Rickettsiaceae;Candidatus Megaira	22	3	7
Bacteria;Proteobacteria;Alphaproteobacteria;Sphingomonadales;Sphingomonadaceae;Erythrobacter	4	5	7
Bacteria;Proteobacteria;Alphaproteobacteria;Thalassobaculales;uncultured;uncultured Alphaproteobacteria bacterium	3	8	7
Bacteria;Proteobacteria;Gammaproteobacteria;Burkholderiales;SC-I-84;beta proteobacterium JGI 0001003-N18	23	14	7
Bacteria;Proteobacteria;Gammaproteobacteria;Diplorickettsiales;Diplorickettsiaceae;(Diplorickettsiaceae)	0	1	7
Bacteria;Proteobacteria;Gammaproteobacteria;EPR3968-O8a-Bc78;uncultured gamma proteobacterium;(uncultured gamma proteobacterium)	1	4	7
Bacteria;Proteobacteria;Gammaproteobacteria;Ectothiorhodospirales;Ectothiorhodospiraceae;Thioalkalivibrio	0	0	7
Bacteria;Proteobacteria;Gammaproteobacteria;Gammaproteobacteria Incertae Sedis;Unknown Family;Marinicella	6	7	7
Bacteria;Proteobacteria;Gammaproteobacteria;Pseudomonadales;Nitrincolaceae;Amphritea	2	8	7
Bacteria;Proteobacteria;Gammaproteobacteria;Pseudomonadales;Nitrincolaceae;uncultured	15	1	7
Bacteria;Proteobacteria;Gammaproteobacteria;Tenderiales;Tenderiaceae;Candidatus Tenderia	50	5	7
Bacteria;Schekmanbacteria;uncultured bacterium;(uncultured bacterium);(uncultured bacterium);(uncultured bacterium)	0	1	7
Bacteria;Spirochaetota;Leptospirae;Leptospirales;Leptospiraceae;Turneriella	0	2	7
Bacteria;Verrucomicrobiota;Chlamydiae;Chlamydiales;Chlamydiaceae;Chlamydia	3	17	7
Archaea;Nanoarchaeota;Nanoarchaeia;Woesearchaeales;uncultured archaeon;(uncultured archaeon)	0	3	6
Bacteria;Acidobacteriota;Blastocatellia;Blastocatellales;Blastocatellaceae;(Blastocatellaceae)	3	11	6
Bacteria;Acidobacteriota;Subgroup 22;uncultured Acidobacteria bacterium;(uncultured Acidobacteria bacterium);(uncultured Acidobacteria bacterium)	0	7	6
Bacteria;Acidobacteriota;Vicinamibacteria;Subgroup 9;uncultured Acidobacteria bacterium;(uncultured Acidobacteria bacterium)	2	2	6
Bacteria;Acidobacteriota;d142;(d142);(d142);(d142)	0	0	6
Bacteria;Actinobacteriota;Actinobacteria;Micrococcales;Microbacteriaceae;(Microbacteriaceae)	0	1	6
Bacteria;Actinobacteriota;Thermoleophilia;Gaiellales;(Gaiellales);(Gaiellales)	17	28	6
Bacteria;Bacteroidota;Bacteroidia;Bacteroidales;Marinifilaceae;uncultured	0	0	6
Bacteria;Bacteroidota;Bacteroidia;Chitinophagales;Chitinophagaceae;Taibaiella	0	12	6
Bacteria;Bacteroidota;Bacteroidia;Cytophagales;Cyclobacteriaceae;Ekhidna	3	10	6
Bacteria;Bacteroidota;Bacteroidia;Cytophagales;Cyclobacteriaceae;Reichenbachiella	1	10	6
Bacteria;Bacteroidota;Bacteroidia;Flavobacteriales;Cryomorphaceae;(Cryomorphaceae)	0	3	6
Bacteria;Bacteroidota;Bacteroidia;Sphingobacteriales;Lentimicrobiaceae;(Lentimicrobiaceae)	0	1	6
Bacteria;Campylobacterota;Campylobacteria;Campylobacterales;(Campylobacterales);(Campylobacterales)	2	0	6
Bacteria;Campylobacterota;Campylobacteria;Campylobacterales;Sulfurospirillaceae;Sulfurospirillum	1	0	6
Bacteria;Chloroflexi;Anaerolineae;ADurb.Bin180;uncultured bacterium;(uncultured bacterium)	0	0	6
Bacteria;Chloroflexi;Anaerolineae;SBR1031;A4b;(A4b)	7	8	6
Bacteria;Chloroflexi;Dehalococcoidia;S085;uncultured bacterium;(uncultured bacterium)	5	15	6
Bacteria;Cyanobacteria;Vampirivibrionia;Gastranaerophilales;uncultured bacterium;(uncultured bacterium)	0	1	6
Bacteria;Desulfobacterota;Desulfobacteria;Desulfobacterales;Desulfobacteraceae;Desulfobacter	0	3	6
Bacteria;Firmicutes;Bacilli;Bacillales;Planococcaceae;(Planococcaceae)	1	3	6
Bacteria;Firmicutes;Bacilli;Erysipelotrichales;Erysipelotrichaceae;Turicibacter	3	3	6
Bacteria;Firmicutes;Clostridia;Lachnospirales;Lachnospiraceae;Lachnoclostridium	0	0	6
Bacteria;Firmicutes;Clostridia;Oscillospirales;Ruminococcaceae;(Ruminococcaceae)	7	1	6
Bacteria;Firmicutes;Clostridia;Peptostreptococcales-Tissierellales;Peptostreptococcaceae;Clostridioides	1	1	6
Bacteria;PAUC34f;uncultured bacterium;(uncultured bacterium);(uncultured bacterium);(uncultured bacterium)	0	0	6
Bacteria;Patescibacteria;ABY1;Candidatus Komeilibacteria;uncultured bacterium;(uncultured bacterium)	1	4	6
Bacteria;Patescibacteria;Dojkabacteria;(Dojkabacteria);(Dojkabacteria);(Dojkabacteria)	6	1	6
Bacteria;Patescibacteria;Microgenomatia;Candidatus Chisholmbacteria;uncultured bacterium;(uncultured bacterium)	2	4	6
Bacteria;Patescibacteria;Microgenomatia;Candidatus Woesebacteria;uncultured Microgenomates group bacterium;(uncultured Microgenomates group bacterium)	0	0	6
Bacteria;Patescibacteria;Parcubacteria;Candidatus Moranbacteria;uncultured bacterium;(uncultured bacterium)	5	14	6
Bacteria;Planctomycetota;Phycisphaerae;C86;(C86);(C86)	5	13	6
Bacteria;Planctomycetota;Phycisphaerae;Phycisphaerales;Phycisphaeraceae;CL500-3	11	6	6
Bacteria;Planctomycetota;Phycisphaerae;Pla1 lineage;(Pla1 lineage);(Pla1 lineage)	0	1	6
Bacteria;Planctomycetota;Pla3 lineage;uncultured planctomycete;(uncultured planctomycete);(uncultured planctomycete)	7	3	6
Bacteria;Proteobacteria;Alphaproteobacteria;Caedibacterales;Caedibacteraceae;uncultured	1	1	6
Bacteria;Proteobacteria;Alphaproteobacteria;Defluviicoccales;uncultured;uncultured bacterium	12	6	6
Bacteria;Proteobacteria;Alphaproteobacteria;Kiloniellales;Kiloniellaceae;Limibacillus	1	7	6
Bacteria;Proteobacteria;Alphaproteobacteria;Kordiimonadales;(Kordiimonadales);(Kordiimonadales)	0	0	6
Bacteria;Proteobacteria;Alphaproteobacteria;Rhizobiales;Rhizobiales Incertae Sedis;(Rhizobiales Incertae Sedis)	6	9	6
Bacteria;Proteobacteria;Alphaproteobacteria;Rhodobacterales;Rhodobacteraceae;Boseongicola	5	9	6
Bacteria;Proteobacteria;Alphaproteobacteria;Rhodobacterales;Rhodobacteraceae;Pseudoruegeria	5	0	6
Bacteria;Proteobacteria;Alphaproteobacteria;Rhodospirillales;Rhodospirillaceae;uncultured	2	6	6
Bacteria;Proteobacteria;Alphaproteobacteria;Rickettsiales;(Rickettsiales);(Rickettsiales)	7	13	6
Bacteria;Proteobacteria;Alphaproteobacteria;Sphingomonadales;Sphingomonadaceae;Sphingorhabdus	28	33	6
Bacteria;Proteobacteria;Alphaproteobacteria;Tistrellales;Geminicoccaceae;(Geminicoccaceae)	4	2	6
Bacteria;Proteobacteria;Gammaproteobacteria;Burkholderiales;Comamonadaceae;(Comamonadaceae)	204	5	6
Bacteria;Proteobacteria;Gammaproteobacteria;Chromatiales;(Chromatiales);(Chromatiales)	1	0	6
Bacteria;Proteobacteria;Gammaproteobacteria;Granulosicoccales;uncultured;uncultured bacterium	2	5	6
Bacteria;Proteobacteria;Gammaproteobacteria;Pseudomonadales;BD2-7;(BD2-7)	0	6	6
Bacteria;Proteobacteria;Gammaproteobacteria;Pseudomonadales;Gven-F17;uncultured sediment bacterium	13	2	6
Bacteria;Proteobacteria;Gammaproteobacteria;Pseudomonadales;MBAE14;(MBAE14)	5	4	6
Bacteria;Proteobacteria;Gammaproteobacteria;Pseudomonadales;Nitrincolaceae;Neptuniibacter	2	5	6
Bacteria;Proteobacteria;Gammaproteobacteria;Pseudomonadales;Spongiibacteraceae;uncultured	21	27	6
Bacteria;RCP2-54;uncultured bacterium;(uncultured bacterium);(uncultured bacterium);(uncultured bacterium)	0	0	6
Bacteria;Schekmanbacteria;(Schekmanbacteria);(Schekmanbacteria);(Schekmanbacteria);(Schekmanbacteria)	1	2	6
Bacteria;Spirochaetota;Spirochaetia;Spirochaetales;Spirochaetaceae;GWE2-31-10	0	0	6
Bacteria;Verrucomicrobiota;Chlamydiae;Chlamydiales;Simkaniaceae;Candidatus Rhabdochlamydia	1	1	6
Bacteria;Verrucomicrobiota;Verrucomicrobiae;Opitutales;(Opitutales);(Opitutales)	1	4	6
Bacteria;Verrucomicrobiota;Verrucomicrobiae;Opitutales;Puniceicoccaceae;Cerasicoccus	4	14	6
Archaea;Aenigmarchaeota;Aenigmarchaeia;Aenigmarchaeales;uncultured archaeon;(uncultured archaeon)	0	3	5
Archaea;Asgardarchaeota;Lokiarchaeia;uncultured archaeon;(uncultured archaeon);(uncultured archaeon)	2	0	5
Archaea;Micrarchaeota;Micrarchaeia;Micrarchaeales;(Micrarchaeales);(Micrarchaeales)	0	0	5
Archaea;Nanoarchaeota;Nanoarchaeia;Woesearchaeales;SCGC AAA011-D5;uncultured archaeon	0	1	5
Archaea;Nanoarchaeota;Nanoarchaeia;Woesearchaeales;metagenome;(metagenome)	0	0	5
Bacteria;Acidobacteriota;Holophagae;Acanthopleuribacterales;Acanthopleuribacteraceae;Acanthopleuribacter	0	2	5
Bacteria;Actinobacteriota;Acidimicrobiia;Actinomarinales;uncultured;uncultured organism	5	0	5
Bacteria;Actinobacteriota;Actinobacteria;Micrococcales;(Micrococcales);(Micrococcales)	0	1	5
Bacteria;Actinobacteriota;Actinobacteria;Micromonosporales;Micromonosporaceae;Asanoa	0	0	5
Bacteria;Actinobacteriota;Actinobacteria;Propionibacteriales;Propionibacteriaceae;(Propionibacteriaceae)	1	2	5
Bacteria;Bacteroidota;Bacteroidia;Bacteroidales;Rikenellaceae;Rikenellaceae RC9 gut group	0	0	5
Bacteria;Bacteroidota;Bacteroidia;Cytophagales;Amoebophilaceae;(Amoebophilaceae)	14	19	5
Bacteria;Bacteroidota;Bacteroidia;Flavobacteriales;Flavobacteriaceae;Maritimimonas	22	29	5
Bacteria;Bacteroidota;Bacteroidia;Flavobacteriales;Flavobacteriaceae;Muriicola	5	8	5
Bacteria;Bacteroidota;Bacteroidia;Sphingobacteriales;AKYH767;(AKYH767)	0	1	5
Bacteria;Calditrichota;Calditrichia;Calditrichales;Calditrichaceae;Calorithrix	0	0	5
Bacteria;Chloroflexi;Anaerolineae;RBG-13-54-9;uncultured bacterium;(uncultured bacterium)	0	0	5
Bacteria;Chloroflexi;Anaerolineae;SBR1031;uncultured Chloroflexi bacterium;(uncultured Chloroflexi bacterium)	0	0	5
Bacteria;Chloroflexi;Dehalococcoidia;S085;(S085);(S085)	1	23	5
Bacteria;Cyanobacteria;Cyanobacteriia;Cyanobacteriales;Xenococcaceae;Xenococcus PCC-7305	0	0	5
Bacteria;Cyanobacteria;Vampirivibrionia;Gastranaerophilales;uncultured organism;(uncultured organism)	3	1	5
Bacteria;Desulfobacterota;Desulfobulbia;Desulfobulbales;Desulfocapsaceae;[Desulfobacterium] catecholicum group	1	1	5
Bacteria;Desulfobacterota;Desulfomonilia;Desulfomonilales;Desulfomonilaceae;Desulfomonile	0	1	5
Bacteria;Desulfobacterota;Desulfovibrionia;Desulfovibrionales;Desulfovibrionaceae;Halodesulfovibrio	2	6	5
Bacteria;Firmicutes;Bacilli;Thermoactinomycetales;Thermoactinomycetaceae;Thermoactinomyces	1	0	5
Bacteria;Firmicutes;Clostridia;Caldicoprobacterales;Caldicoprobacteraceae;Caldicoprobacter	0	0	5
Bacteria;Firmicutes;Clostridia;Oscillospirales;(Oscillospirales);(Oscillospirales)	0	4	5
Bacteria;Fusobacteriota;Fusobacteriia;Fusobacteriales;Fusobacteriaceae;Ilyobacter	0	2	5
Bacteria;Marinimicrobia (SAR406 clade);(Marinimicrobia (SAR406 clade));(Marinimicrobia (SAR406 clade));(Marinimicrobia (SAR406 clade));(Marinimicrobia (SAR406 clade))	4	0	5
Bacteria;Modulibacteria;Moduliflexia;Moduliflexales;Moduliflexaceae;(Moduliflexaceae)	0	1	5
Bacteria;Myxococcota;Polyangia;Polyangiales;Eel-36e1D6;(Eel-36e1D6)	2	11	5
Bacteria;Patescibacteria;ABY1;Candidatus Kuenenbacteria;uncultured bacterium;(uncultured bacterium)	0	5	5
Bacteria;Patescibacteria;Gracilibacteria;JGI 0000069-P22;(JGI 0000069-P22);(JGI 0000069-P22)	0	0	5
Bacteria;Patescibacteria;Gracilibacteria;JGI 0000069-P22;uncultured bacterium;(uncultured bacterium)	0	0	5
Bacteria;Patescibacteria;Microgenomatia;Candidatus Levybacteria;(Candidatus Levybacteria);(Candidatus Levybacteria)	2	3	5
Bacteria;Patescibacteria;Parcubacteria;GWA2-38-13b;uncultured deep-sea bacterium;(uncultured deep-sea bacterium)	2	8	5
Bacteria;Planctomycetota;BD7-11;uncultured planctomycete;(uncultured planctomycete);(uncultured planctomycete)	0	9	5
Bacteria;Planctomycetota;Planctomycetes;Planctomycetales;Gimesiaceae;Gimesia	4	3	5
Bacteria;Planctomycetota;Planctomycetes;Planctomycetales;Rubinisphaeraceae;Fuerstia	3	10	5
Bacteria;Planctomycetota;Planctomycetes;uncultured;(uncultured);(uncultured)	4	4	5
Bacteria;Planctomycetota;Planctomycetes;uncultured;uncultured bacterium;(uncultured bacterium)	2	2	5
Bacteria;Proteobacteria;Alphaproteobacteria;AT-s3-44;(AT-s3-44);(AT-s3-44)	4	7	5
Bacteria;Proteobacteria;Alphaproteobacteria;Caulobacterales;(Caulobacterales);(Caulobacterales)	0	0	5
Bacteria;Proteobacteria;Alphaproteobacteria;Caulobacterales;Hyphomonadaceae;SWB02	3	1	5
Bacteria;Proteobacteria;Alphaproteobacteria;Caulobacterales;Parvularculaceae;Marinicaulis	10	23	5
Bacteria;Proteobacteria;Alphaproteobacteria;Defluviicoccales;Defluviicoccaceae;Defluviicoccus	2	5	5
Bacteria;Proteobacteria;Alphaproteobacteria;Kiloniellales;(Kiloniellales);(Kiloniellales)	0	5	5
Bacteria;Proteobacteria;Alphaproteobacteria;Micavibrionales;uncultured;(uncultured)	7	1	5
Bacteria;Proteobacteria;Alphaproteobacteria;Parvibaculales;PS1 clade;uncultured Alphaproteobacteria bacterium	2	3	5
Bacteria;Proteobacteria;Alphaproteobacteria;Rhizobiales;KF-JG30-B3;uncultured bacterium KM4-1-D1	0	2	5
Bacteria;Proteobacteria;Alphaproteobacteria;Rhizobiales;Rhizobiaceae;Ahrensia	4	4	5
Bacteria;Proteobacteria;Alphaproteobacteria;Rhizobiales;Rhizobiaceae;Cohaesibacter	14	3	5
Bacteria;Proteobacteria;Alphaproteobacteria;Rhodobacterales;Rhodobacteraceae;Sulfitobacter	8	3	5
Bacteria;Proteobacteria;Alphaproteobacteria;Sphingomonadales;Sphingomonadaceae;Altererythrobacter	7	6	5
Bacteria;Proteobacteria;Gammaproteobacteria;Ectothiorhodospirales;Thioalkalispiraceae;(Thioalkalispiraceae)	3	0	5
Bacteria;Proteobacteria;Gammaproteobacteria;Enterobacterales;Shewanellaceae;(Shewanellaceae)	1	1	5
Bacteria;Proteobacteria;Gammaproteobacteria;Gammaproteobacteria Incertae Sedis;Unknown Family;uncultured bacterium	9	6	5
Bacteria;Proteobacteria;Gammaproteobacteria;JTB23;uncultured bacterium;(uncultured bacterium)	12	3	5
Bacteria;Proteobacteria;Gammaproteobacteria;Pseudomonadales;Porticoccaceae;(Porticoccaceae)	1	3	5
Bacteria;Proteobacteria;Gammaproteobacteria;Pseudomonadales;Pseudomonadaceae;Pseudomonas	14	7	5
Bacteria;Proteobacteria;Gammaproteobacteria;SZB50;(SZB50);(SZB50)	2	2	5
Bacteria;Verrucomicrobiota;Chlamydiae;LD1-PA32;uncultured organism;(uncultured organism)	1	0	5
Bacteria;Verrucomicrobiota;Omnitrophia;Omnitrophales;uncultured deep-sea bacterium;(uncultured deep-sea bacterium)	0	5	5
Bacteria;Verrucomicrobiota;Verrucomicrobiae;Opitutales;Puniceicoccaceae;(Puniceicoccaceae)	4	13	5
Bacteria;Verrucomicrobiota;Verrucomicrobiae;Pedosphaerales;Pedosphaeraceae;DEV008	4	1	5
Bacteria;Verrucomicrobiota;Verrucomicrobiae;Verrucomicrobiales;Rubritaleaceae;Haloferula	29	23	5
Archaea;Asgardarchaeota;Lokiarchaeia;(Lokiarchaeia);(Lokiarchaeia);(Lokiarchaeia)	0	0	4
Archaea;Nanoarchaeota;Nanoarchaeia;Woesearchaeales;GW2011;AR15	0	0	4
Archaea;Thermoplasmatota;Thermoplasmata;Marine Benthic Group D and DHVEG-1;uncultured archaeon;(uncultured archaeon)	0	0	4
Archaea;Thermoplasmatota;Thermoplasmata;uncultured;(uncultured);(uncultured)	0	0	4
Bacteria;Acidobacteriota;Subgroup 18;uncultured Acidobacteria bacterium;(uncultured Acidobacteria bacterium);(uncultured Acidobacteria bacterium)	0	0	4
Bacteria;Actinobacteriota;Acidimicrobiia;IMCC26256;(IMCC26256);(IMCC26256)	4	5	4
Bacteria;Actinobacteriota;Actinobacteria;Corynebacteriales;Nocardiaceae;Rhodococcus	14	23	4
Bacteria;Actinobacteriota;Actinobacteria;Micromonosporales;Micromonosporaceae;Micromonospora	0	1	4
Bacteria;Actinobacteriota;Thermoleophilia;Solirubrobacterales;Solirubrobacteraceae;Conexibacter	2	2	4
Bacteria;Armatimonadota;Fimbriimonadia;Fimbriimonadales;(Fimbriimonadales);(Fimbriimonadales)	0	3	4
Bacteria;Bacteroidota;Bacteroidia;Chitinophagales;37-13;(37-13)	0	0	4
Bacteria;Bacteroidota;Bacteroidia;Cytophagales;Amoebophilaceae;Candidatus Amoebophilus	10	7	4
Bacteria;Bacteroidota;Bacteroidia;Cytophagales;Cyclobacteriaceae;Marinoscillum	1	3	4
Bacteria;Bacteroidota;Bacteroidia;Flavobacteriales;Flavobacteriaceae;Arcticiflavibacter	1	13	4
Bacteria;Bacteroidota;Bacteroidia;Flavobacteriales;Flavobacteriaceae;Flavirhabdus	8	2	4
Bacteria;Bacteroidota;Bacteroidia;Flavobacteriales;Flavobacteriaceae;Spongiibacterium	0	0	4
Bacteria;Bacteroidota;Kapabacteria;Kapabacteriales;(Kapabacteriales);(Kapabacteriales)	0	3	4
Bacteria;Cyanobacteria;Cyanobacteriia;Cyanobacteriales;(Cyanobacteriales);(Cyanobacteriales)	1	3	4
Bacteria;Cyanobacteria;Cyanobacteriia;Cyanobacteriales;Microcystaceae;Atelocyanobacterium (UCYN-A)	6	1	4
Bacteria;Cyanobacteria;Cyanobacteriia;Synechococcales;Cyanobiaceae;(Cyanobiaceae)	377	35	4
Bacteria;Dadabacteria;Dadabacteriia;Dadabacteriales;uncultured delta proteobacterium;(uncultured delta proteobacterium)	4	9	4
Bacteria;Entotheonellaeota;Entotheonellia;Entotheonellales;Entotheonellaceae;(Entotheonellaceae)	4	5	4
Bacteria;Firmicutes;Bacilli;Thermoactinomycetales;Thermoactinomycetaceae;uncultured	0	0	4
Bacteria;Firmicutes;Clostridia;Lachnospirales;Lachnospiraceae;Abyssivirga	2	2	4
Bacteria;Firmicutes;Clostridia;Peptostreptococcales-Tissierellales;Anaerovoracaceae;Anaerovorax	0	0	4
Bacteria;Firmicutes;Clostridia;Peptostreptococcales-Tissierellales;Anaerovoracaceae;uncultured	0	0	4
Bacteria;Firmicutes;Clostridia;Peptostreptococcales-Tissierellales;Caminicellaceae;(Caminicellaceae)	3	3	4
Bacteria;Firmicutes;Negativicutes;Veillonellales-Selenomonadales;Sporomusaceae;Pelosinus	0	2	4
Bacteria;Gemmatimonadota;S0134 terrestrial group;(S0134 terrestrial group);(S0134 terrestrial group);(S0134 terrestrial group)	2	0	4
Bacteria;Hydrogenedentes;Hydrogenedentia;Hydrogenedentiales;Hydrogenedensaceae;uncultured sediment bacterium	0	0	4
Bacteria;Latescibacterota;uncultured Latescibacteria bacterium;(uncultured Latescibacteria bacterium);(uncultured Latescibacteria bacterium);(uncultured Latescibacteria bacterium)	0	5	4
Bacteria;Myxococcota;Polyangia;MidBa8;uncultured delta proteobacterium;(uncultured delta proteobacterium)	1	0	4
Bacteria;Myxococcota;bacteriap25;uncultured bacterium;(uncultured bacterium);(uncultured bacterium)	8	14	4
Bacteria;Nitrospinota;P9X2b3D02;(P9X2b3D02);(P9X2b3D02);(P9X2b3D02)	0	0	4
Bacteria;Patescibacteria;ABY1;Candidatus Komeilibacteria;(Candidatus Komeilibacteria);(Candidatus Komeilibacteria)	0	0	4
Bacteria;Patescibacteria;CPR2;(CPR2);(CPR2);(CPR2)	0	0	4
Bacteria;Patescibacteria;Gracilibacteria;Candidatus Peregrinibacteria;uncultured bacterium;(uncultured bacterium)	1	1	4
Bacteria;Patescibacteria;Microgenomatia;Candidatus Pacebacteria;(Candidatus Pacebacteria);(Candidatus Pacebacteria)	1	2	4
Bacteria;Patescibacteria;Parcubacteria;CG1-02-40-25;uncultured bacterium;(uncultured bacterium)	0	0	4
Bacteria;Patescibacteria;WWE3;uncultured bacterium;(uncultured bacterium);(uncultured bacterium)	0	3	4
Bacteria;Planctomycetota;Phycisphaerae;Phycisphaerales;Phycisphaeraceae;Phycisphaera	4	3	4
Bacteria;Planctomycetota;Phycisphaerae;Pla1 lineage;uncultured bacterium;(uncultured bacterium)	1	1	4
Bacteria;Proteobacteria;Alphaproteobacteria;Caulobacterales;Hyphomonadaceae;Hellea	3	1	4
Bacteria;Proteobacteria;Alphaproteobacteria;Defluviicoccales;uncultured;uncultured bacterium KM3-47-A6	1	0	4
Bacteria;Proteobacteria;Alphaproteobacteria;Rhizobiales;Devosiaceae;Maritalea	3	3	4
Bacteria;Proteobacteria;Alphaproteobacteria;Rhodobacterales;Rhodobacteraceae;Aliiroseovarius	1	0	4
Bacteria;Proteobacteria;Alphaproteobacteria;uncultured;alpha proteobacterium endosymbiont 2 of Inanidrilus makropetalos;(alpha proteobacterium endosymbiont 2 of Inanidrilus makropetalos)	0	1	4
Bacteria;Proteobacteria;Gammaproteobacteria;Burkholderiales;Burkholderiaceae;Limnobacter	13	5	4
Bacteria;Proteobacteria;Gammaproteobacteria;Cardiobacteriales;Wohlfahrtiimonadaceae;Wohlfahrtiimonas	0	0	4
Bacteria;Proteobacteria;Gammaproteobacteria;Chromatiales;Sedimenticolaceae;(Sedimenticolaceae)	8	2	4
Bacteria;Proteobacteria;Gammaproteobacteria;Ectothiorhodospirales;(Ectothiorhodospirales);(Ectothiorhodospirales)	5	1	4
Bacteria;Proteobacteria;Gammaproteobacteria;Ectothiorhodospirales;Ectothiorhodospiraceae;(Ectothiorhodospiraceae)	0	0	4
Bacteria;Proteobacteria;Gammaproteobacteria;Gammaproteobacteria Incertae Sedis;Unknown Family;Endothiovibrio	0	0	4
Bacteria;Proteobacteria;Gammaproteobacteria;Granulosicoccales;uncultured;(uncultured)	2	6	4
Bacteria;Proteobacteria;Gammaproteobacteria;Legionellales;Legionellaceae;(Legionellaceae)	4	4	4
Bacteria;Proteobacteria;Gammaproteobacteria;MBMPE27;(MBMPE27);(MBMPE27)	3	10	4
Bacteria;Proteobacteria;Gammaproteobacteria;Pseudomonadales;Moraxellaceae;Acinetobacter	17	6	4
Bacteria;Proteobacteria;Gammaproteobacteria;SS1-B-09-64;(SS1-B-09-64);(SS1-B-09-64)	0	0	4
Bacteria;Proteobacteria;Gammaproteobacteria;Xanthomonadales;Xanthomonadaceae;Arenimonas	1	0	4
Bacteria;Proteobacteria;Gammaproteobacteria;pItb-vmat-80;uncultured gamma proteobacterium;(uncultured gamma proteobacterium)	7	8	4
Bacteria;Spirochaetota;Leptospirae;Leptospirales;Leptospiraceae;RBG-16-49-21	0	0	4
Bacteria;Spirochaetota;Spirochaetia;Spirochaetales;Spirochaetaceae;uncultured	1	1	4
Bacteria;Sva0485;uncultured organism;(uncultured organism);(uncultured organism);(uncultured organism)	0	0	4
Bacteria;TA06;uncultured bacterium;(uncultured bacterium);(uncultured bacterium);(uncultured bacterium)	0	0	4
Bacteria;Verrucomicrobiota;Lentisphaeria;P.palmC41;(P.palmC41);(P.palmC41)	0	0	4
Bacteria;Verrucomicrobiota;Verrucomicrobiae;Opitutales;Puniceicoccaceae;Lentimonas	4	3	4
Bacteria;Verrucomicrobiota;Verrucomicrobiae;Pedosphaerales;Pedosphaeraceae;SCGC AAA164-E04	2	0	4
Bacteria;Verrucomicrobiota;Verrucomicrobiae;Verrucomicrobiales;DEV007;uncultured Verrucomicrobium sp.	1	4	4
Bacteria;Verrucomicrobiota;Verrucomicrobiae;Verrucomicrobiales;Rubritaleaceae;Luteolibacter	5	3	4
Archaea;Aenigmarchaeota;Aenigmarchaeia;Aenigmarchaeales;(Aenigmarchaeales);(Aenigmarchaeales)	0	2	3
Archaea;Asgardarchaeota;(Asgardarchaeota);(Asgardarchaeota);(Asgardarchaeota);(Asgardarchaeota)	4	0	3
Archaea;Crenarchaeota;Nitrososphaeria;(Nitrososphaeria);(Nitrososphaeria);(Nitrososphaeria)	6	2	3
Archaea;Crenarchaeota;Nitrososphaeria;Nitrosopumilales;Nitrosopumilaceae;Nitrosarchaeum	0	0	3
Archaea;Iainarchaeota;Iainarchaeia;Iainarchaeales;(Iainarchaeales);(Iainarchaeales)	0	0	3
Archaea;Nanoarchaeota;Nanoarchaeia;Woesearchaeales;Candidatus Yanofskybacteria bacterium RIFCSPHIGHO2_01_FULL_41_26;(Candidatus Yanofskybacteria bacterium RIFCSPHIGHO2_01_FULL_41_26)	0	0	3
Archaea;Thermoplasmatota;Thermoplasmata;Marine Group II;(Marine Group II);(Marine Group II)	0	0	3
Bacteria;Acidobacteriota;Blastocatellia;Pyrinomonadales;Pyrinomonadaceae;RB41	14	0	3
Bacteria;Acidobacteriota;Holophagae;Subgroup 7;(Subgroup 7);(Subgroup 7)	0	3	3
Bacteria;Acidobacteriota;Subgroup 18;uncultured bacterium;(uncultured bacterium);(uncultured bacterium)	0	0	3
Bacteria;Acidobacteriota;Subgroup 26;uncultured Acidobacteria bacterium;(uncultured Acidobacteria bacterium);(uncultured Acidobacteria bacterium)	0	0	3
Bacteria;Acidobacteriota;Vicinamibacteria;Subgroup 17;uncultured Acidobacteria bacterium;(uncultured Acidobacteria bacterium)	1	1	3
Bacteria;Actinobacteriota;Acidimicrobiia;Microtrichales;Ilumatobacteraceae;CL500-29 marine group	1	0	3
Bacteria;Actinobacteriota;Actinobacteria;Corynebacteriales;Nocardiaceae;Gordonia	0	0	3
Bacteria;Actinobacteriota;Actinobacteria;Corynebacteriales;Tsukamurellaceae;Tsukamurella	0	0	3
Bacteria;Actinobacteriota;Actinobacteria;Frankiales;Acidothermaceae;Acidothermus	2	1	3
Bacteria;Actinobacteriota;Actinobacteria;Micrococcales;Cellulomonadaceae;Actinotalea	0	0	3
Bacteria;Actinobacteriota;Actinobacteria;Micromonosporales;Micromonosporaceae;(Micromonosporaceae)	0	2	3
Bacteria;Actinobacteriota;Actinobacteria;Streptosporangiales;Nocardiopsaceae;(Nocardiopsaceae)	1	0	3
Bacteria;Actinobacteriota;Thermoleophilia;Solirubrobacterales;67-14;bacterium YC-ZSS-LKJ159	0	0	3
Bacteria;Actinobacteriota;Thermoleophilia;Solirubrobacterales;Solirubrobacteraceae;Solirubrobacter	0	1	3
Bacteria;Bacteroidota;Bacteroidia;Bacteroidales;Prolixibacteraceae;Sunxiuqinia	1	1	3
Bacteria;Bacteroidota;Bacteroidia;Flavobacteriales;Cryomorphaceae;Cryomorpha	0	1	3
Bacteria;Bacteroidota;Bacteroidia;Flavobacteriales;Flavobacteriaceae;Formosa	16	7	3
Bacteria;Bacteroidota;Bacteroidia;Flavobacteriales;Flavobacteriaceae;Lacinutrix	4	3	3
Bacteria;Bacteroidota;Bacteroidia;Flavobacteriales;Flavobacteriaceae;Muricauda	0	6	3
Bacteria;Bacteroidota;Bacteroidia;Flavobacteriales;Flavobacteriaceae;Polaribacter	12	6	3
Bacteria;Bacteroidota;Bacteroidia;Sphingobacteriales;Lentimicrobiaceae;uncultured bacterium	0	2	3
Bacteria;Bacteroidota;Bacteroidia;Sphingobacteriales;NS11-12 marine group;uncultured Bacteroidetes bacterium	0	1	3
Bacteria;Bacteroidota;Bacteroidia;Sphingobacteriales;ST-12K33;(ST-12K33)	0	0	3
Bacteria;Bacteroidota;Bacteroidia;Sphingobacteriales;Sphingobacteriaceae;(Sphingobacteriaceae)	0	0	3
Bacteria;Bdellovibrionota;(Bdellovibrionota);(Bdellovibrionota);(Bdellovibrionota);(Bdellovibrionota)	1	4	3
Bacteria;Bdellovibrionota;Bdellovibrionia;Bacteriovoracales;Bacteriovoracaceae;uncultured bacterium	1	0	3
Bacteria;Calditrichota;Calditrichia;Calditrichales;Calditrichaceae;JdFR-76	1	4	3
Bacteria;Campylobacterota;Campylobacteria;Campylobacterales;Arcobacteraceae;(Arcobacteraceae)	5	0	3
Bacteria;Chloroflexi;Anaerolineae;RBG-13-54-9;(RBG-13-54-9);(RBG-13-54-9)	0	0	3
Bacteria;Chloroflexi;Anaerolineae;SBR1031;A4b;uncultured Chloroflexi bacterium	0	0	3
Bacteria;Chloroflexi;Anaerolineae;SBR1031;A4b;uncultured bacterium	2	2	3
Bacteria;Chloroflexi;Anaerolineae;SJA-15;uncultured bacterium;(uncultured bacterium)	0	1	3
Bacteria;Chloroflexi;Anaerolineae;Thermoflexales;Thermoflexaceae;Thermoflexus	0	0	3
Bacteria;Chloroflexi;Chloroflexia;Thermomicrobiales;AKYG1722;(AKYG1722)	36	32	3
Bacteria;Chloroflexi;Chloroflexia;Thermomicrobiales;JG30-KF-CM45;(JG30-KF-CM45)	6	2	3
Bacteria;Chloroflexi;Chloroflexia;Thermomicrobiales;JG30-KF-CM45;uncultured bacterium	1	1	3
Bacteria;Chloroflexi;Dehalococcoidia;FS117-23B-02;(FS117-23B-02);(FS117-23B-02)	0	0	3
Bacteria;Chloroflexi;Dehalococcoidia;MSBL5;(MSBL5);(MSBL5)	0	3	3
Bacteria;Cyanobacteria;Vampirivibrionia;(Vampirivibrionia);(Vampirivibrionia);(Vampirivibrionia)	0	2	3
Bacteria;Desulfobacterota;Desulfobacteria;Desulfobacterales;Desulfosarcinaceae;uncultured delta proteobacterium	0	0	3
Bacteria;Desulfobacterota;Desulfobulbia;Desulfobulbales;Desulfocapsaceae;Desulfotalea	0	1	3
Bacteria;Desulfobacterota;Desulfobulbia;Desulfobulbales;Desulfurivibrionaceae;(Desulfurivibrionaceae)	0	1	3
Bacteria;Desulfobacterota;Desulfovibrionia;Desulfovibrionales;(Desulfovibrionales);(Desulfovibrionales)	0	0	3
Bacteria;Elusimicrobiota;Lineage IIb;uncultured Lentisphaerae bacterium;(uncultured Lentisphaerae bacterium);(uncultured Lentisphaerae bacterium)	0	2	3
Bacteria;Entotheonellaeota;Entotheonellia;Entotheonellales;Entotheonellaceae;uncultured bacterium	2	1	3
Bacteria;FCPU426;uncultured bacterium;(uncultured bacterium);(uncultured bacterium);(uncultured bacterium)	1	2	3
Bacteria;Firmicutes;Bacilli;Alicyclobacillales;Alicyclobacillaceae;Alicyclobacillus	1	0	3
Bacteria;Firmicutes;Bacilli;Bacillales;Bacillaceae;Halobacillus	0	1	3
Bacteria;Firmicutes;Bacilli;Bacillales;Bacillaceae;Terribacillus	0	0	3
Bacteria;Firmicutes;Bacilli;Erysipelotrichales;Erysipelotrichaceae;ZOR0006	1	0	3
Bacteria;Firmicutes;Bacilli;Lactobacillales;(Lactobacillales);(Lactobacillales)	0	0	3
Bacteria;Firmicutes;Bacilli;Lactobacillales;Aerococcaceae;(Aerococcaceae)	0	0	3
Bacteria;Firmicutes;Bacilli;Mycoplasmatales;Mycoplasmataceae;uncultured	8	6	3
Bacteria;Firmicutes;Bacilli;Thermoactinomycetales;Thermoactinomycetaceae;Planifilum	0	0	3
Bacteria;Firmicutes;Clostridia;Christensenellales;Christensenellaceae;Christensenellaceae R-7 group	0	0	3
Bacteria;Firmicutes;Clostridia;Clostridia UCG-014;(Clostridia UCG-014);(Clostridia UCG-014)	0	0	3
Bacteria;Firmicutes;Clostridia;Clostridiales;Caloramatoraceae;Clostridium	0	0	3
Bacteria;Firmicutes;Clostridia;Clostridiales;Clostridiaceae;Clostridium sensu stricto 13	1	0	3
Bacteria;Firmicutes;Clostridia;Clostridiales;Clostridiaceae;Clostridium sensu stricto 8	0	0	3
Bacteria;Firmicutes;Clostridia;Lachnospirales;Lachnospiraceae;Lachnospiraceae XPB1014 group	0	0	3
Bacteria;Firmicutes;Clostridia;Oscillospirales;Hungateiclostridiaceae;Acetivibrio	0	0	3
Bacteria;Firmicutes;Clostridia;Peptococcales;Peptococcaceae;Peptococcus	0	0	3
Bacteria;Firmicutes;Clostridia;Peptostreptococcales-Tissierellales;Alkaliphilus;Firmicutes bacterium 1229-1IIA	0	0	3
Bacteria;Firmicutes;Clostridia;Peptostreptococcales-Tissierellales;Peptostreptococcaceae;Paraclostridium	0	0	3
Bacteria;Firmicutes;Negativicutes;Veillonellales-Selenomonadales;Selenomonadaceae;uncultured	0	0	3
Bacteria;Firmicutes;Negativicutes;Veillonellales-Selenomonadales;Sporomusaceae;Sporomusa	1	0	3
Bacteria;Gemmatimonadota;AKAU4049;(AKAU4049);(AKAU4049);(AKAU4049)	6	14	3
Bacteria;Gemmatimonadota;AKAU4049;uncultured bacterium;(uncultured bacterium);(uncultured bacterium)	4	13	3
Bacteria;Gemmatimonadota;Gemmatimonadetes;Gemmatimonadales;Gemmatimonadaceae;(Gemmatimonadaceae)	2	3	3
Bacteria;Latescibacterota;Latescibacteria;Latescibacterales;Latescibacteraceae;Candidatus Latescibacter	0	0	3
Bacteria;Margulisbacteria;uncultured bacterium;(uncultured bacterium);(uncultured bacterium);(uncultured bacterium)	0	0	3
Bacteria;Myxococcota;Polyangia;Blfdi19;metagenome;(metagenome)	0	0	3
Bacteria;Myxococcota;Polyangia;UASB-TL25;uncultured bacterium;(uncultured bacterium)	0	2	3
Bacteria;Myxococcota;Polyangia;UASB-TL25;uncultured organism;(uncultured organism)	0	0	3
Bacteria;Myxococcota;Polyangia;VHS-B3-70;(VHS-B3-70);(VHS-B3-70)	0	0	3
Bacteria;Myxococcota;bacteriap25;Deltaproteobacteria bacterium RIFCSPLOWO2_12_FULL_50_11;(Deltaproteobacteria bacterium RIFCSPLOWO2_12_FULL_50_11);(Deltaproteobacteria bacterium RIFCSPLOWO2_12_FULL_50_11)	0	0	3
Bacteria;NB1-j;uncultured deep-sea bacterium;(uncultured deep-sea bacterium);(uncultured deep-sea bacterium);(uncultured deep-sea bacterium)	0	0	3
Bacteria;Patescibacteria;ABY1;Candidatus Falkowbacteria;uncultured bacterium;(uncultured bacterium)	1	0	3
Bacteria;Patescibacteria;ABY1;Candidatus Uhrbacteria;marine metagenome;(marine metagenome)	0	0	3
Bacteria;Patescibacteria;CPR2;uncultured bacterium;(uncultured bacterium);(uncultured bacterium)	0	0	3
Bacteria;Patescibacteria;Dojkabacteria;uncultured bacterium;(uncultured bacterium);(uncultured bacterium)	4	1	3
Bacteria;Patescibacteria;Gracilibacteria;JGI 0000069-P22;marine metagenome;(marine metagenome)	0	0	3
Bacteria;Patescibacteria;Microgenomatia;Candidatus Levybacteria;uncultured bacterium;(uncultured bacterium)	1	13	3
Bacteria;Patescibacteria;Parcubacteria;Candidatus Moranbacteria;(Candidatus Moranbacteria);(Candidatus Moranbacteria)	1	7	3
Bacteria;Patescibacteria;Parcubacteria;Candidatus Nomurabacteria;uncultured bacterium;(uncultured bacterium)	0	0	3
Bacteria;Planctomycetota;Phycisphaerae;C86;uncultured planctomycete;(uncultured planctomycete)	0	0	3
Bacteria;Planctomycetota;Phycisphaerae;Phycisphaerales;AKAU3564 sediment group;uncultured organism	0	1	3
Bacteria;Planctomycetota;Phycisphaerae;Phycisphaerales;Phycisphaeraceae;uncultured bacterium	0	2	3
Bacteria;Planctomycetota;Planctomycetes;Pirellulales;Pirellulaceae;Roseimaritima	0	0	3
Bacteria;Planctomycetota;vadinHA49;uncultured planctomycete;(uncultured planctomycete);(uncultured planctomycete)	0	1	3
Bacteria;Proteobacteria;Alphaproteobacteria;Paracaedibacterales;Paracaedibacteraceae;Candidatus Paracaedibacter	0	2	3
Bacteria;Proteobacteria;Alphaproteobacteria;Rhizobiales;Beijerinckiaceae;(Beijerinckiaceae)	0	0	3
Bacteria;Proteobacteria;Alphaproteobacteria;Rhizobiales;Rhizobiaceae;Mesorhizobium	12	6	3
Bacteria;Proteobacteria;Alphaproteobacteria;Rhizobiales;Xanthobacteraceae;uncultured	2	0	3
Bacteria;Proteobacteria;Alphaproteobacteria;Rhodobacterales;Rhodobacteraceae;Roseobacter clade NAC11-7 lineage	6	2	3
Bacteria;Proteobacteria;Alphaproteobacteria;Rickettsiales;Rickettsiaceae;Rickettsia	1	1	3
Bacteria;Proteobacteria;Alphaproteobacteria;Rickettsiales;SM2D12;(SM2D12)	4	4	3
Bacteria;Proteobacteria;Alphaproteobacteria;SAR11 clade;Clade I;Clade Ia	166	9	3
Bacteria;Proteobacteria;Alphaproteobacteria;SAR11 clade;Clade II;(Clade II)	19	2	3
Bacteria;Proteobacteria;Alphaproteobacteria;uncultured;metagenome;(metagenome)	0	3	3
Bacteria;Proteobacteria;Alphaproteobacteria;uncultured;uncultured Rhodospirillaceae bacterium;(uncultured Rhodospirillaceae bacterium)	0	0	3
Bacteria;Proteobacteria;Gammaproteobacteria;AT-s2-59;uncultured deep-sea bacterium;(uncultured deep-sea bacterium)	0	0	3
Bacteria;Proteobacteria;Gammaproteobacteria;Burkholderiales;Nitrosomonadaceae;oc32	2	0	3
Bacteria;Proteobacteria;Gammaproteobacteria;Chromatiales;Chromatiaceae;Lamprocystis	0	0	3
Bacteria;Proteobacteria;Gammaproteobacteria;Chromatiales;Sedimenticolaceae;uncultured	0	2	3
Bacteria;Proteobacteria;Gammaproteobacteria;EV818SWSAP88;uncultured gamma proteobacterium;(uncultured gamma proteobacterium)	1	0	3
Bacteria;Proteobacteria;Gammaproteobacteria;Enterobacterales;Aeromonadaceae;Aeromonas	20	3	3
Bacteria;Proteobacteria;Gammaproteobacteria;Enterobacterales;Alteromonadaceae;uncultured	0	1	3
Bacteria;Proteobacteria;Gammaproteobacteria;MBMPE27;uncultured organism;(uncultured organism)	2	0	3
Bacteria;Proteobacteria;Gammaproteobacteria;Nitrosococcales;Nitrosococcaceae;FS142-36B-02	2	8	3
Bacteria;Proteobacteria;Gammaproteobacteria;Nitrosococcales;Nitrosococcaceae;MSB-1D1	0	0	3
Bacteria;Proteobacteria;Gammaproteobacteria;Pseudomonadales;MBAE14;uncultured gamma proteobacterium	0	2	3
Bacteria;Proteobacteria;Gammaproteobacteria;Pseudomonadales;Marinobacteraceae;Marinobacter	10	9	3
Bacteria;Proteobacteria;Gammaproteobacteria;Pseudomonadales;SAR86 clade;(SAR86 clade)	81	0	3
Bacteria;Proteobacteria;Gammaproteobacteria;Thiotrichales;Thiotrichaceae;(Thiotrichaceae)	1	0	3
Bacteria;Proteobacteria;Gammaproteobacteria;Thiotrichales;Thiotrichaceae;Thiothrix	0	0	3
Bacteria;Proteobacteria;Gammaproteobacteria;eub62A3;uncultured gamma proteobacterium;(uncultured gamma proteobacterium)	0	0	3
Bacteria;Proteobacteria;Gammaproteobacteria;uncultured;metagenome;(metagenome)	2	0	3
Bacteria;Spirochaetota;Leptospirae;Leptospirales;Leptospiraceae;uncultured	1	1	3
Bacteria;Verrucomicrobiota;Chlamydiae;Chlamydiales;Parachlamydiaceae;uncultured	4	0	3
Bacteria;Verrucomicrobiota;Kiritimatiellae;(Kiritimatiellae);(Kiritimatiellae);(Kiritimatiellae)	5	5	3
Bacteria;Verrucomicrobiota;Kiritimatiellae;113B434;uncultured bacterium;(uncultured bacterium)	1	0	3
Bacteria;Verrucomicrobiota;Kiritimatiellae;WCHB1-41;uncultured bacterium AD249-B8;(uncultured bacterium AD249-B8)	0	0	3
Bacteria;Verrucomicrobiota;Kiritimatiellae;WCHB1-41;uncultured bacterium AD45-G12;(uncultured bacterium AD45-G12)	0	1	3
Bacteria;Verrucomicrobiota;Lentisphaeria;Oligosphaerales;Lenti-02;(Lenti-02)	0	0	3
Bacteria;Verrucomicrobiota;Lentisphaeria;SS1-B-02-17;(SS1-B-02-17);(SS1-B-02-17)	0	0	3
Bacteria;Verrucomicrobiota;Lentisphaeria;Victivallales;Arctic95B-14;(Arctic95B-14)	4	3	3
Bacteria;Verrucomicrobiota;Lentisphaeria;Victivallales;Arctic95B-14;uncultured bacterium	6	5	3
Bacteria;Verrucomicrobiota;Omnitrophia;Omnitrophales;Candidatus Omnitrophica bacterium 4484_70.1;(Candidatus Omnitrophica bacterium 4484_70.1)	0	0	3
Archaea;Aenigmarchaeota;Deep Sea Euryarchaeotic Group(DSEG);uncultured archaeon;(uncultured archaeon);(uncultured archaeon)	1	4	2
Archaea;Crenarchaeota;Bathyarchaeia;uncultured crenarchaeote;(uncultured crenarchaeote);(uncultured crenarchaeote)	0	0	2
Archaea;Nanoarchaeota;Nanoarchaeia;Woesearchaeales;CG1-02-57-44;uncultured archaeon	0	0	2
Archaea;Nanoarchaeota;Nanoarchaeia;Woesearchaeales;GW2011_GWC1_47_15;Candidatus Amesbacteria bacterium GW2011_GWC1_47_15	0	1	2
Archaea;Nanoarchaeota;Nanoarchaeia;Woesearchaeales;marine metagenome;(marine metagenome)	0	1	2
Bacteria;Acidobacteriota;AT-s3-28;uncultured actinobacterium;(uncultured actinobacterium);(uncultured actinobacterium)	0	0	2
Bacteria;Acidobacteriota;Acidobacteriae;Bryobacterales;Bryobacteraceae;Bryobacter	4	0	2
Bacteria;Acidobacteriota;Aminicenantia;Aminicenantales;uncultured Aminicenantes bacterium;(uncultured Aminicenantes bacterium)	0	0	2
Bacteria;Acidobacteriota;Blastocatellia;Blastocatellales;Blastocatellaceae;JGI 0001001-H03	4	4	2
Bacteria;Acidobacteriota;Subgroup 21;uncultured Acidobacterium sp.;(uncultured Acidobacterium sp.);(uncultured Acidobacterium sp.)	1	1	2
Bacteria;Acidobacteriota;d142;uncultured organism;(uncultured organism);(uncultured organism)	0	0	2
Bacteria;Actinobacteriota;Acidimicrobiia;Actinomarinales;Actinomarinaceae;Candidatus Actinomarina	10	0	2
Bacteria;Actinobacteriota;Acidimicrobiia;Microtrichales;uncultured;uncultured actinobacterium	2	7	2
Bacteria;Actinobacteriota;Actinobacteria;Actinomycetales;Actinomycetaceae;Actinomyces	0	0	2
Bacteria;Actinobacteriota;Actinobacteria;Bifidobacteriales;Bifidobacteriaceae;Aeriscardovia	0	0	2
Bacteria;Actinobacteriota;Actinobacteria;Frankiales;Frankiaceae;Jatrophihabitans	0	0	2
Bacteria;Actinobacteriota;Actinobacteria;Propionibacteriales;Nocardioidaceae;(Nocardioidaceae)	0	0	2
Bacteria;Actinobacteriota;Actinobacteria;Propionibacteriales;Nocardioidaceae;Nocardioides	6	2	2
Bacteria;Actinobacteriota;Actinobacteria;Pseudonocardiales;Pseudonocardiaceae;Actinomycetospora	0	0	2
Bacteria;Actinobacteriota;Actinobacteria;Streptosporangiales;Nocardiopsaceae;Thermobifida	0	0	2
Bacteria;Actinobacteriota;Actinobacteria;Streptosporangiales;Thermomonosporaceae;Actinoallomurus	0	1	2
Bacteria;Actinobacteriota;Rubrobacteria;Rubrobacterales;Rubrobacteriaceae;Rubrobacter	0	2	2
Bacteria;Actinobacteriota;Thermoleophilia;Solirubrobacterales;Solirubrobacteraceae;(Solirubrobacteraceae)	0	1	2
Bacteria;Bacteroidota;Bacteroidia;Bacteroidales;Prolixibacteraceae;uncultured	0	0	2
Bacteria;Bacteroidota;Bacteroidia;Bacteroidetes VC2.1 Bac22;uncultured bacterium;(uncultured bacterium)	1	0	2
Bacteria;Bacteroidota;Bacteroidia;Chitinophagales;Chitinophagaceae;Edaphobaculum	0	1	2
Bacteria;Bacteroidota;Bacteroidia;Chitinophagales;Saprospiraceae;Saprospira	0	0	2
Bacteria;Bacteroidota;Bacteroidia;Cytophagales;Flammeovirgaceae;Flexithrix	0	0	2
Bacteria;Bacteroidota;Bacteroidia;Cytophagales;Microscillaceae;uncultured	0	0	2
Bacteria;Bacteroidota;Bacteroidia;Flavobacteriales;Flavobacteriaceae;Dokdonia	0	1	2
Bacteria;Bacteroidota;Bacteroidia;Flavobacteriales;Flavobacteriaceae;Flavobacterium	9	1	2
Bacteria;Bacteroidota;Bacteroidia;Flavobacteriales;Flavobacteriaceae;Zobellia	7	8	2
Bacteria;Bacteroidota;Bacteroidia;Flavobacteriales;Flavobacteriaceae;uncultured bacterium	4	3	2
Bacteria;Bacteroidota;Bacteroidia;Flavobacteriales;NS7 marine group;uncultured deep-sea bacterium	0	5	2
Bacteria;Bacteroidota;Bacteroidia;Sphingobacteriales;Lentimicrobiaceae;uncultured Bacteroidetes bacterium	0	0	2
Bacteria;Bacteroidota;Ignavibacteria;Ignavibacteriales;PHOS-HE36;(PHOS-HE36)	2	3	2
Bacteria;Bacteroidota;Ignavibacteria;Ignavibacteriales;PHOS-HE36;uncultured bacterium	2	4	2
Bacteria;Bacteroidota;Kapabacteria;Kapabacteriales;uncultured organism;(uncultured organism)	0	0	2
Bacteria;Bacteroidota;Kryptonia;Kryptoniales;MSB-3C8;metagenome	0	0	2
Bacteria;Bacteroidota;Rhodothermia;Rhodothermales;Rhodothermaceae;Longimonas	0	0	2
Bacteria;Bdellovibrionota;Bdellovibrionia;Bacteriovoracales;Bacteriovoracaceae;Bacteriovorax	0	0	2
Bacteria;Bdellovibrionota;Oligoflexia;0319-6G20;uncultured proteobacterium;(uncultured proteobacterium)	0	0	2
Bacteria;Caldatribacteriota;JS1;(JS1);(JS1);(JS1)	1	1	2
Bacteria;Calditrichota;Calditrichia;Calditrichales;Calditrichaceae;SM23-31	0	0	2
Bacteria;Campylobacterota;Campylobacteria;Campylobacterales;Sulfurimonadaceae;(Sulfurimonadaceae)	0	0	2
Bacteria;Chloroflexi;Anaerolineae;Ardenticatenales;uncultured;uncultured Chloroflexi bacterium	1	1	2
Bacteria;Chloroflexi;Anaerolineae;Caldilineales;Caldilineaceae;(Caldilineaceae)	8	6	2
Bacteria;Chloroflexi;Anaerolineae;SBR1031;anaerobic digester metagenome;(anaerobic digester metagenome)	0	0	2
Bacteria;Chloroflexi;Anaerolineae;SJA-15;(SJA-15);(SJA-15)	0	0	2
Bacteria;Chloroflexi;Dehalococcoidia;FS117-23B-02;uncultured prokaryote;(uncultured prokaryote)	0	0	2
Bacteria;Chloroflexi;Dehalococcoidia;GIF9;AB-539-J10;SCGC-AB-539-J10	0	0	2
Bacteria;Chloroflexi;Ktedonobacteria;Ktedonobacterales;JG30-KF-AS9;(JG30-KF-AS9)	0	0	2
Bacteria;Chloroflexi;TK17;uncultured bacterium;(uncultured bacterium);(uncultured bacterium)	0	2	2
Bacteria;Cyanobacteria;Cyanobacteriia;Cyanobacteriales;Xenococcaceae;Pleurocapsa PCC-7319	0	0	2
Bacteria;Cyanobacteria;Cyanobacteriia;Leptolyngbyales;Leptolyngbyaceae;uncultured	0	0	2
Bacteria;Cyanobacteria;Vampirivibrionia;Obscuribacterales;Obscuribacteraceae;(Obscuribacteraceae)	1	0	2
Bacteria;Dependentiae;Babeliae;Babeliales;UBA12409;(UBA12409)	0	1	2
Bacteria;Dependentiae;Babeliae;Babeliales;UBA12409;uncultured bacterium	0	0	2
Bacteria;Dependentiae;Babeliae;Babeliales;Vermiphilaceae;candidate division TM6 bacterium GW2011_GWF2_30_66	0	0	2
Bacteria;Desulfobacterota;Desulfobacteria;Desulfobacterales;Desulfobacteraceae;Desulfotignum	0	0	2
Bacteria;Desulfobacterota;Desulfobulbia;Desulfobulbales;Desulfobulbaceae;Candidatus Electrothrix	0	0	2
Bacteria;Desulfobacterota;Desulfuromonadia;Desulfuromonadales;Desulfuromonadaceae;(Desulfuromonadaceae)	2	5	2
Bacteria;Desulfobacterota;Desulfuromonadia;Desulfuromonadales;Desulfuromonadaceae;Desulfuromonas	2	3	2
Bacteria;Desulfobacterota;Desulfuromonadia;Desulfuromonadales;Syntrophotaleaceae;Syntrophotalea	0	2	2
Bacteria;Desulfobacterota;Desulfuromonadia;PB19;uncultured delta proteobacterium;(uncultured delta proteobacterium)	0	2	2
Bacteria;Desulfobacterota;Dissulfuribacteria;Dissulfuribacterales;Dissulfuribacteraceae;(Dissulfuribacteraceae)	0	0	2
Bacteria;Desulfobacterota;Syntrophia;Syntrophales;(Syntrophales);(Syntrophales)	0	1	2
Bacteria;Desulfobacterota;Syntrophia;Syntrophales;uncultured;uncultured bacterium	0	0	2
Bacteria;Elusimicrobiota;Lineage IIc;uncultured bacterium;(uncultured bacterium);(uncultured bacterium)	1	2	2
Bacteria;Firmicutes;Bacilli;Bacillales;Planococcaceae;Lysinibacillus	0	1	2
Bacteria;Firmicutes;Bacilli;Bacillales;Planococcaceae;Sporosarcina	0	3	2
Bacteria;Firmicutes;Bacilli;Erysipelotrichales;Erysipelatoclostridiaceae;Candidatus Stoquefichus	0	0	2
Bacteria;Firmicutes;Bacilli;Erysipelotrichales;Erysipelotrichaceae;(Erysipelotrichaceae)	0	0	2
Bacteria;Firmicutes;Bacilli;Izemoplasmatales;(Izemoplasmatales);(Izemoplasmatales)	0	0	2
Bacteria;Firmicutes;Bacilli;Lactobacillales;Enterococcaceae;Enterococcus	2	0	2
Bacteria;Firmicutes;Bacilli;Lactobacillales;Lactobacillaceae;(Lactobacillaceae)	17	0	2
Bacteria;Firmicutes;Bacilli;Lactobacillales;Lactobacillaceae;Leuconostoc	8	2	2
Bacteria;Firmicutes;Clostridia;Clostridiales;Caloramatoraceae;Fonticella	0	0	2
Bacteria;Firmicutes;Clostridia;Lachnospirales;Lachnospiraceae;Natranaerovirga	1	0	2
Bacteria;Firmicutes;Clostridia;Lachnospirales;Lachnospiraceae;Pseudobutyrivibrio	0	0	2
Bacteria;Firmicutes;Clostridia;Lachnospirales;Lachnospiraceae;Tyzzerella	0	1	2
Bacteria;Firmicutes;Clostridia;Oscillospirales;Ruminococcaceae;Incertae Sedis	0	0	2
Bacteria;Firmicutes;Clostridia;Peptococcales;Peptococcaceae;uncultured	1	1	2
Bacteria;Firmicutes;Clostridia;Peptostreptococcales-Tissierellales;Alkaliphilus;uncultured bacterium	1	0	2
Bacteria;Firmicutes;Clostridia;Peptostreptococcales-Tissierellales;Anaeromicrobium;(Anaeromicrobium)	2	1	2
Bacteria;Firmicutes;Clostridia;Peptostreptococcales-Tissierellales;MCWD3;Clostridiales bacterium MCWD3	0	0	2
Bacteria;Firmicutes;Clostridia;Peptostreptococcales-Tissierellales;Thermotaleaceae;Geosporobacter	0	0	2
Bacteria;Firmicutes;Incertae Sedis;DTU014;uncultured bacterium;(uncultured bacterium)	0	0	2
Bacteria;Firmicutes;Limnochordia;Hydrogenispora;uncultured bacterium;(uncultured bacterium)	0	0	2
Bacteria;Firmicutes;Syntrophomonadia;Syntrophomonadales;Syntrophomonadaceae;Syntrophomonas	1	0	2
Bacteria;Firmicutes;Thermoanaerobacteria;Thermoanaerobacterales;Thermoanaerobacteraceae;Caldanaerobacter	1	1	2
Bacteria;Firmicutes;Thermoanaerobacteria;Thermoanaerobacterales;Thermoanaerobacteraceae;Thermoanaerobacter	0	4	2
Bacteria;Hydrogenedentes;Hydrogenedentia;Hydrogenedentiales;Hydrogenedensaceae;YC-ZSS-LKJ63	0	0	2
Bacteria;Hydrogenedentes;Hydrogenedentia;Hydrogenedentiales;Hydrogenedensaceae;uncultured organism	0	0	2
Bacteria;MBNT15;uncultured bacterium;(uncultured bacterium);(uncultured bacterium);(uncultured bacterium)	2	3	2
Bacteria;Margulisbacteria;(Margulisbacteria);(Margulisbacteria);(Margulisbacteria);(Margulisbacteria)	0	0	2
Bacteria;Myxococcota;Polyangia;UASB-TL25;uncultured Kofleriaceae bacterium;(uncultured Kofleriaceae bacterium)	0	1	2
Bacteria;Myxococcota;Polyangia;UASB-TL25;uncultured delta proteobacterium;(uncultured delta proteobacterium)	0	1	2
Bacteria;Myxococcota;bacteriap25;uncultured delta proteobacterium;(uncultured delta proteobacterium);(uncultured delta proteobacterium)	1	2	2
Bacteria;NKB15;uncultured organism;(uncultured organism);(uncultured organism);(uncultured organism)	1	1	2
Bacteria;Nitrospirota;4-29-1;(4-29-1);(4-29-1);(4-29-1)	0	0	2
Bacteria;PAUC34f;(PAUC34f);(PAUC34f);(PAUC34f);(PAUC34f)	1	4	2
Bacteria;Patescibacteria;ABY1;Candidatus Falkowbacteria;(Candidatus Falkowbacteria);(Candidatus Falkowbacteria)	1	5	2
Bacteria;Patescibacteria;ABY1;Candidatus Kerfeldbacteria;uncultured bacterium;(uncultured bacterium)	0	2	2
Bacteria;Patescibacteria;ABY1;Candidatus Uhrbacteria;uncultured bacterium;(uncultured bacterium)	0	0	2
Bacteria;Patescibacteria;Gracilibacteria;Candidatus Abawacabacteria;uncultured bacterium;(uncultured bacterium)	0	1	2
Bacteria;Patescibacteria;Gracilibacteria;uncultured organism;(uncultured organism);(uncultured organism)	0	7	2
Bacteria;Patescibacteria;Gracilibacteria;wastewater metagenome;(wastewater metagenome);(wastewater metagenome)	0	0	2
Bacteria;Patescibacteria;Microgenomatia;Candidatus Beckwithbacteria;(Candidatus Beckwithbacteria);(Candidatus Beckwithbacteria)	0	0	2
Bacteria;Patescibacteria;Microgenomatia;Candidatus Gottesmanbacteria;(Candidatus Gottesmanbacteria);(Candidatus Gottesmanbacteria)	0	1	2
Bacteria;Patescibacteria;Microgenomatia;Candidatus Woesebacteria;Candidatus Woesebacteria bacterium GW2011_GWC1_38_13;(Candidatus Woesebacteria bacterium GW2011_GWC1_38_13)	0	0	2
Bacteria;Patescibacteria;Parcubacteria;Candidatus Adlerbacteria;uncultured bacterium;(uncultured bacterium)	0	1	2
Bacteria;Patescibacteria;Parcubacteria;Candidatus Kaiserbacteria;groundwater metagenome;(groundwater metagenome)	0	0	2
Bacteria;Patescibacteria;Parcubacteria;Candidatus Moranbacteria;uncultured organism;(uncultured organism)	0	0	2
Bacteria;Patescibacteria;Parcubacteria;Candidatus Terrybacteria;uncultured deep-sea bacterium;(uncultured deep-sea bacterium)	0	0	2
Bacteria;Patescibacteria;Parcubacteria;Candidatus Yanofskybacteria;(Candidatus Yanofskybacteria);(Candidatus Yanofskybacteria)	2	1	2
Bacteria;Patescibacteria;Parcubacteria;Candidatus Yanofskybacteria;uncultured bacterium;(uncultured bacterium)	1	0	2
Bacteria;Patescibacteria;Parcubacteria;GWB1-42-6;(GWB1-42-6);(GWB1-42-6)	0	0	2
Bacteria;Patescibacteria;Parcubacteria;uncultured bacterium;(uncultured bacterium);(uncultured bacterium)	1	3	2
Bacteria;Patescibacteria;WWE3;candidate division WWE3 bacterium RIFCSPLOWO2_12_FULL_36_10;(candidate division WWE3 bacterium RIFCSPLOWO2_12_FULL_36_10);(candidate division WWE3 bacterium RIFCSPLOWO2_12_FULL_36_10)	0	0	2
Bacteria;Patescibacteria;WWE3;uncultured candidate division WWE3 bacterium;(uncultured candidate division WWE3 bacterium);(uncultured candidate division WWE3 bacterium)	0	0	2
Bacteria;Planctomycetota;028H05-P-BN-P5;uncultured bacterium;(uncultured bacterium);(uncultured bacterium)	0	1	2
Bacteria;Planctomycetota;OM190;wastewater metagenome;(wastewater metagenome);(wastewater metagenome)	0	0	2
Bacteria;Planctomycetota;Phycisphaerae;CCM11a;uncultured deep-sea bacterium;(uncultured deep-sea bacterium)	0	0	2
Bacteria;Planctomycetota;Phycisphaerae;MSBL9;L21-RPul-D3;uncultured bacterium	0	0	2
Bacteria;Planctomycetota;Phycisphaerae;MSBL9;SM23-30;uncultured bacterium	0	0	2
Bacteria;Planctomycetota;Phycisphaerae;MSBL9;SM23-30;uncultured deep-sea bacterium	1	0	2
Bacteria;Planctomycetota;Phycisphaerae;MSBL9;ST-NAGAB-D1;(ST-NAGAB-D1)	0	0	2
Bacteria;Planctomycetota;Phycisphaerae;Phycisphaerales;AKAU3564 sediment group;uncultured Phycisphaerales bacterium	0	1	2
Bacteria;Planctomycetota;Phycisphaerae;Phycisphaerales;AKAU3564 sediment group;uncultured Planctomycetales bacterium	0	0	2
Bacteria;Planctomycetota;Phycisphaerae;Phycisphaerales;Phycisphaeraceae;AKYG587	0	0	2
Bacteria;Planctomycetota;Phycisphaerae;Phycisphaerales;Phycisphaeraceae;FS140-16B-02 marine group	1	0	2
Bacteria;Planctomycetota;Phycisphaerae;mle1-8;uncultured bacterium;(uncultured bacterium)	3	3	2
Bacteria;Planctomycetota;Pla3 lineage;unidentified marine bacterioplankton;(unidentified marine bacterioplankton);(unidentified marine bacterioplankton)	0	2	2
Bacteria;Planctomycetota;Pla4 lineage;metagenome;(metagenome);(metagenome)	9	0	2
Bacteria;Planctomycetota;Pla4 lineage;uncultured planctomycete;(uncultured planctomycete);(uncultured planctomycete)	0	0	2
Bacteria;Proteobacteria;Alphaproteobacteria;Azospirillales;Azospirillaceae;Azospirillum	2	4	2
Bacteria;Proteobacteria;Alphaproteobacteria;Caulobacterales;Hyphomonadaceae;Hyphomonas	0	0	2
Bacteria;Proteobacteria;Alphaproteobacteria;Micavibrionales;uncultured;uncultured organism	0	0	2
Bacteria;Proteobacteria;Alphaproteobacteria;Parvibaculales;PS1 clade;uncultured organism	0	1	2
Bacteria;Proteobacteria;Alphaproteobacteria;Rhizobiales;Hyphomicrobiaceae;Pedomicrobium	7	1	2
Bacteria;Proteobacteria;Alphaproteobacteria;Rhizobiales;Rhizobiaceae;Hoeflea	7	2	2
Bacteria;Proteobacteria;Alphaproteobacteria;Rhodobacterales;Rhodobacteraceae;HIMB11	0	0	2
Bacteria;Proteobacteria;Alphaproteobacteria;Rhodobacterales;Rhodobacteraceae;Roseovarius	26	11	2
Bacteria;Proteobacteria;Alphaproteobacteria;Rhodobacterales;Rhodobacteraceae;Tateyamaria	4	2	2
Bacteria;Proteobacteria;Alphaproteobacteria;Rhodospirillales;Magnetospirillaceae;(Magnetospirillaceae)	0	4	2
Bacteria;Proteobacteria;Alphaproteobacteria;Rhodospirillales;Rhodospirillaceae;(Rhodospirillaceae)	0	3	2
Bacteria;Proteobacteria;Alphaproteobacteria;Rhodospirillales;Rhodospirillaceae;Candidatus Riegeria	0	0	2
Bacteria;Proteobacteria;Alphaproteobacteria;Rhodospirillales;Terasakiellaceae;uncultured	68	4	2
Bacteria;Proteobacteria;Alphaproteobacteria;Rickettsiales;AB1;uncultured bacterium	0	0	2
Bacteria;Proteobacteria;Alphaproteobacteria;Rickettsiales;Rickettsiaceae;(Rickettsiaceae)	1	5	2
Bacteria;Proteobacteria;Alphaproteobacteria;Rickettsiales;SM2D12;uncultured bacterium	1	1	2
Bacteria;Proteobacteria;Alphaproteobacteria;SAR11 clade;(SAR11 clade);(SAR11 clade)	19	2	2
Bacteria;Proteobacteria;Gammaproteobacteria;Arenicellales;Arenicellaceae;HTCC5015	1	1	2
Bacteria;Proteobacteria;Gammaproteobacteria;Burkholderiales;Rhodocyclaceae;(Rhodocyclaceae)	32	1	2
Bacteria;Proteobacteria;Gammaproteobacteria;D90;(D90);(D90)	36	125	2
Bacteria;Proteobacteria;Gammaproteobacteria;D90;uncultured gamma proteobacterium;(uncultured gamma proteobacterium)	0	1	2
Bacteria;Proteobacteria;Gammaproteobacteria;D90;uncultured organism;(uncultured organism)	0	9	2
Bacteria;Proteobacteria;Gammaproteobacteria;Diplorickettsiales;Diplorickettsiaceae;Aquicella	2	10	2
Bacteria;Proteobacteria;Gammaproteobacteria;Ectothiorhodospirales;Ectothiorhodospiraceae;uncultured	10	0	2
Bacteria;Proteobacteria;Gammaproteobacteria;Enterobacterales;Kangiellaceae;Kangiella	1	2	2
Bacteria;Proteobacteria;Gammaproteobacteria;F9P41300-M23;uncultured bacterium;(uncultured bacterium)	2	5	2
Bacteria;Proteobacteria;Gammaproteobacteria;Ga0077536;uncultured gamma proteobacterium;(uncultured gamma proteobacterium)	3	2	2
Bacteria;Proteobacteria;Gammaproteobacteria;Granulosicoccales;(Granulosicoccales);(Granulosicoccales)	0	0	2
Bacteria;Proteobacteria;Gammaproteobacteria;HOC36;uncultured gamma proteobacterium;(uncultured gamma proteobacterium)	0	3	2
Bacteria;Proteobacteria;Gammaproteobacteria;HOC36;uncultured sediment bacterium;(uncultured sediment bacterium)	0	0	2
Bacteria;Proteobacteria;Gammaproteobacteria;JTB23;uncultured gamma proteobacterium;(uncultured gamma proteobacterium)	2	0	2
Bacteria;Proteobacteria;Gammaproteobacteria;Nitrosococcales;Nitrosococcaceae;3PJM14	0	0	2
Bacteria;Proteobacteria;Gammaproteobacteria;Nitrosococcales;Nitrosococcaceae;wb1-P19	0	0	2
Bacteria;Proteobacteria;Gammaproteobacteria;Pseudomonadales;Alcanivoracaceae1;Alcanivorax	22	1	2
Bacteria;Proteobacteria;Gammaproteobacteria;Pseudomonadales;Marinomonadaceae;Marinomonas	5	1	2
Bacteria;Proteobacteria;Gammaproteobacteria;Pseudomonadales;Nitrincolaceae;Motiliproteus	0	0	2
Bacteria;Proteobacteria;Gammaproteobacteria;Pseudomonadales;OM182 clade;uncultured bacterium	8	0	2
Bacteria;Proteobacteria;Gammaproteobacteria;Pseudomonadales;Oleiphilaceae;Oleiphilus	1	3	2
Bacteria;Proteobacteria;Gammaproteobacteria;Pseudomonadales;Porticoccaceae;C1-B045	6	2	2
Bacteria;Proteobacteria;Gammaproteobacteria;Pseudomonadales;Porticoccaceae;Porticoccus	1	0	2
Bacteria;Proteobacteria;Gammaproteobacteria;Pseudomonadales;Porticoccaceae;SAR92 clade	2	2	2
Bacteria;Proteobacteria;Gammaproteobacteria;Pseudomonadales;Spongiibacteraceae;uncultured bacterium	0	0	2
Bacteria;Proteobacteria;Gammaproteobacteria;Steroidobacterales;(Steroidobacterales);(Steroidobacterales)	0	1	2
Bacteria;Proteobacteria;Gammaproteobacteria;Thiomicrospirales;Thiomicrospiraceae;Thiomicrospira	3	1	2
Bacteria;Proteobacteria;Gammaproteobacteria;Xanthomonadales;(Xanthomonadales);(Xanthomonadales)	3	1	2
Bacteria;Proteobacteria;Gammaproteobacteria;Xanthomonadales;Rhodanobacteraceae;Dyella	0	0	2
Bacteria;Proteobacteria;Gammaproteobacteria;Xanthomonadales;Xanthomonadaceae;Thermomonas	16	1	2
Bacteria;Proteobacteria;Zetaproteobacteria;Mariprofundales;Mariprofundaceae;Mariprofundus	5	0	2
Bacteria;RCP2-54;uncultured delta proteobacterium;(uncultured delta proteobacterium);(uncultured delta proteobacterium);(uncultured delta proteobacterium)	1	0	2
Bacteria;SAR324 clade(Marine group B);metagenome;(metagenome);(metagenome);(metagenome)	2	1	2
Bacteria;Spirochaetota;MVP-15;uncultured bacterium;(uncultured bacterium);(uncultured bacterium)	0	0	2
Bacteria;Spirochaetota;Spirochaetia;Spirochaetales;Spirochaetaceae;Treponema	1	0	2
Bacteria;Spirochaetota;V2072-189E03;uncultured organism;(uncultured organism);(uncultured organism)	0	0	2
Bacteria;Sumerlaeota;Sumerlaeia;(Sumerlaeia);(Sumerlaeia);(Sumerlaeia)	0	0	2
Bacteria;Verrucomicrobiota;Chlamydiae;(Chlamydiae);(Chlamydiae);(Chlamydiae)	0	0	2
Bacteria;Verrucomicrobiota;Chlamydiae;Chlamydiales;Criblamydiaceae;(Criblamydiaceae)	0	0	2
Bacteria;Verrucomicrobiota;Chlamydiae;Chlamydiales;Criblamydiaceae;uncultured organism	3	2	2
Bacteria;Verrucomicrobiota;Chlamydiae;Chlamydiales;Parachlamydiaceae;Candidatus Protochlamydia	7	1	2
Bacteria;Verrucomicrobiota;Chlamydiae;Chlamydiales;Parachlamydiaceae;metagenome	0	0	2
Bacteria;Verrucomicrobiota;Chlamydiae;Chlamydiales;Simkaniaceae;Ga0074140	1	2	2
Bacteria;Verrucomicrobiota;Chlamydiae;LD1-PA32;metagenome;(metagenome)	0	0	2
Bacteria;Verrucomicrobiota;Kiritimatiellae;Kiritimatiellales;Kiritimatiellaceae;(Kiritimatiellaceae)	0	0	2
Bacteria;Verrucomicrobiota;Kiritimatiellae;Kiritimatiellales;Kiritimatiellaceae;MSBL3	1	0	2
Bacteria;Verrucomicrobiota;Kiritimatiellae;WCHB1-41;uncultured organism;(uncultured organism)	3	0	2
Bacteria;Verrucomicrobiota;Lentisphaeria;Victivallales;Arctic95B-14;uncultured Lentisphaerae bacterium	0	0	2
Bacteria;Verrucomicrobiota;Lentisphaeria;Victivallales;BD2-3;uncultured bacterium	0	0	2
Bacteria;Verrucomicrobiota;Omnitrophia;Omnitrophales;koll11;uncultured bacterium	9	2	2
Bacteria;Verrucomicrobiota;Verrucomicrobiae;Chthoniobacterales;Chthoniobacteraceae;(Chthoniobacteraceae)	0	0	2
Bacteria;Verrucomicrobiota;Verrucomicrobiae;Verrucomicrobiales;DEV007;uncultured organism	3	4	2
Bacteria;Verrucomicrobiota;Verrucomicrobiae;Verrucomicrobiales;Rubritaleaceae;uncultured	0	1	2
Bacteria;WPS-2;uncultured bacterium;(uncultured bacterium);(uncultured bacterium);(uncultured bacterium)	3	2	2
Bacteria;WS2;(WS2);(WS2);(WS2);(WS2)	0	2	2
Archaea;Aenigmarchaeota;Aenigmarchaeia;Aenigmarchaeales;uncultured euryarchaeote;(uncultured euryarchaeote)	0	0	1
Archaea;Aenigmarchaeota;Deep Sea Euryarchaeotic Group(DSEG);(Deep Sea Euryarchaeotic Group(DSEG));(Deep Sea Euryarchaeotic Group(DSEG));(Deep Sea Euryarchaeotic Group(DSEG))	0	0	1
Archaea;Altiarchaeota;Altiarchaeia;Altiarchaeales;Altiarchaeaceae;Candidatus Altiarchaeum	0	4	1
Archaea;Asgardarchaeota;Heimdallarchaeia;Candidatus Heimdallarchaeota archaeon LC_3;(Candidatus Heimdallarchaeota archaeon LC_3);(Candidatus Heimdallarchaeota archaeon LC_3)	0	0	1
Archaea;Asgardarchaeota;Heimdallarchaeia;uncultured archaeon;(uncultured archaeon);(uncultured archaeon)	1	0	1
Archaea;Crenarchaeota;(Crenarchaeota);(Crenarchaeota);(Crenarchaeota);(Crenarchaeota)	4	0	1
Archaea;Crenarchaeota;Bathyarchaeia;marine metagenome;(marine metagenome);(marine metagenome)	1	0	1
Archaea;Crenarchaeota;Nitrososphaeria;Nitrosopumilales;Nitrosopumilaceae;Candidatus Nitrosotenuis	0	0	1
Archaea;Crenarchaeota;Nitrososphaeria;Nitrososphaerales;Nitrososphaeraceae;uncultured archaeon	8	4	1
Archaea;Euryarchaeota;Thermococci;Methanofastidiosales;uncultured;(uncultured)	0	0	1
Archaea;Halobacterota;Halobacteria;Halobacterales;Haloferacaceae;Halorubrum	0	0	1
Archaea;Halobacterota;Methanosarcinia;Methanosarciniales;Methanosaetaceae;Methanosaeta	0	0	1
Archaea;Halobacterota;Methanosarcinia;Methanosarciniales;Methanosarcinaceae;Methanococcoides	0	0	1
Archaea;Iainarchaeota;Iainarchaeia;Iainarchaeales;uncultured euryarchaeote;(uncultured euryarchaeote)	0	0	1
Archaea;Nanoarchaeota;Nanoarchaeia;Woesearchaeales;GW2011_GWC1_47_15;(GW2011_GWC1_47_15)	0	0	1
Archaea;Nanoarchaeota;Nanoarchaeia;Woesearchaeales;GW2011_GWC1_47_15;uncultured archaeon	0	0	1
Archaea;Nanoarchaeota;Nanoarchaeia;Woesearchaeales;SCGC AAA286-E23;(SCGC AAA286-E23)	0	0	1
Archaea;Thermoplasmatota;Thermoplasmata;Marine Benthic Group D and DHVEG-1;(Marine Benthic Group D and DHVEG-1);(Marine Benthic Group D and DHVEG-1)	0	0	1
Archaea;Thermoplasmatota;Thermoplasmata;SG8-5;(SG8-5);(SG8-5)	0	0	1
Bacteria;Abditibacteriota;Abditibacteria;Abditibacteriales;Abditibacteriaceae;Abditibacterium	0	0	1
Bacteria;Acidobacteriota;Acidobacteriae;Acidobacteriales;Acidobacteriaceae (Subgroup 1);uncultured	0	0	1
Bacteria;Acidobacteriota;Acidobacteriae;PAUC26f;uncultured Acidobacterium sp.;(uncultured Acidobacterium sp.)	0	1	1
Bacteria;Acidobacteriota;Aminicenantia;Aminicenantales;Aminicenantes bacterium JGI OTU-2;(Aminicenantes bacterium JGI OTU-2)	0	2	1
Bacteria;Acidobacteriota;Blastocatellia;11-24;uncultured bacterium;(uncultured bacterium)	0	1	1
Bacteria;Acidobacteriota;Holophagae;Subgroup 7;uncultured Acidobacteria bacterium;(uncultured Acidobacteria bacterium)	0	0	1
Bacteria;Acidobacteriota;Subgroup 18;(Subgroup 18);(Subgroup 18);(Subgroup 18)	0	0	1
Bacteria;Acidobacteriota;Subgroup 21;uncultured Acidobacteria bacterium;(uncultured Acidobacteria bacterium);(uncultured Acidobacteria bacterium)	0	0	1
Bacteria;Acidobacteriota;Subgroup 22;uncultured Acidobacteriaceae bacterium;(uncultured Acidobacteriaceae bacterium);(uncultured Acidobacteriaceae bacterium)	1	2	1
Bacteria;Acidobacteriota;Subgroup 22;uncultured Acidobacterium sp.;(uncultured Acidobacterium sp.);(uncultured Acidobacterium sp.)	0	0	1
Bacteria;Acidobacteriota;Subgroup 5;(Subgroup 5);(Subgroup 5);(Subgroup 5)	2	6	1
Bacteria;Acidobacteriota;Vicinamibacteria;Vicinamibacterales;Vicinamibacteraceae;(Vicinamibacteraceae)	1	6	1
Bacteria;Actinobacteriota;Acidimicrobiia;Actinomarinales;uncultured bacterium;(uncultured bacterium)	0	0	1
Bacteria;Actinobacteriota;Acidimicrobiia;IMCC26256;uncultured bacterium;(uncultured bacterium)	0	9	1
Bacteria;Actinobacteriota;Actinobacteria;Catenulisporales;Catenulisporaceae;Catenulispora	0	0	1
Bacteria;Actinobacteriota;Actinobacteria;Euzebyales;Euzebyaceae;uncultured	0	0	1
Bacteria;Actinobacteriota;Actinobacteria;Frankiales;Geodermatophilaceae;Geodermatophilus	0	0	1
Bacteria;Actinobacteriota;Actinobacteria;KIST-JJY010;uncultured bacterium;(uncultured bacterium)	0	0	1
Bacteria;Actinobacteriota;Actinobacteria;Micrococcales;Demequinaceae;(Demequinaceae)	0	2	1
Bacteria;Actinobacteriota;Actinobacteria;Micromonosporales;Micromonosporaceae;uncultured	0	0	1
Bacteria;Actinobacteriota;Actinobacteria;PeM15;(PeM15);(PeM15)	6	1	1
Bacteria;Actinobacteriota;Actinobacteria;PeM15;uncultured bacterium;(uncultured bacterium)	1	0	1
Bacteria;Actinobacteriota;Actinobacteria;Pseudonocardiales;Pseudonocardiaceae;Pseudonocardia	0	1	1
Bacteria;Actinobacteriota;Actinobacteria;Pseudonocardiales;Pseudonocardiaceae;Saccharopolyspora	0	0	1
Bacteria;Actinobacteriota;Actinobacteria;Streptomycetales;Streptomycetaceae;(Streptomycetaceae)	0	0	1
Bacteria;Actinobacteriota;Actinobacteria;Streptosporangiales;Streptosporangiaceae;(Streptosporangiaceae)	0	2	1
Bacteria;Actinobacteriota;Actinobacteria;Streptosporangiales;Thermomonosporaceae;(Thermomonosporaceae)	1	0	1
Bacteria;Actinobacteriota;Actinobacteria;Streptosporangiales;Thermomonosporaceae;Actinocorallia	0	0	1
Bacteria;Actinobacteriota;Actinobacteria;Streptosporangiales;Thermomonosporaceae;Spirillospora	1	1	1
Bacteria;Actinobacteriota;Coriobacteriia;(Coriobacteriia);(Coriobacteriia);(Coriobacteriia)	0	0	1
Bacteria;Actinobacteriota;Coriobacteriia;Coriobacteriales;Eggerthellaceae;Gordonibacter	0	0	1
Bacteria;Actinobacteriota;MB-A2-108;uncultured bacterium;(uncultured bacterium);(uncultured bacterium)	0	0	1
Bacteria;Actinobacteriota;Thermoleophilia;Solirubrobacterales;Solirubrobacteraceae;Parviterribacter	0	0	1
Bacteria;AncK6;uncultured bacterium;(uncultured bacterium);(uncultured bacterium);(uncultured bacterium)	0	0	1
Bacteria;Bacteroidota;Bacteroidia;Bacteroidales;Bacteroidetes BD2-2;uncultured Bacteroidetes bacterium	0	0	1
Bacteria;Bacteroidota;Bacteroidia;Bacteroidales;Bacteroidetes BD2-2;uncultured organism	0	0	1
Bacteria;Bacteroidota;Bacteroidia;Bacteroidales;Prolixibacteraceae;Roseimarinus	0	0	1
Bacteria;Bacteroidota;Bacteroidia;Bacteroidales;Prolixibacteraceae;WCHB1-32	0	0	1
Bacteria;Bacteroidota;Bacteroidia;Bacteroidales;Rikenellaceae;(Rikenellaceae)	0	0	1
Bacteria;Bacteroidota;Bacteroidia;Bacteroidales;Tannerellaceae;Parabacteroides	2	0	1
Bacteria;Bacteroidota;Bacteroidia;Chitinophagales;37-13;uncultured bacterium	0	0	1
Bacteria;Bacteroidota;Bacteroidia;Chitinophagales;Saprospiraceae;Aureispira	0	0	1
Bacteria;Bacteroidota;Bacteroidia;Chitinophagales;Saprospiraceae;Rubidimonas	0	4	1
Bacteria;Bacteroidota;Bacteroidia;Cytophagales;Flammeovirgaceae;Algivirga	1	0	1
Bacteria;Bacteroidota;Bacteroidia;Cytophagales;Flammeovirgaceae;Luteivirga	5	14	1
Bacteria;Bacteroidota;Bacteroidia;Cytophagales;Hymenobacteraceae;Adhaeribacter	1	0	1
Bacteria;Bacteroidota;Bacteroidia;Flavobacteriales;Blattabacteriaceae;Blattabacterium	0	0	1
Bacteria;Bacteroidota;Bacteroidia;Flavobacteriales;Crocinitomicaceae;Salinirepens	0	0	1
Bacteria;Bacteroidota;Bacteroidia;Flavobacteriales;Cryomorphaceae;NS10 marine group	0	0	1
Bacteria;Bacteroidota;Bacteroidia;Flavobacteriales;Cryomorphaceae;Owenweeksia	0	1	1
Bacteria;Bacteroidota;Bacteroidia;Flavobacteriales;Flavobacteriaceae;Corallibacter	0	0	1
Bacteria;Bacteroidota;Bacteroidia;Flavobacteriales;Flavobacteriaceae;Flavicella	3	1	1
Bacteria;Bacteroidota;Bacteroidia;Flavobacteriales;Flavobacteriaceae;Gramella	0	0	1
Bacteria;Bacteroidota;Bacteroidia;Flavobacteriales;Flavobacteriaceae;Joostella	0	0	1
Bacteria;Bacteroidota;Bacteroidia;Flavobacteriales;Flavobacteriaceae;Olleya	0	0	1
Bacteria;Bacteroidota;Bacteroidia;Flavobacteriales;Flavobacteriaceae;Psychroserpens	2	2	1
Bacteria;Bacteroidota;Bacteroidia;Flavobacteriales;Flavobacteriaceae;Salegentibacter	0	0	1
Bacteria;Bacteroidota;Bacteroidia;Flavobacteriales;Flavobacteriaceae;Seonamhaeicola	0	1	1
Bacteria;Bacteroidota;Bacteroidia;Flavobacteriales;NS7 marine group;(NS7 marine group)	2	0	1
Bacteria;Bacteroidota;Bacteroidia;Flavobacteriales;NS9 marine group;metagenome	0	0	1
Bacteria;Bacteroidota;Bacteroidia;Flavobacteriales;NS9 marine group;uncultured bacterium	7	0	1
Bacteria;Bacteroidota;Bacteroidia;Flavobacteriales;NS9 marine group;uncultured deep-sea bacterium	0	0	1
Bacteria;Bacteroidota;Bacteroidia;Sphingobacteriales;Lentimicrobiaceae;marine metagenome	0	0	1
Bacteria;Bacteroidota;Bacteroidia;Sphingobacteriales;NS11-12 marine group;metagenome	0	0	1
Bacteria;Bacteroidota;Bacteroidia;Sphingobacteriales;env.OPS 17;uncultured bacterium	0	0	1
Bacteria;Bacteroidota;Ignavibacteria;Ignavibacteriales;Melioribacteraceae;uncultured SB1 group bacterium	0	0	1
Bacteria;Bacteroidota;Kapabacteria;Kapabacteriales;uncultured bacterium;(uncultured bacterium)	2	9	1
Bacteria;Bacteroidota;Kryptonia;Kryptoniales;BSV26;(BSV26)	0	0	1
Bacteria;Bacteroidota;Kryptonia;Kryptoniales;MSB-3C8;uncultured Ignavibacteriales bacterium	0	0	1
Bacteria;Bdellovibrionota;Bdellovibrionia;(Bdellovibrionia);(Bdellovibrionia);(Bdellovibrionia)	0	0	1
Bacteria;Bdellovibrionota;Oligoflexia;0319-6G20;uncultured deep-sea bacterium;(uncultured deep-sea bacterium)	0	0	1
Bacteria;Bdellovibrionota;Oligoflexia;0319-6G20;uncultured delta proteobacterium;(uncultured delta proteobacterium)	0	3	1
Bacteria;Bdellovibrionota;Oligoflexia;Oligoflexales;Oligoflexaceae;Pseudobacteriovorax	0	2	1
Bacteria;Bdellovibrionota;Oligoflexia;Silvanigrellales;Silvanigrellaceae;Silvanigrella	0	0	1
Bacteria;Calditrichota;Calditrichia;Calditrichales;Calditrichaceae;uncultured Deferribacteres bacterium	0	1	1
Bacteria;Campylobacterota;Campylobacteria;Campylobacterales;Campylobacteraceae;Campylobacter	0	0	1
Bacteria;Candidatus Lindowbacteria bacterium RIFCSPLOWO2_12_FULL_62_27;(Candidatus Lindowbacteria bacterium RIFCSPLOWO2_12_FULL_62_27);(Candidatus Lindowbacteria bacterium RIFCSPLOWO2_12_FULL_62_27);(Candidatus Lindowbacteria bacterium RIFCSPLOWO2_12_FULL_62_27);(Candidatus Lindowbacteria bacterium RIFCSPLOWO2_12_FULL_62_27)	0	0	1
Bacteria;Chloroflexi;Anaerolineae;Ardenticatenales;uncultured;uncultured organism	0	0	1
Bacteria;Chloroflexi;Anaerolineae;SBR1031;A4b;uncultured organism	5	0	1
Bacteria;Chloroflexi;Anaerolineae;SBR1031;uncultured planctomycete;(uncultured planctomycete)	0	0	1
Bacteria;Chloroflexi;Chloroflexia;Chloroflexales;Chloroflexaceae;Oscillochloris	0	0	1
Bacteria;Chloroflexi;Chloroflexia;Thermomicrobiales;AKYG1722;uncultured bacterium	17	10	1
Bacteria;Chloroflexi;Chloroflexia;Thermomicrobiales;JG30-KF-CM45;uncultured soil bacterium	0	0	1
Bacteria;Chloroflexi;Dehalococcoidia;661239;(661239);(661239)	0	0	1
Bacteria;Chloroflexi;Dehalococcoidia;Dehalococcoidales;Dehalococcoidales Incertae Sedis;Dehalobium	0	0	1
Bacteria;Chloroflexi;Dehalococcoidia;Dehalococcoidales;uncultured;uncultured bacterium	0	0	1
Bacteria;Chloroflexi;Dehalococcoidia;FW22;(FW22);(FW22)	0	0	1
Bacteria;Chloroflexi;Dehalococcoidia;GIF9;uncultured bacterium;(uncultured bacterium)	0	0	1
Bacteria;Chloroflexi;Dehalococcoidia;MSBL5;uncultured bacterium;(uncultured bacterium)	0	0	1
Bacteria;Chloroflexi;Dehalococcoidia;Sh765B-AG-111;uncultured bacterium;(uncultured bacterium)	0	0	1
Bacteria;Chloroflexi;Ktedonobacteria;Ktedonobacterales;Ktedonobacteraceae;(Ktedonobacteraceae)	0	0	1
Bacteria;Chloroflexi;OLB14;(OLB14);(OLB14);(OLB14)	0	0	1
Bacteria;Chloroflexi;TK30;uncultured bacterium;(uncultured bacterium);(uncultured bacterium)	1	3	1
Bacteria;Cloacimonadota;Cloacimonadia;Cloacimonadales;MSBL8;uncultured bacterium	0	0	1
Bacteria;Cyanobacteria;(Cyanobacteria);(Cyanobacteria);(Cyanobacteria);(Cyanobacteria)	0	0	1
Bacteria;Cyanobacteria;Cyanobacteriia;Leptolyngbyales;Leptolyngbyaceae;(Leptolyngbyaceae)	0	0	1
Bacteria;Cyanobacteria;Cyanobacteriia;Leptolyngbyales;Leptolyngbyaceae;Leptolyngbya ANT.L52.2	0	0	1
Bacteria;Cyanobacteria;Cyanobacteriia;Synechococcales;Cyanobiaceae;Cyanobium PCC-6307	9	0	1
Bacteria;Cyanobacteria;Sericytochromatia;(Sericytochromatia);(Sericytochromatia);(Sericytochromatia)	0	1	1
Bacteria;Cyanobacteria;Vampirivibrionia;Gastranaerophilales;uncultured Gloeobacter sp.;(uncultured Gloeobacter sp.)	0	0	1
Bacteria;Cyanobacteria;Vampirivibrionia;Vampirovibrionales;uncultured bacterium;(uncultured bacterium)	2	0	1
Bacteria;Dadabacteria;Dadabacteriia;Dadabacteriales;uncultured organism;(uncultured organism)	5	6	1
Bacteria;Dependentiae;Babeliae;Babeliales;UBA12409;uncultured Candidatus Dependentiae bacterium	0	0	1
Bacteria;Dependentiae;Babeliae;Babeliales;UBA12411;(UBA12411)	0	2	1
Bacteria;Dependentiae;Babeliae;Babeliales;uncultured organism;(uncultured organism)	0	3	1
Bacteria;Desulfobacterota;Desulfarculia;Desulfarculales;Desulfarculaceae;(Desulfarculaceae)	0	1	1
Bacteria;Desulfobacterota;Desulfarculia;Desulfarculales;Desulfarculaceae;Desulfarculus	0	1	1
Bacteria;Desulfobacterota;Desulfobacteria;(Desulfobacteria);(Desulfobacteria);(Desulfobacteria)	0	1	1
Bacteria;Desulfobacterota;Desulfobacteria;Desulfobacterales;Desulfobacteraceae;Desulfobacula	0	0	1
Bacteria;Desulfobacterota;Desulfobacteria;Desulfobacterales;Desulfococcaceae;(Desulfococcaceae)	0	0	1
Bacteria;Desulfobacterota;Desulfobacteria;Desulfobacterales;Desulfococcaceae;Desulfonema	0	0	1
Bacteria;Desulfobacterota;Desulfobacteria;Desulfobacterales;Desulfococcaceae;uncultured	0	0	1
Bacteria;Desulfobacterota;Desulfobulbia;Desulfobulbales;Desulfocapsaceae;Desulfofustis	0	0	1
Bacteria;Desulfobacterota;Desulfuromonadia;Bradymonadales;Bradymonadaceae;(Bradymonadaceae)	0	0	1
Bacteria;Desulfobacterota;Desulfuromonadia;Bradymonadales;Bradymonadaceae;uncultured bacterium	0	0	1
Bacteria;Desulfobacterota;Desulfuromonadia;Desulfuromonadales;C8S-102;(C8S-102)	0	0	1
Bacteria;Desulfobacterota;Desulfuromonadia;Desulfuromonadales;Geopsychrobacteraceae;Geopsychrobacter	1	1	1
Bacteria;Desulfobacterota;Incertae Sedis;Syntrophobacter sp. DG_60;(Syntrophobacter sp. DG_60);(Syntrophobacter sp. DG_60)	0	0	1
Bacteria;Desulfobacterota;Syntrophia;Syntrophales;Syntrophaceae;Syntrophus	0	0	1
Bacteria;Desulfobacterota;Syntrophobacteria;Syntrophobacterales;uncultured;uncultured delta proteobacterium	0	0	1
Bacteria;Elusimicrobiota;Elusimicrobia;Lineage IV;(Lineage IV);(Lineage IV)	0	0	1
Bacteria;Elusimicrobiota;Elusimicrobia;Lineage IV;uncultured bacterium;(uncultured bacterium)	0	0	1
Bacteria;Elusimicrobiota;Elusimicrobia;MVP-88;(MVP-88);(MVP-88)	0	0	1
Bacteria;Elusimicrobiota;Lineage IIa;(Lineage IIa);(Lineage IIa);(Lineage IIa)	0	0	1
Bacteria;FCPU426;(FCPU426);(FCPU426);(FCPU426);(FCPU426)	0	0	1
Bacteria;Fermentibacterota;Fermentibacteria;Fermentibacterales;Fermentibacteraceae;(Fermentibacteraceae)	0	0	1
Bacteria;Fibrobacterota;Fibrobacteria;Fibrobacterales;(Fibrobacterales);(Fibrobacterales)	0	0	1
Bacteria;Fibrobacterota;Fibrobacteria;Fibrobacterales;BBMC-4;uncultured microorganism	0	0	1
Bacteria;Fibrobacterota;Fibrobacteria;Fibrobacterales;uncultured;uncultured bacterium	0	0	1
Bacteria;Firmicutes;Bacilli;Acholeplasmatales;Acholeplasmataceae;Candidatus Phytoplasma	0	0	1
Bacteria;Firmicutes;Bacilli;Bacillales;Bacillaceae;Oceanobacillus	2	1	1
Bacteria;Firmicutes;Bacilli;Bacillales;Bacillaceae;Pontibacillus	0	0	1
Bacteria;Firmicutes;Bacilli;Bacillales;Sporolactobacillaceae;(Sporolactobacillaceae)	1	0	1
Bacteria;Firmicutes;Bacilli;Erysipelotrichales;Erysipelotrichaceae;Erysipelotrichaceae UCG-007	0	0	1
Bacteria;Firmicutes;Bacilli;Izemoplasmatales;Izemoplasmataceae;(Izemoplasmataceae)	0	0	1
Bacteria;Firmicutes;Bacilli;Lactobacillales;Streptococcaceae;(Streptococcaceae)	0	0	1
Bacteria;Firmicutes;Bacilli;Lactobacillales;Streptococcaceae;Lactococcus	1	0	1
Bacteria;Firmicutes;Bacilli;Mycoplasmatales;Mycoplasmataceae;Candidatus Bacilloplasma	5	0	1
Bacteria;Firmicutes;Bacilli;Paenibacillales;Paenibacillaceae;(Paenibacillaceae)	5	8	1
Bacteria;Firmicutes;Bacilli;Paenibacillales;Paenibacillaceae;Ammoniphilus	0	0	1
Bacteria;Firmicutes;Bacilli;RF39;uncultured bacterium;(uncultured bacterium)	0	0	1
Bacteria;Firmicutes;Bacilli;Thermoactinomycetales;Thermoactinomycetaceae;(Thermoactinomycetaceae)	0	0	1
Bacteria;Firmicutes;Bacilli;Thermoactinomycetales;Thermoactinomycetaceae;Laceyella	0	0	1
Bacteria;Firmicutes;Bacilli;Thermoactinomycetales;Thermoactinomycetaceae;Novibacillus	0	0	1
Bacteria;Firmicutes;Bacilli;Thermoactinomycetales;Thermoactinomycetaceae;Shimazuella	0	0	1
Bacteria;Firmicutes;Bacilli;Thermoactinomycetales;Thermoactinomycetaceae;Thermoflavimicrobium	0	0	1
Bacteria;Firmicutes;Clostridia;Christensenellales;Christensenellaceae;(Christensenellaceae)	2	1	1
Bacteria;Firmicutes;Clostridia;Clostridia vadinBB60 group;(Clostridia vadinBB60 group);(Clostridia vadinBB60 group)	0	1	1
Bacteria;Firmicutes;Clostridia;Clostridiales;(Clostridiales);(Clostridiales)	0	0	1
Bacteria;Firmicutes;Clostridia;Clostridiales;Clostridiaceae;Clostridium sensu stricto 18	1	0	1
Bacteria;Firmicutes;Clostridia;Clostridiales;Clostridiaceae;Clostridium sensu stricto 2	0	0	1
Bacteria;Firmicutes;Clostridia;Clostridiales;Clostridiaceae;Clostridium sensu stricto 5	0	0	1
Bacteria;Firmicutes;Clostridia;Clostridiales;Clostridiaceae;Clostridium sensu stricto 6	0	0	1
Bacteria;Firmicutes;Clostridia;Clostridiales;Clostridiaceae;Clostridium sensu stricto 7	0	7	1
Bacteria;Firmicutes;Clostridia;Eubacteriales;Anaerofustaceae;Anaerofustis	0	0	1
Bacteria;Firmicutes;Clostridia;Lachnospirales;Lachnospiraceae;Blautia	0	0	1
Bacteria;Firmicutes;Clostridia;Monoglobales;Monoglobaceae;Monoglobus	0	0	1
Bacteria;Firmicutes;Clostridia;Oscillospirales;Hungateiclostridiaceae;Ruminiclostridium	3	0	1
Bacteria;Firmicutes;Clostridia;Oscillospirales;Hungateiclostridiaceae;UCG-012	0	0	1
Bacteria;Firmicutes;Clostridia;Oscillospirales;Oscillospiraceae;(Oscillospiraceae)	0	0	1
Bacteria;Firmicutes;Clostridia;Oscillospirales;Oscillospiraceae;UCG-005	0	0	1
Bacteria;Firmicutes;Clostridia;Oscillospirales;Ruminococcaceae;Candidatus Soleaferrea	1	0	1
Bacteria;Firmicutes;Clostridia;Oscillospirales;Ruminococcaceae;Ruminococcus	4	1	1
Bacteria;Firmicutes;Clostridia;Oscillospirales;Ruminococcaceae;uncultured	0	1	1
Bacteria;Firmicutes;Clostridia;Oscillospirales;Ruminococcaceae;uncultured bacterium	0	0	1
Bacteria;Firmicutes;Clostridia;Oscillospirales;UCG-010;(UCG-010)	0	0	1
Bacteria;Firmicutes;Clostridia;Peptostreptococcales-Tissierellales;Clostridiisalibacter;uncultured bacterium	0	0	1
Bacteria;Firmicutes;Clostridia;Peptostreptococcales-Tissierellales;Family XI;(Family XI)	0	0	1
Bacteria;Firmicutes;Clostridia;Peptostreptococcales-Tissierellales;Family XI;Helcococcus	0	0	1
Bacteria;Firmicutes;Clostridia;Peptostreptococcales-Tissierellales;Family XI;Tepidimicrobium	0	0	1
Bacteria;Firmicutes;Clostridia;Peptostreptococcales-Tissierellales;Family XI;Tissierella	0	0	1
Bacteria;Firmicutes;Clostridia;Peptostreptococcales-Tissierellales;MCWD3;(MCWD3)	0	0	1
Bacteria;Firmicutes;Clostridia;Peptostreptococcales-Tissierellales;Peptostreptococcaceae;Terrisporobacter	0	2	1
Bacteria;Firmicutes;Clostridia;Peptostreptococcales-Tissierellales;Peptostreptococcaceae;uncultured	0	0	1
Bacteria;Firmicutes;Clostridia;Peptostreptococcales-Tissierellales;Thermotaleaceae;(Thermotaleaceae)	0	0	1
Bacteria;Firmicutes;Desulfitobacteriia;Desulfitobacteriales;(Desulfitobacteriales);(Desulfitobacteriales)	1	0	1
Bacteria;Firmicutes;Desulfotomaculia;Desulfotomaculales;Desulfurisporaceae;Desulfofundulus	1	0	1
Bacteria;Firmicutes;Incertae Sedis;Gelria;uncultured bacterium;(uncultured bacterium)	0	0	1
Bacteria;Firmicutes;Negativicutes;Acidaminococcales;Acidaminococcaceae;(Acidaminococcaceae)	0	0	1
Bacteria;Firmicutes;Negativicutes;Veillonellales-Selenomonadales;Selenomonadaceae;Selenomonas	1	2	1
Bacteria;Firmicutes;Negativicutes;Veillonellales-Selenomonadales;Sporomusaceae;(Sporomusaceae)	0	0	1
Bacteria;Firmicutes;Thermacetogenia;Thermacetogeniales;Thermacetogeniaceae;uncultured	0	0	1
Bacteria;Fusobacteriota;Fusobacteriia;Fusobacteriales;Fusobacteriaceae;Fusobacterium	1	0	1
Bacteria;Gemmatimonadota;MD2902-B12;uncultured bacterium;(uncultured bacterium);(uncultured bacterium)	0	0	1
Bacteria;Gemmatimonadota;PAUC43f marine benthic group;uncultured Gemmatimonadetes bacterium;(uncultured Gemmatimonadetes bacterium);(uncultured Gemmatimonadetes bacterium)	1	2	1
Bacteria;Hydrogenedentes;Hydrogenedentia;Hydrogenedentiales;Hydrogenedensaceae;uncultured delta proteobacterium	2	1	1
Bacteria;Latescibacterota;uncultured delta proteobacterium;(uncultured delta proteobacterium);(uncultured delta proteobacterium);(uncultured delta proteobacterium)	0	0	1
Bacteria;Latescibacterota;uncultured organism;(uncultured organism);(uncultured organism);(uncultured organism)	0	0	1
Bacteria;Myxococcota;Myxococcia;Myxococcales;(Myxococcales);(Myxococcales)	0	0	1
Bacteria;Myxococcota;Polyangia;Polyangiales;BIrii41;metagenome	0	3	1
Bacteria;Myxococcota;Polyangia;Polyangiales;BIrii41;uncultured bacterium	0	0	1
Bacteria;Myxococcota;Polyangia;Polyangiales;Eel-36e1D6;uncultured bacterium	1	2	1
Bacteria;Myxococcota;Polyangia;Polyangiales;Polyangiaceae;(Polyangiaceae)	2	4	1
Bacteria;Myxococcota;Polyangia;Polyangiales;Polyangiaceae;Pajaroellobacter	10	0	1
Bacteria;Myxococcota;Polyangia;Polyangiales;Polyangiaceae;Polyangium	0	0	1
Bacteria;Myxococcota;Polyangia;VHS-B3-70;uncultured marine bacterium;(uncultured marine bacterium)	0	0	1
Bacteria;NB1-j;hydrothermal vent metagenome;(hydrothermal vent metagenome);(hydrothermal vent metagenome);(hydrothermal vent metagenome)	0	2	1
Bacteria;NB1-j;uncultured Gemmatimonadetes bacterium;(uncultured Gemmatimonadetes bacterium);(uncultured Gemmatimonadetes bacterium);(uncultured Gemmatimonadetes bacterium)	0	2	1
Bacteria;NB1-j;uncultured Planctomycetaceae bacterium;(uncultured Planctomycetaceae bacterium);(uncultured Planctomycetaceae bacterium);(uncultured Planctomycetaceae bacterium)	1	0	1
Bacteria;Nitrospinota;(Nitrospinota);(Nitrospinota);(Nitrospinota);(Nitrospinota)	0	0	1
Bacteria;Nitrospinota;Nitrospinia;Nitrospinales;Nitrospinaceae;LS-NOB	2	1	1
Bacteria;Nitrospirota;4-29-1;uncultured bacterium;(uncultured bacterium);(uncultured bacterium)	1	1	1
Bacteria;Nitrospirota;Thermodesulfovibrionia;(Thermodesulfovibrionia);(Thermodesulfovibrionia);(Thermodesulfovibrionia)	0	0	1
Bacteria;PAUC34f;marine metagenome;(marine metagenome);(marine metagenome);(marine metagenome)	0	0	1
Bacteria;Patescibacteria;ABY1;Candidatus Buchananbacteria;Candidatus Buchananbacteria bacterium RIFCSPLOWO2_01_FULL_45_31;(Candidatus Buchananbacteria bacterium RIFCSPLOWO2_01_FULL_45_31)	0	0	1
Bacteria;Patescibacteria;ABY1;Candidatus Kerfeldbacteria;(Candidatus Kerfeldbacteria);(Candidatus Kerfeldbacteria)	0	0	1
Bacteria;Patescibacteria;ABY1;Candidatus Kerfeldbacteria;Parcubacteria group bacterium ADurb.Bin159;(Parcubacteria group bacterium ADurb.Bin159)	0	0	1
Bacteria;Patescibacteria;ABY1;Candidatus Kerfeldbacteria;uncultured Parcubacteria group bacterium;(uncultured Parcubacteria group bacterium)	1	0	1
Bacteria;Patescibacteria;ABY1;Candidatus Kuenenbacteria;(Candidatus Kuenenbacteria);(Candidatus Kuenenbacteria)	0	1	1
Bacteria;Patescibacteria;ABY1;Candidatus Uhrbacteria;uncultured eubacterium WCHB1-58;(uncultured eubacterium WCHB1-58)	0	0	1
Bacteria;Patescibacteria;Gracilibacteria;Absconditabacteriales (SR1);(Absconditabacteriales (SR1));(Absconditabacteriales (SR1))	1	0	1
Bacteria;Patescibacteria;Gracilibacteria;Absconditabacteriales (SR1);uncultured bacterium;(uncultured bacterium)	1	3	1
Bacteria;Patescibacteria;Gracilibacteria;Absconditabacteriales (SR1);uncultured marine bacterium;(uncultured marine bacterium)	0	1	1
Bacteria;Patescibacteria;Microgenomatia;Candidatus Chisholmbacteria;(Candidatus Chisholmbacteria);(Candidatus Chisholmbacteria)	0	0	1
Bacteria;Patescibacteria;Microgenomatia;Candidatus Daviesbacteria;(Candidatus Daviesbacteria);(Candidatus Daviesbacteria)	0	0	1
Bacteria;Patescibacteria;Microgenomatia;Candidatus Gottesmanbacteria;uncultured bacterium;(uncultured bacterium)	0	0	1
Bacteria;Patescibacteria;Microgenomatia;Candidatus Pacebacteria;Candidatus Pacebacteria bacterium GW2011_GWA1_46_10;(Candidatus Pacebacteria bacterium GW2011_GWA1_46_10)	0	0	1
Bacteria;Patescibacteria;Microgenomatia;Candidatus Roizmanbacteria;(Candidatus Roizmanbacteria);(Candidatus Roizmanbacteria)	0	0	1
Bacteria;Patescibacteria;Microgenomatia;Candidatus Roizmanbacteria;uncultured bacterium;(uncultured bacterium)	1	0	1
Bacteria;Patescibacteria;Microgenomatia;Candidatus Woesebacteria;metagenome;(metagenome)	0	0	1
Bacteria;Patescibacteria;Parcubacteria;32-520;(32-520);(32-520)	0	0	1
Bacteria;Patescibacteria;Parcubacteria;Candidatus Colwellbacteria;uncultured bacterium;(uncultured bacterium)	0	0	1
Bacteria;Patescibacteria;Parcubacteria;Candidatus Jorgensenbacteria;Parcubacteria group bacterium GW2011_GWA2_47_8b;(Parcubacteria group bacterium GW2011_GWA2_47_8b)	0	0	1
Bacteria;Patescibacteria;Parcubacteria;Candidatus Kaiserbacteria;marine metagenome;(marine metagenome)	0	0	1
Bacteria;Patescibacteria;Parcubacteria;Candidatus Nomurabacteria;(Candidatus Nomurabacteria);(Candidatus Nomurabacteria)	0	0	1
Bacteria;Patescibacteria;Parcubacteria;Candidatus Portnoybacteria;Parcubacteria group bacterium GW2011_GWF2_38_8;(Parcubacteria group bacterium GW2011_GWF2_38_8)	0	0	1
Bacteria;Patescibacteria;Parcubacteria;Candidatus Yanofskybacteria;uncultured deep-sea bacterium;(uncultured deep-sea bacterium)	0	2	1
Bacteria;Patescibacteria;Parcubacteria;Candidatus Zambryskibacteria;Candidatus Zambryskibacteria bacterium RIFCSPHIGHO2_01_FULL_43_27;(Candidatus Zambryskibacteria bacterium RIFCSPHIGHO2_01_FULL_43_27)	0	0	1
Bacteria;Patescibacteria;Parcubacteria;GWA2-38-13b;uncultured bacterium;(uncultured bacterium)	0	7	1
Bacteria;Patescibacteria;Parcubacteria;uncultured Parcubacteria group bacterium;(uncultured Parcubacteria group bacterium);(uncultured Parcubacteria group bacterium)	0	0	1
Bacteria;Patescibacteria;Saccharimonadia;Saccharimonadales;Saccharimonadaceae;Candidatus Saccharimonas	0	0	1
Bacteria;Planctomycetota;Brocadiae;Brocadiales;(Brocadiales);(Brocadiales)	0	0	1
Bacteria;Planctomycetota;OM190;uncultured Planctomyces sp.;(uncultured Planctomyces sp.);(uncultured Planctomyces sp.)	0	1	1
Bacteria;Planctomycetota;OM190;uncultured Planctomycetaceae bacterium;(uncultured Planctomycetaceae bacterium);(uncultured Planctomycetaceae bacterium)	2	2	1
Bacteria;Planctomycetota;OM190;uncultured Planctomycetales bacterium;(uncultured Planctomycetales bacterium);(uncultured Planctomycetales bacterium)	0	0	1
Bacteria;Planctomycetota;Phycisphaerae;B103G10;uncultured bacterium;(uncultured bacterium)	1	0	1
Bacteria;Planctomycetota;Phycisphaerae;CCM11a;uncultured Planctomycetales bacterium;(uncultured Planctomycetales bacterium)	0	4	1
Bacteria;Planctomycetota;Phycisphaerae;CCM11a;uncultured sediment bacterium;(uncultured sediment bacterium)	0	0	1
Bacteria;Planctomycetota;Phycisphaerae;MSBL9;L21-RPul-D3;(L21-RPul-D3)	0	1	1
Bacteria;Planctomycetota;Phycisphaerae;MSBL9;SG8-4;uncultured organism	0	1	1
Bacteria;Planctomycetota;Phycisphaerae;MSBL9;SM23-30;uncultured Planctomycetales bacterium	0	0	1
Bacteria;Planctomycetota;Phycisphaerae;MSBL9;ST-NAGAB-D1;Phycisphaerae bacterium ST-NAGAB-D1	0	0	1
Bacteria;Planctomycetota;Phycisphaerae;Phycisphaerales;(Phycisphaerales);(Phycisphaerales)	2	3	1
Bacteria;Planctomycetota;Phycisphaerae;S-70;uncultured deep-sea bacterium;(uncultured deep-sea bacterium)	0	0	1
Bacteria;Planctomycetota;Pla4 lineage;uncultured deep-sea bacterium;(uncultured deep-sea bacterium);(uncultured deep-sea bacterium)	0	1	1
Bacteria;Planctomycetota;Planctomycetes;Planctomycetales;uncultured;uncultured Planctomyces sp.	0	0	1
Bacteria;Planctomycetota;Planctomycetes;Planctomycetales;uncultured;uncultured Planctomycetales bacterium	2	2	1
Bacteria;Poribacteria;uncultured bacterium;(uncultured bacterium);(uncultured bacterium);(uncultured bacterium)	0	0	1
Bacteria;Proteobacteria;Alphaproteobacteria;AT-s3-44;uncultured Alphaproteobacteria bacterium;(uncultured Alphaproteobacteria bacterium)	1	1	1
Bacteria;Proteobacteria;Alphaproteobacteria;AT-s3-44;uncultured bacterium;(uncultured bacterium)	6	6	1
Bacteria;Proteobacteria;Alphaproteobacteria;Acetobacterales;Acetobacteraceae;uncultured	0	1	1
Bacteria;Proteobacteria;Alphaproteobacteria;Alphaproteobacteria Incertae Sedis;Unknown Family;uncultured	0	3	1
Bacteria;Proteobacteria;Alphaproteobacteria;Caulobacterales;Caulobacteraceae;Phenylobacterium	0	0	1
Bacteria;Proteobacteria;Alphaproteobacteria;Caulobacterales;Hyphomonadaceae;Maricaulis	0	0	1
Bacteria;Proteobacteria;Alphaproteobacteria;Caulobacterales;Parvularculaceae;Amphiplicatus	1	1	1
Bacteria;Proteobacteria;Alphaproteobacteria;Caulobacterales;Parvularculaceae;Parvularcula	0	3	1
Bacteria;Proteobacteria;Alphaproteobacteria;Defluviicoccales;uncultured;metagenome	2	1	1
Bacteria;Proteobacteria;Alphaproteobacteria;Defluviicoccales;uncultured;uncultured Phyllobacteriaceae bacterium	0	0	1
Bacteria;Proteobacteria;Alphaproteobacteria;Elsterales;Elsteraceae;uncultured	0	4	1
Bacteria;Proteobacteria;Alphaproteobacteria;Holosporales;Holosporaceae;(Holosporaceae)	0	0	1
Bacteria;Proteobacteria;Alphaproteobacteria;Holosporales;Holosporaceae;uncultured	2	2	1
Bacteria;Proteobacteria;Alphaproteobacteria;Kiloniellales;Fodinicurvataceae;Rhodovibrio	0	0	1
Bacteria;Proteobacteria;Alphaproteobacteria;Kordiimonadales;Iodidimonadaceae;Iodidimonas	0	0	1
Bacteria;Proteobacteria;Alphaproteobacteria;Kordiimonadales;uncultured;uncultured Kordiimonas sp.	0	0	1
Bacteria;Proteobacteria;Alphaproteobacteria;Micavibrionales;uncultured Alphaproteobacteria bacterium;(uncultured Alphaproteobacteria bacterium)	0	0	1
Bacteria;Proteobacteria;Alphaproteobacteria;Micavibrionales;uncultured;uncultured Alphaproteobacteria bacterium	0	0	1
Bacteria;Proteobacteria;Alphaproteobacteria;Parvibaculales;Parvibaculaceae;Mf105b01	0	0	1
Bacteria;Proteobacteria;Alphaproteobacteria;Puniceispirillales;SAR116 clade;SAR116 cluster bacterium REDSEA-S10_B10N8	0	0	1
Bacteria;Proteobacteria;Alphaproteobacteria;Puniceispirillales;SAR116 clade;uncultured Rhodospirillaceae bacterium	0	0	1
Bacteria;Proteobacteria;Alphaproteobacteria;Puniceispirillales;uncultured;(uncultured)	3	0	1
Bacteria;Proteobacteria;Alphaproteobacteria;Rhizobiales;Devosiaceae;(Devosiaceae)	1	4	1
Bacteria;Proteobacteria;Alphaproteobacteria;Rhizobiales;Rhizobiaceae;Candidatus Hodgkinia	0	0	1
Bacteria;Proteobacteria;Alphaproteobacteria;Rhizobiales;Rhizobiaceae;Candidatus Liberibacter	5	3	1
Bacteria;Proteobacteria;Alphaproteobacteria;Rhizobiales;Stappiaceae;Labrenzia	1	0	1
Bacteria;Proteobacteria;Alphaproteobacteria;Rhodobacterales;Rhodobacteraceae;Ascidiaceihabitans	2	0	1
Bacteria;Proteobacteria;Alphaproteobacteria;Rhodobacterales;Rhodobacteraceae;Gemmobacter	0	0	1
Bacteria;Proteobacteria;Alphaproteobacteria;Rhodobacterales;Rhodobacteraceae;Halocynthiibacter	1	2	1
Bacteria;Proteobacteria;Alphaproteobacteria;Rhodobacterales;Rhodobacteraceae;Litoreibacter	1	1	1
Bacteria;Proteobacteria;Alphaproteobacteria;Rhodobacterales;Rhodobacteraceae;Rhodobacter	0	0	1
Bacteria;Proteobacteria;Alphaproteobacteria;Rhodobacterales;Rhodobacteraceae;Rhodovulum	0	0	1
Bacteria;Proteobacteria;Alphaproteobacteria;Rhodobacterales;Rhodobacteraceae;Roseobacter	3	2	1
Bacteria;Proteobacteria;Alphaproteobacteria;Rhodobacterales;Rhodobacteraceae;Shimia	0	2	1
Bacteria;Proteobacteria;Alphaproteobacteria;Rhodobacterales;Rhodobacteraceae;Thalassobius	1	1	1
Bacteria;Proteobacteria;Alphaproteobacteria;Rhodospirillales;(Rhodospirillales);(Rhodospirillales)	1	1	1
Bacteria;Proteobacteria;Alphaproteobacteria;Rhodospirillales;Magnetospiraceae;Magnetovibrio	0	0	1
Bacteria;Proteobacteria;Alphaproteobacteria;Rhodospirillales;Terasakiellaceae;(Terasakiellaceae)	0	0	1
Bacteria;Proteobacteria;Alphaproteobacteria;Rhodospirillales;Terasakiellaceae;Aestuariispira	0	0	1
Bacteria;Proteobacteria;Alphaproteobacteria;Rickettsiales;Anaplasmataceae;Wolbachia	4	2	1
Bacteria;Proteobacteria;Alphaproteobacteria;Rickettsiales;SM2D12;metagenome	0	3	1
Bacteria;Proteobacteria;Alphaproteobacteria;SAR11 clade;Clade I;(Clade I)	40	0	1
Bacteria;Proteobacteria;Alphaproteobacteria;Thalassobaculales;Nisaeaceae;Nisaea	0	0	1
Bacteria;Proteobacteria;Alphaproteobacteria;Thalassobaculales;uncultured;uncultured bacterium	4	0	1
Bacteria;Proteobacteria;Alphaproteobacteria;Thalassobaculales;uncultured;uncultured marine bacterium	0	0	1
Bacteria;Proteobacteria;Alphaproteobacteria;Tistrellales;Tistrellaceae;Tistrella	0	0	1
Bacteria;Proteobacteria;Alphaproteobacteria;uncultured;Inanidrilus exumae Alpha 2b endosymbiont;(Inanidrilus exumae Alpha 2b endosymbiont)	0	0	1
Bacteria;Proteobacteria;Alphaproteobacteria;uncultured;uncultured Rhodobacteraceae bacterium;(uncultured Rhodobacteraceae bacterium)	0	1	1
Bacteria;Proteobacteria;Gammaproteobacteria;Acidiferrobacterales;Acidiferrobacteraceae;uncultured bacterium	0	0	1
Bacteria;Proteobacteria;Gammaproteobacteria;Arenicellales;Arenicellaceae;Candidatus Thiosymbion	1	7	1
Bacteria;Proteobacteria;Gammaproteobacteria;BD7-8;uncultured gamma proteobacterium;(uncultured gamma proteobacterium)	0	0	1
Bacteria;Proteobacteria;Gammaproteobacteria;BD72BR169;uncultured bacterium;(uncultured bacterium)	0	1	1
Bacteria;Proteobacteria;Gammaproteobacteria;Burkholderiales;B1-7BS;(B1-7BS)	0	0	1
Bacteria;Proteobacteria;Gammaproteobacteria;Burkholderiales;Comamonadaceae;Pelomonas	0	0	1
Bacteria;Proteobacteria;Gammaproteobacteria;Burkholderiales;Hydrogenophilaceae;uncultured	3	0	1
Bacteria;Proteobacteria;Gammaproteobacteria;Burkholderiales;Methylophilaceae;(Methylophilaceae)	18	0	1
Bacteria;Proteobacteria;Gammaproteobacteria;Burkholderiales;Oxalobacteraceae;Candidatus Vidania	0	0	1
Bacteria;Proteobacteria;Gammaproteobacteria;Burkholderiales;Sulfuricellaceae;(Sulfuricellaceae)	1	2	1
Bacteria;Proteobacteria;Gammaproteobacteria;CH2b56;uncultured gamma proteobacterium;(uncultured gamma proteobacterium)	0	0	1
Bacteria;Proteobacteria;Gammaproteobacteria;Chromatiales;Sedimenticolaceae;Candidatus Thiodiazotropha	1	0	1
Bacteria;Proteobacteria;Gammaproteobacteria;D90;uncultured bacterium;(uncultured bacterium)	30	37	1
Bacteria;Proteobacteria;Gammaproteobacteria;EC3;(EC3);(EC3)	1	1	1
Bacteria;Proteobacteria;Gammaproteobacteria;EV818SWSAP88;uncultured bacterium;(uncultured bacterium)	0	0	1
Bacteria;Proteobacteria;Gammaproteobacteria;Ectothiorhodospirales;Acidihalobacteraceae;Acidihalobacter	0	0	1
Bacteria;Proteobacteria;Gammaproteobacteria;Enterobacterales;Idiomarinaceae;(Idiomarinaceae)	0	3	1
Bacteria;Proteobacteria;Gammaproteobacteria;Enterobacterales;Idiomarinaceae;Idiomarina	6	1	1
Bacteria;Proteobacteria;Gammaproteobacteria;Enterobacterales;Morganellaceae;(Morganellaceae)	3	1	1
Bacteria;Proteobacteria;Gammaproteobacteria;Enterobacterales;Moritellaceae;(Moritellaceae)	0	0	1
Bacteria;Proteobacteria;Gammaproteobacteria;Enterobacterales;Orbaceae;Gilliamella	0	0	1
Bacteria;Proteobacteria;Gammaproteobacteria;Enterobacterales;Pasteurellaceae;(Pasteurellaceae)	0	2	1
Bacteria;Proteobacteria;Gammaproteobacteria;Enterobacterales;Psychromonadaceae;Agarivorans	0	0	1
Bacteria;Proteobacteria;Gammaproteobacteria;Enterobacterales;Shewanellaceae;Psychrobium	3	0	1
Bacteria;Proteobacteria;Gammaproteobacteria;GB102;uncultured bacterium;(uncultured bacterium)	0	1	1
Bacteria;Proteobacteria;Gammaproteobacteria;Immundisolibacterales;Immundisolibacteraceae;uncultured	0	0	1
Bacteria;Proteobacteria;Gammaproteobacteria;Legionellales;Legionellaceae;uncultured bacterium	0	1	1
Bacteria;Proteobacteria;Gammaproteobacteria;MBMPE27;uncultured bacterium;(uncultured bacterium)	3	17	1
Bacteria;Proteobacteria;Gammaproteobacteria;Methylococcales;Methylomonadaceae;(Methylomonadaceae)	21	7	1
Bacteria;Proteobacteria;Gammaproteobacteria;Milano-WF1B-44;(Milano-WF1B-44);(Milano-WF1B-44)	0	0	1
Bacteria;Proteobacteria;Gammaproteobacteria;Pseudomonadales;211ds20;uncultured bacterium	0	0	1
Bacteria;Proteobacteria;Gammaproteobacteria;Pseudomonadales;BD2-7;uncultured bacterium	0	2	1
Bacteria;Proteobacteria;Gammaproteobacteria;Pseudomonadales;BD2-7;uncultured gamma proteobacterium	0	0	1
Bacteria;Proteobacteria;Gammaproteobacteria;Pseudomonadales;Cellvibrionaceae;Aestuariicella	0	0	1
Bacteria;Proteobacteria;Gammaproteobacteria;Pseudomonadales;Halomonadaceae;Modicisalibacter	0	0	1
Bacteria;Proteobacteria;Gammaproteobacteria;Pseudomonadales;KI89A clade;uncultured deep-sea bacterium	1	2	1
Bacteria;Proteobacteria;Gammaproteobacteria;Pseudomonadales;KI89A clade;uncultured organism	0	0	1
Bacteria;Proteobacteria;Gammaproteobacteria;Pseudomonadales;Litoricolaceae;Litoricola	1	6	1
Bacteria;Proteobacteria;Gammaproteobacteria;Pseudomonadales;MBAE14;uncultured bacterium	1	5	1
Bacteria;Proteobacteria;Gammaproteobacteria;Pseudomonadales;Nitrincolaceae;Neptunomonas	0	0	1
Bacteria;Proteobacteria;Gammaproteobacteria;Pseudomonadales;P13-46;uncultured bacterium	0	0	1
Bacteria;Proteobacteria;Gammaproteobacteria;Pseudomonadales;Pseudohongiellaceae;(Pseudohongiellaceae)	3	3	1
Bacteria;Proteobacteria;Gammaproteobacteria;Pseudomonadales;Pseudomonadaceae;(Pseudomonadaceae)	1	0	1
Bacteria;Proteobacteria;Gammaproteobacteria;Pseudomonadales;Saccharospirillaceae;Oleispira	0	1	1
Bacteria;Proteobacteria;Gammaproteobacteria;Pseudomonadales;Thioglobaceae;(Thioglobaceae)	1	0	1
Bacteria;Proteobacteria;Gammaproteobacteria;Run-SP154;uncultured gamma proteobacterium;(uncultured gamma proteobacterium)	0	0	1
Bacteria;Proteobacteria;Gammaproteobacteria;SS1-B-04-55;uncultured bacterium;(uncultured bacterium)	3	0	1
Bacteria;Proteobacteria;Gammaproteobacteria;Xanthomonadales;Xanthomonadaceae;(Xanthomonadaceae)	0	0	1
Bacteria;Proteobacteria;Gammaproteobacteria;uncultured;uncultured organism;(uncultured organism)	0	0	1
Bacteria;SAR324 clade(Marine group B);uncultured organism;(uncultured organism);(uncultured organism);(uncultured organism)	2	5	1
Bacteria;Spirochaetota;Brachyspirae;Brachyspirales;LH041;uncultured Spirochaetales bacterium	0	0	1
Bacteria;Spirochaetota;Spirochaetia;Spirochaetales;Spirochaetaceae;Borrelia	0	0	1
Bacteria;Sumerlaeota;Sumerlaeia;uncultured;uncultured organism;(uncultured organism)	0	0	1
Bacteria;Sva0485;uncultured delta proteobacterium;(uncultured delta proteobacterium);(uncultured delta proteobacterium);(uncultured delta proteobacterium)	0	0	1
Bacteria;TA06;(TA06);(TA06);(TA06);(TA06)	0	0	1
Bacteria;Verrucomicrobiota;Chlamydiae;Chlamydiales;Simkaniaceae;Candidatus Fritschea	9	3	1
Bacteria;Verrucomicrobiota;Chlamydiae;Chlamydiales;cvE6;uncultured Chlamydia sp.	0	0	1
Bacteria;Verrucomicrobiota;Chlamydiae;LD1-PA32;(LD1-PA32);(LD1-PA32)	0	1	1
Bacteria;Verrucomicrobiota;Chlamydiae;LD1-PA32;uncultured bacterium;(uncultured bacterium)	0	1	1
Bacteria;Verrucomicrobiota;Kiritimatiellae;WCHB1-41;uncultured planctomycete;(uncultured planctomycete)	0	0	1
Bacteria;Verrucomicrobiota;Lentisphaeria;Oligosphaerales;Lenti-02;uncultured organism	0	0	1
Bacteria;Verrucomicrobiota;Lentisphaeria;Victivallales;(Victivallales);(Victivallales)	0	0	1
Bacteria;Verrucomicrobiota;Lentisphaeria;Victivallales;BD2-3;(BD2-3)	0	0	1
Bacteria;Verrucomicrobiota;Lentisphaeria;Victivallales;Victivallaceae;uncultured bacterium	0	0	1
Bacteria;Verrucomicrobiota;Omnitrophia;Omnitrophales;koll11;(koll11)	3	8	1
Bacteria;Verrucomicrobiota;Verrucomicrobiae;Arctic97B-4 marine group;uncultured bacterium;(uncultured bacterium)	0	0	1
Bacteria;Verrucomicrobiota;Verrucomicrobiae;Chthoniobacterales;(Chthoniobacterales);(Chthoniobacterales)	0	0	1
Bacteria;Verrucomicrobiota;Verrucomicrobiae;Chthoniobacterales;Chthoniobacteraceae;Candidatus Udaeobacter	0	0	1
Bacteria;Verrucomicrobiota;Verrucomicrobiae;Opitutales;Puniceicoccaceae;MB11C04 marine group	2	0	1
Bacteria;Verrucomicrobiota;Verrucomicrobiae;Opitutales;Puniceicoccaceae;uncultured	0	0	1
Bacteria;Verrucomicrobiota;Verrucomicrobiae;Pedosphaerales;Pedosphaeraceae;uncultured Verrucomicrobia bacterium	0	0	1
Bacteria;Verrucomicrobiota;Verrucomicrobiae;Pedosphaerales;Pedosphaeraceae;uncultured bacterium	1	1	1
Bacteria;Verrucomicrobiota;Verrucomicrobiae;Pedosphaerales;Pedosphaeraceae;uncultured soil bacterium	0	0	1
Bacteria;Verrucomicrobiota;Verrucomicrobiae;S-BQ2-57 soil group;uncultured Verrucomicrobiaceae bacterium;(uncultured Verrucomicrobiaceae bacterium)	0	0	1
Bacteria;Verrucomicrobiota;Verrucomicrobiae;Verrucomicrobiales;Akkermansiaceae;Akkermansia	0	1	1
Bacteria;Verrucomicrobiota;Verrucomicrobiae;Verrucomicrobiales;DEV007;uncultured deep-sea bacterium	1	3	1
Bacteria;Verrucomicrobiota;Verrucomicrobiae;Verrucomicrobiales;Verrucomicrobiaceae;Roseimicrobium	0	0	1
Bacteria;Verrucomicrobiota;Verrucomicrobiae;Verrucomicrobiales;Verrucomicrobiaceae;uncultured	4	0	1
Bacteria;WPS-2;(WPS-2);(WPS-2);(WPS-2);(WPS-2)	5	4	1
Bacteria;WPS-2;bacterium ADurb.Bin236;(bacterium ADurb.Bin236);(bacterium ADurb.Bin236);(bacterium ADurb.Bin236)	0	0	1
Bacteria;WS1;uncultured bacterium;(uncultured bacterium);(uncultured bacterium);(uncultured bacterium)	0	0	1
Archaea;Asgardarchaeota;Odinarchaeia;(Odinarchaeia);(Odinarchaeia);(Odinarchaeia)	3	0	0
Archaea;Asgardarchaeota;Odinarchaeia;uncultured archaeon;(uncultured archaeon);(uncultured archaeon)	3	1	0
Archaea;Crenarchaeota;Nitrososphaeria;Nitrosopumilales;Nitrosopumilaceae;Candidatus Nitrosopelagicus	0	1	0
Archaea;Crenarchaeota;Nitrososphaeria;Nitrosopumilales;Nitrosopumilaceae;Cenarchaeum	1	20	0
Archaea;Crenarchaeota;Nitrososphaeria;Nitrosopumilales;Nitrosopumilaceae;uncultured archaeon 19a-19	0	3	0
Archaea;Crenarchaeota;Nitrososphaeria;Nitrosopumilales;Nitrosopumilaceae;uncultured marine group I thaumarchaeote	0	1	0
Archaea;Crenarchaeota;Nitrososphaeria;Nitrososphaerales;Nitrososphaeraceae;uncultured crenarchaeote	3	0	0
Archaea;Halobacterota;Halobacteria;Halobacterales;Halococcaceae;Halococcus	0	0	0
Archaea;Halobacterota;Halobacteria;Halobacterales;Halomicrobiaceae;uncultured	1	0	0
Archaea;Halobacterota;Methanocellia;Methanocellales;Methanocellaceae;Methanocella	1	0	0
Archaea;Iainarchaeota;Iainarchaeia;Iainarchaeales;Candidatus Iainarchaeum;(Candidatus Iainarchaeum)	0	1	0
Archaea;Nanoarchaeota;Nanoarchaeia;Woesearchaeales;GW2011_GWC1_47_15;Candidatus Staskawiczbacteria bacterium RIFOXYA2_FULL_32_7	4	0	0
Archaea;Nanoarchaeota;Nanoarchaeia;Woesearchaeales;SCGC AAA011-D5;Candidatus Diapherotrites archaeon ADurb.Bin253	0	1	0
Archaea;Thermoplasmatota;Thermoplasmata;SG8-5;uncultured archaeon;(uncultured archaeon)	0	3	0
Bacteria;Acetothermia;Acetothermiia;uncultured bacterium;(uncultured bacterium);(uncultured bacterium)	1	0	0
Bacteria;Acidobacteriota;Acidobacteriae;(Acidobacteriae);(Acidobacteriae);(Acidobacteriae)	11	2	0
Bacteria;Acidobacteriota;Acidobacteriae;Acidobacteriales;Koribacteraceae;Candidatus Koribacter	1	0	0
Bacteria;Acidobacteriota;Acidobacteriae;Acidobacteriales;uncultured;uncultured bacterium	223	0	0
Bacteria;Acidobacteriota;Acidobacteriae;GOUTB8;uncultured bacterium;(uncultured bacterium)	2	0	0
Bacteria;Acidobacteriota;Acidobacteriae;Solibacterales;Solibacteraceae;Candidatus Solibacter	0	1	0
Bacteria;Acidobacteriota;Acidobacteriae;Subgroup 15;(Subgroup 15);(Subgroup 15)	0	1	0
Bacteria;Acidobacteriota;Acidobacteriae;Subgroup 15;uncultured bacterium;(uncultured bacterium)	0	4	0
Bacteria;Acidobacteriota;Blastocatellia;11-24;(11-24);(11-24)	0	1	0
Bacteria;Acidobacteriota;Holophagae;(Holophagae);(Holophagae);(Holophagae)	1	0	0
Bacteria;Acidobacteriota;Holophagae;Holophagales;Holophagaceae;Holophaga	0	0	0
Bacteria;Acidobacteriota;Holophagae;Subgroup 7;uncultured bacterium;(uncultured bacterium)	0	1	0
Bacteria;Acidobacteriota;Subgroup 5;uncultured bacterium;(uncultured bacterium);(uncultured bacterium)	0	2	0
Bacteria;Acidobacteriota;Vicinamibacteria;Subgroup 17;uncultured Acidobacterium sp.;(uncultured Acidobacterium sp.)	1	0	0
Bacteria;Acidobacteriota;Vicinamibacteria;Subgroup 9;uncultured Acidobacterium sp.;(uncultured Acidobacterium sp.)	7	14	0
Bacteria;Acidobacteriota;Vicinamibacteria;Vicinamibacterales;Vicinamibacteraceae;uncultured Acidobacteria bacterium	0	1	0
Bacteria;Acidobacteriota;Vicinamibacteria;Vicinamibacterales;Vicinamibacteraceae;uncultured bacterium	1	6	0
Bacteria;Acidobacteriota;Vicinamibacteria;Vicinamibacterales;uncultured;uncultured Acidobacteriales bacterium	3	0	0
Bacteria;Actinobacteriota;Acidimicrobiia;Acidimicrobiales;Acidimicrobiaceae;(Acidimicrobiaceae)	1	0	0
Bacteria;Actinobacteriota;Acidimicrobiia;Acidimicrobiales;Acidimicrobiaceae;Acidithrix	0	4	0
Bacteria;Actinobacteriota;Acidimicrobiia;Acidimicrobiales;Acidimicrobiaceae;uncultured	0	1	0
Bacteria;Actinobacteriota;Acidimicrobiia;Actinomarinales;uncultured;marine metagenome	0	1	0
Bacteria;Actinobacteriota;Acidimicrobiia;Microtrichales;uncultured;metagenome	0	1	0
Bacteria;Actinobacteriota;Acidimicrobiia;Microtrichales;uncultured;wastewater metagenome	4	7	0
Bacteria;Actinobacteriota;Acidimicrobiia;uncultured;(uncultured);(uncultured)	0	1	0
Bacteria;Actinobacteriota;Acidimicrobiia;uncultured;uncultured actinobacterium;(uncultured actinobacterium)	0	1	0
Bacteria;Actinobacteriota;Acidimicrobiia;uncultured;uncultured bacterium;(uncultured bacterium)	0	4	0
Bacteria;Actinobacteriota;Actinobacteria;Bifidobacteriales;Bifidobacteriaceae;Bifidobacterium	1	0	0
Bacteria;Actinobacteriota;Actinobacteria;Catenulisporales;Actinospicaceae;Actinospica	0	1	0
Bacteria;Actinobacteriota;Actinobacteria;Corynebacteriales;(Corynebacteriales);(Corynebacteriales)	6	7	0
Bacteria;Actinobacteriota;Actinobacteria;Corynebacteriales;Corynebacteriaceae;Corynebacterium	0	0	0
Bacteria;Actinobacteriota;Actinobacteria;Corynebacteriales;Dietziaceae;Dietzia	0	0	0
Bacteria;Actinobacteriota;Actinobacteria;Corynebacteriales;Nocardiaceae;(Nocardiaceae)	0	2	0
Bacteria;Actinobacteriota;Actinobacteria;Corynebacteriales;Nocardiaceae;Nocardia	0	1	0
Bacteria;Actinobacteriota;Actinobacteria;Euzebyales;Euzebyaceae;Euzebya	1	0	0
Bacteria;Actinobacteriota;Actinobacteria;Frankiales;Geodermatophilaceae;(Geodermatophilaceae)	0	1	0
Bacteria;Actinobacteriota;Actinobacteria;Frankiales;Geodermatophilaceae;Blastococcus	0	0	0
Bacteria;Actinobacteriota;Actinobacteria;Frankiales;Sporichthyaceae;(Sporichthyaceae)	1	0	0
Bacteria;Actinobacteriota;Actinobacteria;Kineosporiales;Kineosporiaceae;Kineococcus	0	1	0
Bacteria;Actinobacteriota;Actinobacteria;Micrococcales;Brevibacteriaceae;Brevibacterium	0	0	0
Bacteria;Actinobacteriota;Actinobacteria;Micrococcales;Dermabacteraceae;Brachybacterium	0	0	0
Bacteria;Actinobacteriota;Actinobacteria;Micrococcales;Intrasporangiaceae;(Intrasporangiaceae)	0	0	0
Bacteria;Actinobacteriota;Actinobacteria;Micrococcales;Intrasporangiaceae;Janibacter	0	0	0
Bacteria;Actinobacteriota;Actinobacteria;Micrococcales;Intrasporangiaceae;Knoellia	0	0	0
Bacteria;Actinobacteriota;Actinobacteria;Micrococcales;Intrasporangiaceae;Lapillicoccus	0	0	0
Bacteria;Actinobacteriota;Actinobacteria;Micrococcales;Intrasporangiaceae;Ornithinimicrobium	0	0	0
Bacteria;Actinobacteriota;Actinobacteria;Micrococcales;Intrasporangiaceae;Pedococcus-Phycicoccus	0	0	0
Bacteria;Actinobacteriota;Actinobacteria;Micrococcales;Intrasporangiaceae;Serinicoccus	0	0	0
Bacteria;Actinobacteriota;Actinobacteria;Micrococcales;Microbacteriaceae;Agrococcus	0	0	0
Bacteria;Actinobacteriota;Actinobacteria;Micrococcales;Microbacteriaceae;Agromyces	0	0	0
Bacteria;Actinobacteriota;Actinobacteria;Micrococcales;Microbacteriaceae;Candidatus Aquiluna	0	0	0
Bacteria;Actinobacteriota;Actinobacteria;Micrococcales;Microbacteriaceae;Clavibacter	0	0	0
Bacteria;Actinobacteriota;Actinobacteria;Micrococcales;Microbacteriaceae;Microbacterium	0	0	0
Bacteria;Actinobacteriota;Actinobacteria;Micrococcales;Microbacteriaceae;Pseudoclavibacter	2	0	0
Bacteria;Actinobacteriota;Actinobacteria;Micrococcales;Micrococcaceae;(Micrococcaceae)	0	2	0
Bacteria;Actinobacteriota;Actinobacteria;Micrococcales;Micrococcaceae;Arthrobacter	0	0	0
Bacteria;Actinobacteriota;Actinobacteria;Micrococcales;Micrococcaceae;Citricoccus	0	0	0
Bacteria;Actinobacteriota;Actinobacteria;Micrococcales;Micrococcaceae;Kocuria	0	0	0
Bacteria;Actinobacteriota;Actinobacteria;Micrococcales;Micrococcaceae;Micrococcus	1	0	0
Bacteria;Actinobacteriota;Actinobacteria;Micrococcales;Promicromonosporaceae;Cellulosimicrobium	2	0	0
Bacteria;Actinobacteriota;Actinobacteria;Propionibacteriales;(Propionibacteriales);(Propionibacteriales)	0	3	0
Bacteria;Actinobacteriota;Actinobacteria;Propionibacteriales;Propionibacteriaceae;Tessaracoccus	1	0	0
Bacteria;Actinobacteriota;Actinobacteria;Pseudonocardiales;Pseudonocardiaceae;(Pseudonocardiaceae)	1	1	0
Bacteria;Actinobacteriota;Actinobacteria;Streptosporangiales;(Streptosporangiales);(Streptosporangiales)	2	1	0
Bacteria;Actinobacteriota;Thermoleophilia;Gaiellales;Gaiellaceae;Gaiella	1	1	0
Bacteria;Actinobacteriota;Thermoleophilia;Gaiellales;uncultured;metagenome	1	0	0
Bacteria;Actinobacteriota;Thermoleophilia;Gaiellales;uncultured;uncultured actinobacterium	0	1	0
Bacteria;Aquificota;Aquificae;Aquificales;Aquificaceae;Hydrogenobacter	1	0	0
Bacteria;Armatimonadota;uncultured;(uncultured);(uncultured);(uncultured)	1	0	0
Bacteria;Bacteroidota;Bacteroidia;Bacteroidales;Bacteroidaceae;Bacteroides	0	1	0
Bacteria;Bacteroidota;Bacteroidia;Bacteroidales;Dysgonomonadaceae;(Dysgonomonadaceae)	1	0	0
Bacteria;Bacteroidota;Bacteroidia;Bacteroidales;Dysgonomonadaceae;Proteiniphilum	1	0	0
Bacteria;Bacteroidota;Bacteroidia;Bacteroidales;SB-5;(SB-5)	3	0	0
Bacteria;Bacteroidota;Bacteroidia;Bacteroidales;Tannerellaceae;Macellibacteroides	4	0	0
Bacteria;Bacteroidota;Bacteroidia;Chitinophagales;37-13;uncultured Bacteroidetes bacterium	0	1	0
Bacteria;Bacteroidota;Bacteroidia;Chitinophagales;Chitinophagaceae;(Chitinophagaceae)	0	5	0
Bacteria;Bacteroidota;Bacteroidia;Chitinophagales;Saprospiraceae;OLB8	0	0	0
Bacteria;Bacteroidota;Bacteroidia;Chitinophagales;uncultured;metagenome	0	1	0
[truncated: 608 more rows]

## Sheet: c
Phylum	Order	Genus	enrich_group	ef_lda	pvalue	padj
[truncated: 97 more rows]
