# Supplementary material for: Chemosynthesis enables microbial communities to flourish in a marine cave ecosystem
Source: ISME J. 2025 Dec 23;20(1):wraf286. doi: 10.1093/ismejo/wraf286 (PMC12954392; doi:10.1093/ismejo/wraf286)
Supplement: wraf286_Supplemental_Files [file wraf286_supplemental_files.zip › Supp_Data_2 - MAGs_table_wraf286.xlsx]

## Sheet: a
MAG	new_name	Habitat	Completeness	Contamination	Genome_size	Genome_size_corrected	Total_Coding_Sequences	Total_Coding_Sequences_corrected	classification	Blank	FR2A1_L7 (count)	FR2A2_L7 (count)	FR2A3_L7 (count)	entrance_total	FR2B1_L7 (count)	FR2B2_L7 (count)	FR2B3_L7 (count)	mid_total	FR2C1_L7 (count)	FR2C2_L7 (count)	FR2C3_L7 (count)	inn_total	SWSC1-1_L7 (count)	SWSC2-1_L7 (count)	sw_total	entr_relAb (%)	mid_relAb (%)	inn_relAb (%)	sw_relAb (%)	AclB	AcsB	HbsC	HbsT	Mcr	RbcL	CooS	CoxL	Fe	FeFe	NiFe.G1	NiFe.G2	NiFe.G3	NiFe.G4	McrA	MmoA	PmoA	IsoA	FCC	Sqr
concoct.137_sub	MAG_seacave_1	Sediment/SW	53.73	7.51	2325673	4.32844e+06	2840	5285.69	d__Bacteria;p__Pseudomonadota;c__Alphaproteobacteria;o__Rhizobiales;f__Methyloligellaceae;g__MnTg02;s__	0	10027	14798	30750	55575	35444	38190	14985	88619	3033	1773	2901	7707	0	6	6	0.0828505	0.52149	0.0665603	8.48873e-05	0	0	0	0	0	0	0	0	0	0	0	0	0	0	0	0	0	0	0	0
concoct.182_sub	MAG_seacave_3	Sediment/SW	82.06	4.36	1811331	2.20733e+06	1898	2312.94	d__Bacteria;p__Pseudomonadota;c__Gammaproteobacteria;o__AqS2;f__AqS2;g__JAHRAH01;s__	0	2690	248980	227972	479642	28	12	4	44	0	0	2	2	1	12	13	0.715044	0.000258924	1.72727e-05	0.000183922	0	0	0	0	0	0	0	1	0	0	0	0	0	0	0	0	0	0	1	0
concoct.224_sub	MAG_seacave_4	Sediment/SW	58.87	8.98	5686328	9.65913e+06	7222	12267.7	d__Bacteria;p__Pseudomonadota;c__Alphaproteobacteria;o__Geminicoccales;f__Geminicoccaceae;g__;s__	0	3216	29750	176466	209432	78828	3763	2035	84626	722	426	857	2005	0	6	6	0.312219	0.497992	0.0173159	8.48873e-05	0	0	0	0	0	0	0	2	0	0	0	0	0	0	0	0	0	0	2	1
concoct.263_sub	MAG_seacave_5	Sediment/SW	51.12	6.54	2603847	5.0936e+06	3431	6711.66	d__Bacteria;p__Pseudomonadota;c__Alphaproteobacteria;o__Rhizobiales;f__Aestuariivirgaceae;g__JABDJG01;s__	0	1468	1590	21113	24171	39708	37844	14465	92017	2068	869	1874	4811	1	0	1	0.0360338	0.541486	0.0415494	1.41479e-05	0	0	0	0	0	0	0	0	0	0	0	0	0	0	0	0	0	0	0	0
concoct.279_sub	MAG_seacave_6	Sediment/SW	55.85	7.74	2865361	5.13046e+06	4053	7256.94	d__Bacteria;p__Desulfobacterota;c__Desulfobulbia;o__;f__;g__;s__	4	8690	14336	19222	42248	19135	16516	33231	68882	35325	115109	35990	186424	1287	10019	11306	0.0629828	0.405345	1.61002	0.159956	0	2	0	0	0	0	5	1	0	0	0	0	0	0	0	0	0	0	0	0
concoct.284	MAG_seacave_7	Sediment/SW	84.07	5	6623768	7.87887e+06	6263	7449.74	d__Bacteria;p__Verrucomicrobiota;c__Verrucomicrobiae;o__Verrucomicrobiales;f__DEV007;g__;s__	0	62718	61502	36908	161128	20313	15836	32721	68870	31465	77802	34662	143929	758	2381	3139	0.240208	0.405274	1.24302	0.0444102	0	0	0	0	0	0	0	0	0	0	0	0	0	0	0	0	0	0	0	0
concoct.34_sub	MAG_seacave_8	Sediment/SW	79.02	6.48	3776715	4.77944e+06	3923	4964.57	d__Bacteria;p__Bacteroidota;c__Bacteroidia;o__Flavobacteriales;f__Flavobacteriaceae;g__Aurantibacter_A;s__	0	6433	9394	53710	69537	111722	93109	38299	243130	2653	1453	2547	6653	4	5	9	0.103665	1.43073	0.0574576	0.000127331	0	0	0	0	0	0	0	1	0	0	0	0	0	0	0	0	0	0	0	1
concoct.40_sub	MAG_seacave_9	Sediment/SW	61.04	8.35	5866654	9.61116e+06	6000	9829.62	d__Bacteria;p__Actinomycetota;c__Acidimicrobiia;o__Acidimicrobiales;f__SZUA-35;g__CADEDH01;s__	6	123557	102455	121060	347072	109561	97410	167095	374066	104613	39217	66645	210475	685	4407	5092	0.51741	2.20124	1.81773	0.072041	0	0	0	0	0	0	0	1	0	0	0	0	1	0	0	0	0	0	0	2
concoct.58_sub	MAG_seacave_10	Sediment/SW	56.14	7.55	2343373	4.17416e+06	2655	4729.25	d__Bacteria;p__Actinomycetota;c__Acidimicrobiia;o__UBA5794;f__UBA5794;g__SZUA-442;s__	0	11576	12961	14329	38866	12576	9084	26285	47945	27603	22117	30329	80049	133	352	485	0.0579409	0.282138	0.691331	0.00686172	0	0	0	0	0	0	0	1	0	0	0	0	1	0	0	0	0	0	0	1
metabat2.106923	MAG_seacave_11	Sediment/SW	97.91	3.34	5712355	5.83429e+06	5690	5811.46	d__Bacteria;p__Pseudomonadota;c__Gammaproteobacteria;o__Pseudomonadales;f__HTCC2089;g__;s__	0	16607	20104	79953	116664	109689	70151	74682	254522	68111	34345	75711	178167	27	71	98	0.173921	1.49777	1.53871	0.00138649	0	0	0	0	0	0	0	0	0	0	0	0	0	0	0	0	0	0	0	0
metabat2.135415	MAG_seacave_12	Sediment/SW	64.57	0.2	627668	972074	756	1170.82	d__Bacteria;p__Actinomycetota;c__Acidimicrobiia;o__Actinomarinales;f__Actinomarinaceae;g__Actinomarina;s__Actinomarina sp002169845	0	206	1332	1280	2818	24	13	59	96	59	60	30	149	44542	235679	280221	0.00420104	0.000564924	0.00128682	3.96453	0	0	0	0	0	0	0	0	0	0	0	0	0	0	0	0	0	0	0	0
metabat2.152742	MAG_seacave_13	Sediment/SW	79.59	1.67	1580536	1.98585e+06	1531	1923.61	d__Bacteria;p__Bacteroidota;c__Bacteroidia;o__Flavobacteriales;f__Flavobacteriaceae;g__UBA3537;s__UBA3537 sp002684355	0	970	4501	4890	10361	1943	1193	1115	4251	950	709	885	2544	36355	145058	181413	0.015446	0.0250155	0.0219709	2.56661	0	0	0	0	0	0	0	0	0	0	0	0	0	0	0	0	0	0	0	0
metabat2.172147	MAG_seacave_14	Sediment/SW	98.45	0.92	2463968	2.50276e+06	2331	2367.7	d__Bacteria;p__Pseudomonadota;c__Gammaproteobacteria;o__Pseudomonadales;f__Halieaceae;g__Luminiphilus;s__	0	2895	7968	8460	19323	593	423	243	1259	197	154	169	520	29815	321604	351419	0.0288065	0.00740874	0.0044909	4.97183	0	0	0	0	0	0	0	0	0	0	0	0	0	0	0	0	0	0	0	0
metabat2.177226	MAG_seacave_15	Sediment/SW	72.48	0.33	1592551	2.19723e+06	1594	2199.23	d__Bacteria;p__Bacteroidota;c__Bacteroidia;o__Flavobacteriales;f__Flavobacteriaceae;g__Patiriisocius;s__	0	854	3918	3815	8587	947	699	359	2005	328	332	270	930	28040	92327	120367	0.0128014	0.0117987	0.0080318	1.70294	0	0	0	0	0	0	0	0	0	0	0	0	0	0	0	0	0	0	0	0
metabat2.23770_sub	MAG_seacave_16	Sediment/SW	93.91	0.16	1237126	1.31735e+06	1251	1332.13	d__Bacteria;p__Bdellovibrionota;c__Bdellovibrionia;o__Bdellovibrionales;f__JACOND01;g__JACOND01;s__	0	770	61266	69918	131954	127	86	122	335	158	131	128	417	529	2181	2710	0.196715	0.00197135	0.00360136	0.0383408	0	0	0	0	0	0	0	0	0	0	0	0	0	0	0	0	0	0	0	0
metabat2.25147_sub	MAG_seacave_17	Sediment/SW	54.67	1.59	3119324	5.70573e+06	3463	6334.37	d__Bacteria;p__Pseudomonadota;c__Alphaproteobacteria;o__Geminicoccales;f__Geminicoccaceae;g__;s__	0	81468	52843	8804	143115	3865	3308	9580	16753	10108	4274	7286	21668	0	21	21	0.213354	0.0985851	0.187132	0.000297105	0	0	0	0	0	0	0	1	0	0	1	0	0	0	0	0	0	0	0	0
metabat2.29285	MAG_seacave_18	Sediment/SW	63.07	4.35	3091445	4.90161e+06	3365	5335.34	d__Bacteria;p__Actinomycetota;c__Acidimicrobiia;o__Acidimicrobiales;f__Ilumatobacteraceae;g__;s__	0	11279	12550	16927	40756	12702	10328	30621	53651	33482	40468	35232	109182	195	293	488	0.0607585	0.315716	0.942933	0.00690417	0	0	0	0	0	0	0	0	0	0	0	0	1	0	0	0	0	0	0	0
metabat2.31608	MAG_seacave_19	Sediment/SW	90.66	8.53	6010641	6.62987e+06	5906	6514.45	d__Bacteria;p__Pseudomonadota;c__Alphaproteobacteria;o__Geminicoccales;f__Geminicoccaceae;g__;s__	0	25385	24512	160178	210075	278151	234084	99019	611254	26187	11188	20524	57899	1	6	7	0.313177	3.597	0.500036	9.90352e-05	0	0	0	0	0	0	0	0	0	0	0	0	2	0	0	0	0	0	2	0
metabat2.46003_sub	MAG_seacave_20	Sediment/SW	54.05	8.44	3669381	6.78886e+06	4207	7783.53	d__Bacteria;p__Pseudomonadota;c__Gammaproteobacteria;o__Pseudomonadales;f__;g__;s__	0	8637	15469	56280	80386	66238	54116	23880	144234	6160	3547	6167	15874	29	65	94	0.119838	0.848763	0.137093	0.0013299	0	0	0	0	0	0	0	0	0	0	0	0	0	0	0	0	0	0	0	0
metabat2.47169_sub	MAG_seacave_21	Sediment/SW	60.92	5.51	968818	1.59031e+06	1245	2043.66	d__Bacteria;p__Cyanobacteriota;c__Cyanobacteriia;o__;f__;g__;s__	0	20973	42236	16547	79756	1717	1588	1480	4785	2009	11963	1925	15897	2603	29458	32061	0.118899	0.0281579	0.137292	0.453595	0	0	0	0	0	1	0	0	0	0	0	0	0	0	0	0	0	0	0	0
metabat2.52426_sub	MAG_seacave_22	Sediment/SW	91.03	0.69	1927696	2.11765e+06	1964	2157.53	d__Bacteria;p__Pseudomonadota;c__Gammaproteobacteria;o__AqS2;f__AqS2;g__JAHRAH01;s__	0	120	79	90560	90759	298184	129487	13917	441588	105	116	89	310	6	45	51	0.135302	2.59858	0.00267727	0.000721542	0	0	0	0	0	0	0	0	0	0	0	0	0	0	0	0	0	0	0	0
metabat2.53297	MAG_seacave_23	Sediment/SW	57.27	0.59	967174	1.6888e+06	1098	1917.23	d__Bacteria;p__Desulfobacterota_D;c__UBA1144;o__;f__;g__;s__	0	8434	25914	48779	83127	56543	46849	15441	118833	3784	2091	5863	11738	19	73	92	0.123925	0.699288	0.101373	0.0013016	0	0	0	0	0	0	0	0	0	0	0	0	0	0	0	0	0	0	0	0
metabat2.53581_sub	MAG_seacave_24	Sediment/SW	96.63	2.3	2037350	2.1084e+06	2034	2104.94	d__Bacteria;p__Pseudomonadota;c__Gammaproteobacteria;o__AqS2;f__AqS2;g__JAHRAH01;s__	6	21917400	17752588	1293778	40963766	888	362	15	1265	28	5	15	48	1	14	15	61.0683	0.00744405	0.000414545	0.000212218	0	0	0	0	0	0	0	0	0	0	0	0	0	0	0	0	0	0	0	0
metabat2.57585_sub	MAG_seacave_25	Sediment/SW	86.87	0.98	3592773	4.1358e+06	3737	4301.83	d__Bacteria;p__Pseudomonadota;c__Alphaproteobacteria;o__Rhizobiales;f__CAJQND01;g__CAJQND01;s__	0	57935	69084	43151	170170	24990	18425	32002	75417	32674	37299	34076	104049	679	2308	2987	0.253687	0.443801	0.898603	0.0422597	0	0	0	0	0	0	0	0	0	0	0	0	0	0	0	0	0	0	1	0
metabat2.90634	MAG_seacave_26	Sediment/SW	92.24	0.36	1983845	2.15074e+06	1930	2092.37	d__Bacteria;p__Pseudomonadota;c__Gammaproteobacteria;o__UBA4486;f__UBA4486;g__;s__	0	33330	80239	59608	173177	206	154	246	606	304	196	247	747	21	29	50	0.25817	0.00356608	0.00645135	0.000707394	0	0	0	0	0	0	0	0	0	0	0	0	0	0	0	0	0	0	0	0
metabat2.9744	MAG_seacave_27	Sediment/SW	91.45	0.84	1432884	1.56685e+06	1503	1643.52	d__Bacteria;p__Pseudomonadota;c__Alphaproteobacteria;o__Parvibaculales;f__RS24;g__;s__	0	1858	937882	1096495	2036235	38	41	23	102	15	5	10	30	0	0	0	3.03559	0.000600232	0.00025909	0	0	0	0	0	0	0	0	0	0	0	0	0	0	0	0	0	0	0	0	0
SemiBin2_104_sub	MAG_seacave_28	Sediment/SW	52.04	3.82	3947882	7.58625e+06	4427	8506.92	d__Bacteria;p__Pseudomonadota;c__Alphaproteobacteria;o__Geminicoccales;f__Geminicoccaceae;g__;s__	0	5921	8152	76330	90403	131937	109533	40416	281886	6802	3270	7687	17759	0	6	6	0.134772	1.65879	0.153373	8.48873e-05	0	0	0	0	0	0	0	1	0	0	0	0	0	0	0	0	0	0	0	1
SemiBin2_106	MAG_seacave_29	Sediment/SW	84.13	5.19	5192535	6.17204e+06	4841	5754.19	d__Bacteria;p__Planctomycetota;c__Planctomycetia;o__Pirellulales;f__Pirellulaceae;g__CAJQPP01;s__	0	12987	23149	39754	75890	42218	28514	56923	127655	61893	48358	67491	177742	2	21	23	0.113136	0.751202	1.53504	0.000325401	0	0	0	0	0	0	0	0	0	0	0	0	0	0	0	0	0	0	0	2
SemiBin2_12	MAG_seacave_30	Sediment/SW	84.6	6.51	3402203	4.02152e+06	3631	4291.96	d__Bacteria;p__Pseudomonadota;c__Alphaproteobacteria;o__Rhodobacterales;f__Rhodobacteraceae;g__Boseongicola;s__	0	15402	20264	49824	85490	52572	29989	34195	116756	32498	16158	33212	81868	18	89	107	0.127447	0.687065	0.70704	0.00151382	0	0	0	0	0	0	0	0	0	0	0	0	0	0	0	0	0	0	0	0
SemiBin2_127_sub	MAG_seacave_31	Sediment/SW	71.47	2.05	4106951	5.7464e+06	3794	5308.52	d__Bacteria;p__Planctomycetota;c__Planctomycetia;o__Pirellulales;f__Lacipirellulaceae;g__Bythopirellula;s__	0	19147	23501	38819	81467	33867	24071	35808	93746	34954	20878	36837	92669	29	61	90	0.12145	0.55166	0.800321	0.00127331	0	0	0	0	0	0	0	0	0	0	0	0	1	0	0	0	0	0	0	0
SemiBin2_134	MAG_seacave_32	Sediment/SW	91.14	2.66	4385662	4.81201e+06	4387	4813.47	d__Bacteria;p__Actinomycetota;c__Acidimicrobiia;o__Acidimicrobiales;f__SHLQ01;g__JABDJW01;s__	0	31579	34000	61708	127287	58105	38042	57804	153951	63025	26756	62048	151829	10	25	35	0.189758	0.905944	1.31125	0.000495176	0	0	0	0	0	0	0	0	0	0	0	0	0	0	0	0	0	0	0	1
SemiBin2_144	MAG_seacave_33	Sediment/SW	96.73	3.57	6059009	6.26384e+06	6044	6248.32	d__Bacteria;p__Pseudomonadota;c__Alphaproteobacteria;o__Rhizobiales;f__Hyphomicrobiaceae;g__GCA-2689605;s__	0	42694	48426	44972	136092	30692	22937	51950	105579	53800	190695	57329	301824	304	1296	1600	0.202884	0.621293	2.60666	0.0226366	0	0	0	0	0	0	0	1	0	0	0	0	0	0	0	0	0	0	2	0
SemiBin2_146	MAG_seacave_34	Sediment/SW	88.21	4.58	5600971	6.34959e+06	5847	6628.5	d__Bacteria;p__Pseudomonadota;c__Alphaproteobacteria;o__Rhizobiales;f__Hyphomicrobiaceae;g__GCA-2689605;s__	0	34890	52512	135567	222969	180501	255235	108052	543788	18842	15317	17775	51934	28	17	45	0.332399	3.19999	0.44852	0.000636655	0	0	0	0	0	0	0	0	0	0	0	0	0	0	0	0	0	0	1	0
SemiBin2_15_sub	MAG_seacave_35	Sediment/SW	77.89	5.18	1915983	2.45986e+06	2208	2834.77	d__Bacteria;p__Desulfobacterota_D;c__UBA1144;o__RKRQ01;f__;g__;s__	0	1167	3399	30098	34664	55926	39240	15120	110286	6305	3324	7841	17470	2	5	7	0.0516766	0.648992	0.150877	9.90352e-05	0	0	0	0	0	0	0	0	0	0	0	0	1	0	0	0	0	0	0	0
SemiBin2_156	MAG_seacave_36	Sediment/SW	76.72	8.49	3626547	4.72699e+06	3942	5138.16	d__Bacteria;p__Pseudomonadota;c__Alphaproteobacteria;o__Rhizobiales;f__Hyphomicrobiaceae;g__RI-29;s__	0	10181	12695	42288	65164	61165	101734	41550	204449	4649	2004	3856	10509	5	3	8	0.0971456	1.20311	0.0907593	0.000113183	0	0	0	0	0	0	0	0	0	0	0	0	0	0	0	0	0	0	1	0
SemiBin2_159_sub	MAG_seacave_37	Sediment/SW	89.45	1.91	4253274	4.75492e+06	4096	4579.09	d__Bacteria;p__Pseudomonadota;c__Gammaproteobacteria;o__Woeseiales;f__Woeseiaceae;g__SZUA-117;s__	0	26919	29626	110793	167338	102564	62627	84414	249605	91731	44460	68953	205144	10	22	32	0.249465	1.46883	1.77169	0.000452732	0	0	0	0	0	0	0	0	0	0	1	0	0	0	0	0	0	0	0	0
SemiBin2_174	MAG_seacave_38	Sediment/SW	84.51	4.15	6500980	7.69256e+06	5495	6502.19	d__Bacteria;p__Planctomycetota;c__Planctomycetia;o__Pirellulales;f__Pirellulaceae;g__Rubripirellula;s__	0	116308	114507	76493	307308	46605	39146	38900	124651	33892	44600	40518	119010	1505	6333	7838	0.458131	0.733525	1.02781	0.110891	0	0	0	0	0	0	0	0	0	0	0	0	2	0	0	0	0	0	0	0
SemiBin2_177	MAG_seacave_39	Sediment/SW	92.36	3.96	7076893	7.66229e+06	5642	6108.71	d__Bacteria;p__Planctomycetota;c__Planctomycetia;o__Pirellulales;f__Pirellulaceae;g__Rubripirellula;s__Rubripirellula sp002712845	0	384958	484243	223382	1092583	74108	51801	19097	145006	10342	5654	10783	26779	30395	508996	539391	1.62881	0.853306	0.231273	7.63124	0	0	0	0	0	0	0	0	0	0	0	0	0	0	0	0	0	0	0	0
SemiBin2_178	MAG_seacave_40	Sediment/SW	89.8	2.3	3536659	3.93837e+06	3653	4067.93	d__Bacteria;p__Pseudomonadota;c__Alphaproteobacteria;o__Rhizobiales;f__Methyloligellaceae;g__;s__	0	44180	46421	71306	161907	60972	56953	64343	182268	61678	36291	62996	160965	62	143	205	0.241369	1.07258	1.39015	0.00290032	0	0	0	0	0	0	0	0	0	0	0	0	0	0	0	0	0	0	0	0
SemiBin2_182_sub	MAG_seacave_41	Sediment/SW	82.99	5.36	5098827	6.14391e+06	5464	6583.93	d__Bacteria;p__Pseudomonadota;c__Alphaproteobacteria;o__Geminicoccales;f__Geminicoccaceae;g__;s__	0	32093	58919	127622	218634	91030	58155	28742	177927	10286	4637	6447	21370	5	9	14	0.325937	1.04703	0.184559	0.00019807	0	0	0	0	0	0	0	0	0	0	0	0	2	0	0	0	0	0	0	1
SemiBin2_194_sub	MAG_seacave_42	Sediment/SW	58.45	6.68	1148132	1.9643e+06	1265	2164.24	d__Bacteria;p__Bacteroidota;c__Bacteroidia;o__Flavobacteriales;f__Flavobacteriaceae;g__MS024-2A;s__	0	355	3058	3476	6889	95	42	58	195	54	62	48	164	11828	105605	117433	0.01027	0.0011475	0.00141636	1.66143	0	0	0	0	0	0	0	0	0	0	0	0	0	0	0	0	0	0	0	0
SemiBin2_200	MAG_seacave_43	Sediment/SW	80.58	2.74	1997616	2.47905e+06	1960	2432.37	d__Bacteria;p__Spirochaetota;c__Spirochaetia;o__DSM-27196;f__Salinispiraceae;g__Salinispira;s__	0	189	70221	68418	138828	14	7	18	39	24	34	25	83	2	11	13	0.206963	0.0002295	0.000716817	0.000183922	0	0	0	0	0	0	0	0	0	0	0	0	0	0	0	0	0	0	0	0
SemiBin2_201_sub	MAG_seacave_44	Sediment/SW	55.82	2.19	1674799	3.00036e+06	2017	3613.4	d__Bacteria;p__Actinomycetota;c__Thermoleophilia;o__Miltoncostaeales;f__Miltoncostaeaceae;g__;s__	0	10005	7839	10539	28383	6863	6208	13867	26938	15470	13335	14715	43520	0	9	9	0.042313	0.15852	0.375854	0.000127331	0	0	0	0	0	0	0	0	0	0	0	0	0	0	0	0	0	0	0	0
SemiBin2_209_sub	MAG_seacave_45	Sediment/SW	92.99	5.69	6034126	6.48901e+06	5875	6317.88	d__Bacteria;p__Pseudomonadota;c__Alphaproteobacteria;o__Rhizobiales;f__Hyphomicrobiaceae;g__CAJQQK01;s__	0	143684	142367	128761	414812	94175	66406	119824	280405	121998	99607	129688	351293	61	191	252	0.618396	1.65008	3.03389	0.00356527	0	0	0	0	0	0	0	0	0	0	0	0	0	0	0	0	0	0	1	0
SemiBin2_213_sub	MAG_seacave_46	Sediment/SW	61.4	1.04	3616652	5.89031e+06	4135	6734.53	d__Bacteria;p__Pseudomonadota;c__Alphaproteobacteria;o__Geminicoccales;f__Geminicoccaceae;g__;s__	0	7245	8845	18334	34424	19670	160093	77477	257240	6198	3617	9205	19020	5	2	7	0.0513189	1.51376	0.164263	9.90352e-05	0	0	0	0	0	0	0	0	0	0	0	0	0	0	0	0	0	0	0	0
SemiBin2_216	MAG_seacave_47	Sediment/SW	72.67	3.63	3072337	4.22779e+06	3323	4572.73	d__Bacteria;p__Pseudomonadota;c__Gammaproteobacteria;o__UBA6522;f__UBA6522;g__JAHEKF01;s__	0	4876	5090	26923	36889	28883	17046	45360	91289	58121	30125	55885	144131	8	28	36	0.0549936	0.537202	1.24476	0.000509324	0	0	0	0	0	0	0	0	0	0	0	0	0	0	0	0	0	0	0	0
SemiBin2_217	MAG_seacave_48	Sediment/SW	84.35	4.78	4364083	5.17378e+06	4323	5125.07	d__Bacteria;p__Gemmatimonadota;c__Gemmatimonadetes;o__Longimicrobiales;f__UBA6960;g__JAHEKK01;s__	0	11393	12199	32498	56090	39073	23924	41847	104844	48227	24883	53612	126722	11	9	20	0.0836182	0.616968	1.09441	0.000282958	0	0	0	0	0	0	0	0	0	0	0	0	0	0	0	0	0	0	0	0
SemiBin2_225_sub	MAG_seacave_49	Sediment/SW	68.87	4.04	1986540	2.88448e+06	2280	3310.59	d__Bacteria;p__Pseudomonadota;c__Alphaproteobacteria;o__Rhodobacterales;f__Rhodobacteraceae;g__MED-G52;s__MED-G52 sp002711145	0	565	2791	3048	6404	203	109	113	425	95	168	152	415	22312	221924	244236	0.009547	0.00250097	0.00358408	3.45542	0	0	0	0	0	0	0	1	0	0	0	0	0	0	0	0	0	0	1	0
SemiBin2_228	MAG_seacave_50	Sediment/SW	93.63	0.6	3800623	4.05919e+06	3793	4051.05	d__Bacteria;p__Pseudomonadota;c__Alphaproteobacteria;o__Rhizobiales;f__Rhizobiaceae;g__R2A130;s__	0	51500	63330	36181	151011	21753	16354	22353	60460	21213	51713	23208	96134	1363	6507	7870	0.225125	0.355784	0.830246	0.111344	0	0	0	0	0	0	0	1	0	0	0	0	0	0	0	0	0	0	1	0
SemiBin2_235	MAG_seacave_51	Sediment/SW	99.26	4.34	4288261	4.32023e+06	4280	4311.91	d__Bacteria;p__Pseudomonadota;c__Alphaproteobacteria;o__Rhizobiales;f__Aestuariivirgaceae;g__Anderseniella;s__	0	320596	377215	345613	1043424	231748	146207	277970	655925	302045	132769	286798	721612	78	251	329	1.55552	3.85987	6.23209	0.00465465	0	0	0	0	0	0	0	0	0	0	0	0	0	0	0	0	0	0	1	0
SemiBin2_236	MAG_seacave_52	Sediment/SW	59.29	2.35	1136172	1.9163e+06	1327	2238.15	d__Bacteria;p__Pseudomonadota;c__Alphaproteobacteria;o__Parvibaculales;f__RS24;g__UBA8337;s__UBA8337 sp022428185	0	171	1307	1493	2971	29	61	45	135	53	21	15	89	12579	48025	60604	0.00442913	0.000794425	0.000768635	0.857418	0	0	0	0	0	0	0	0	0	0	0	0	0	0	0	0	0	0	0	0
SemiBin2_239	MAG_seacave_53	Sediment/SW	62.41	1.15	2471291	3.95977e+06	2738	4387.12	d__Bacteria;p__Pseudomonadota;c__Gammaproteobacteria;o__XN24;f__XN24;g__;s__	0	3650	3977	12210	19837	12407	8531	22860	43798	26258	14456	27395	68109	116	281	397	0.0295727	0.257735	0.588213	0.00561671	0	0	0	0	0	0	0	0	0	0	1	0	0	0	0	0	0	0	0	0
SemiBin2_240_sub	MAG_seacave_54	Sediment/SW	77.42	2.96	4026726	5.20114e+06	4346	5613.54	d__Bacteria;p__Pseudomonadota;c__Alphaproteobacteria;o__Rhizobiales;f__JAJFHB01;g__;s__	0	14048	16364	52949	83361	54990	110414	59430	224834	28258	13830	17055	59143	15	89	104	0.124274	1.32306	0.510779	0.00147138	0	0	0	0	0	0	0	0	0	0	0	0	0	0	0	0	0	0	0	0
SemiBin2_241	MAG_seacave_55	Sediment/SW	79.87	1.83	3178201	3.97922e+06	3371	4220.61	d__Bacteria;p__Pseudomonadota;c__Alphaproteobacteria;o__Rhizobiales;f__Rhizobiaceae;g__;s__	0	15386	18807	15712	49905	12111	9143	24228	45482	25426	76032	27703	129161	106	412	518	0.0743977	0.267645	1.11548	0.0073286	0	0	0	0	0	0	0	1	0	0	0	0	0	0	0	0	0	0	1	0
SemiBin2_251	MAG_seacave_56	Sediment/SW	99.97	0.85	5680560	5.68226e+06	4956	4957.49	d__Bacteria;p__Pseudomonadota;c__Gammaproteobacteria;o__Pseudomonadales;f__Endozoicomonadaceae;g__Endozoicomonas;s__	0	343446	281336	12789	637571	212	170	210	592	216	207	234	657	26	74	100	0.950483	0.0034837	0.00567408	0.00141479	0	0	0	0	0	0	0	0	0	0	1	0	0	0	0	0	0	0	0	0
SemiBin2_265_sub	MAG_seacave_57	Sediment/SW	72.85	6.93	5762123	7.90957e+06	5695	7817.43	d__Bacteria;p__Pseudomonadota;c__Gammaproteobacteria;o__HK1;f__HK1;g__;s__	0	521	577	77862	78960	161896	113947	35296	311139	76	62	58	196	0	0	0	0.117713	1.83094	0.00169272	0	0	0	0	0	0	0	0	2	0	0	1	0	0	1	0	0	0	0	0	1
SemiBin2_271	MAG_seacave_58	Sediment/SW	88.09	1.5	4108941	4.66448e+06	4216	4786.01	d__Bacteria;p__Bacteroidota;c__Bacteroidia;o__Cytophagales;f__Cyclobacteriaceae;g__;s__	0	1747	3452	55957	61156	102696	103983	47258	253937	1908	1533	4611	8052	4	0	4	0.0911706	1.49432	0.0695398	5.65915e-05	0	0	0	0	0	0	0	1	0	0	1	0	0	0	0	0	0	0	0	1
SemiBin2_273_sub	MAG_seacave_59	Sediment/SW	76.49	6.17	4129453	5.39868e+06	4514	5901.43	d__Bacteria;p__Pseudomonadota;c__Alphaproteobacteria;o__Rhizobiales;f__Rhizobiaceae;g__;s__	0	19047	20297	36859	76203	39156	23500	35004	97660	39475	16825	38105	94405	15	62	77	0.113602	0.574693	0.815314	0.00108939	0	0	0	0	0	0	0	0	0	0	0	0	0	0	0	0	1	0	1	0
SemiBin2_276	MAG_seacave_60	Sediment/SW	86.65	2.89	2820624	3.25519e+06	2863	3304.1	d__Bacteria;p__Bacteroidota;c__Bacteroidia;o__Flavobacteriales;f__Flavobacteriaceae;g__JAHEJJ01;s__	0	6031	12862	28333	47226	30336	16990	37272	84598	52816	36048	49027	137891	43	87	130	0.0704039	0.497828	1.19087	0.00183922	0	0	0	0	0	0	0	0	0	0	0	0	1	0	0	0	0	0	0	0
SemiBin2_278	MAG_seacave_61	Sediment/SW	94.55	0.86	3605436	3.81326e+06	3369	3563.19	d__Bacteria;p__Bacteroidota;c__Bacteroidia;o__Flavobacteriales;f__Flavobacteriaceae;g__Lutimonas;s__	0	45510	98534	80155	224199	57640	41762	59347	158749	62828	43039	79635	185502	1427	7466	8893	0.334233	0.934179	1.60206	0.125817	0	0	0	0	0	0	0	1	0	0	1	0	1	0	0	0	0	0	0	1
SemiBin2_282	MAG_seacave_62	Sediment/SW	81.96	7.41	3542946	4.32277e+06	3172	3870.18	d__Bacteria;p__Planctomycetota;c__Planctomycetia;o__Pirellulales;f__UBA1268;g__UBA1268;s__UBA1268 sp905477565	0	266238	307813	109091	683142	24734	17610	11103	53447	8130	12751	10104	30985	7557	191225	198782	1.01842	0.314516	0.267597	2.81234	0	0	0	0	0	0	0	0	0	0	0	0	0	0	0	0	0	0	0	0
SemiBin2_283_sub	MAG_seacave_63	Sediment/SW	98.7	1.2	2698611	2.73416e+06	2679	2714.29	d__Bacteria;p__Pseudomonadota;c__Gammaproteobacteria;o__Pseudomonadales;f__Halieaceae;g__Luminiphilus;s__Luminiphilus sp002683395	0	19627	14637	8322	42586	1204	749	559	2512	512	382	567	1461	26567	191550	218117	0.0634867	0.0147822	0.0126177	3.08589	0	0	0	0	0	0	0	0	0	0	0	0	0	0	0	0	0	0	0	0
SemiBin2_301	MAG_seacave_65	Sediment/SW	82.09	2.92	5750727	7.00539e+06	4797	5843.59	d__Bacteria;p__Planctomycetota;c__Planctomycetia;o__Pirellulales;f__Pirellulaceae;g__Rubripirellula;s__	0	209972	209931	82817	502720	15417	8412	2745	26574	1339	828	1371	3538	9812	170923	180735	0.749448	0.156378	0.0305554	2.55702	0	0	0	0	0	0	0	0	0	0	0	0	0	0	0	0	0	0	0	0
SemiBin2_303_sub	MAG_seacave_66	Sediment/SW	58.23	9.57	2568153	4.41036e+06	3026	5196.63	d__Bacteria;p__Pseudomonadota;c__Alphaproteobacteria;o__Rhodobacterales;f__Rhodobacteraceae;g__Boseongicola;s__	0	14253	17224	24157	55634	26015	16894	15547	58456	13577	6886	12244	32707	14	22	36	0.0829384	0.343992	0.282469	0.000509324	0	0	0	0	0	0	0	1	0	0	0	0	0	0	0	0	0	0	0	0
SemiBin2_312	MAG_seacave_67	Sediment/SW	91.42	1.72	2445785	2.67533e+06	2605	2849.49	d__Bacteria;p__Actinomycetota;c__Acidimicrobiia;o__UBA5794;f__UBA5794;g__;s__	0	26975	28184	28913	84072	21359	15264	38081	74704	38258	18143	43794	100195	344	685	1029	0.125333	0.439605	0.865318	0.0145582	0	0	0	0	0	0	0	1	0	0	0	0	1	0	0	0	0	0	0	2
SemiBin2_321_sub	MAG_seacave_68	Sediment/SW	55.65	8.41	804275	1.44524e+06	1037	1863.43	d__Bacteria;p__Actinomycetota;c__Acidimicrobiia;o__Actinomarinales;f__Actinomarinaceae;g__;s__	0	304	1093	662	2059	86	49	28	163	47	80	8	135	6402	46679	53081	0.00306953	0.000959194	0.00116591	0.750984	0	0	0	0	0	0	0	1	0	0	0	0	0	0	0	0	0	0	0	0
SemiBin2_325	MAG_seacave_69	Sediment/SW	87.49	0.79	3570603	4.08116e+06	3667	4191.34	d__Bacteria;p__Pseudomonadota;c__Alphaproteobacteria;o__Rhizobiales;f__CAJQND01;g__CAJQND01;s__	0	14760	17996	19724	52480	15331	11623	32786	59740	33271	138977	35656	207904	89	471	560	0.0782365	0.351548	1.79553	0.00792281	0	0	0	0	0	0	0	1	0	0	0	0	0	0	0	0	0	0	0	0
SemiBin2_334	MAG_seacave_70	Sediment/SW	86.27	5.23	2946805	3.41579e+06	3009	3487.89	d__Bacteria;p__Pseudomonadota;c__Gammaproteobacteria;o__Woeseiales;f__Woeseiaceae;g__JAACFB01;s__	6	76310	87829	80159	244298	55951	38279	59645	153875	60998	29088	76284	166370	638	3094	3732	0.364196	0.905497	1.43683	0.0527999	0	0	0	0	0	0	0	0	0	0	0	0	0	0	0	0	0	0	0	0
SemiBin2_335_sub	MAG_seacave_71	Sediment/SW	50.51	4.29	1601614	3.17088e+06	1843	3648.78	d__Bacteria;p__Actinomycetota;c__Thermoleophilia;o__Solirubrobacterales;f__70-9;g__;s__	0	11042	8492	20488	40022	13034	17100	7395	37529	4368	5738	4179	14285	8	6	14	0.0596643	0.220844	0.12337	0.00019807	0	0	0	0	0	0	0	0	0	0	0	0	0	0	0	0	0	0	0	0
SemiBin2_34	MAG_seacave_72	Sediment/SW	94.37	7.61	7011992	7.43032e+06	7326	7763.06	d__Bacteria;p__Pseudomonadota;c__Alphaproteobacteria;o__Geminicoccales;f__Geminicoccaceae;g__;s__	0	544807	301598	68868	915273	16223	11714	16497	44434	11066	4122	9504	24692	16	66	82	1.36448	0.261477	0.213249	0.00116013	0	0	0	0	0	0	0	1	0	0	1	0	0	0	0	0	0	0	2	0
SemiBin2_342	MAG_seacave_73	Sediment/SW	57.64	6.03	1652619	2.86714e+06	1921	3332.76	d__Bacteria;p__Pseudomonadota;c__Alphaproteobacteria;o__Rhodobacterales;f__Rhodobacteraceae;g__LGRT01;s__	0	110	772	964	1846	45	61	43	149	67	21	12	100	7181	80464	87645	0.00275199	0.000876809	0.000863634	1.23999	0	0	0	0	0	0	0	2	0	0	0	0	0	0	0	0	0	0	0	0
SemiBin2_344	MAG_seacave_74	Sediment/SW	63.73	1.54	2144196	3.3645e+06	2299	3607.41	d__Bacteria;p__Pseudomonadota;c__Gammaproteobacteria;o__Woeseiales;f__Woeseiaceae;g__UBA1847;s__	0	3986	4755	22495	31236	29787	17438	122454	169679	172495	102512	176621	451628	36	23	59	0.0465662	0.998497	3.90041	0.000834725	0	0	0	0	0	1	0	0	0	0	1	0	1	0	0	0	0	0	0	0
SemiBin2_348_sub	MAG_seacave_75	Sediment/SW	63.98	5.11	3839615	6.00127e+06	3684	5758.05	d__Bacteria;p__Planctomycetota;c__Planctomycetia;o__Pirellulales;f__Lacipirellulaceae;g__Aeoliella;s__	0	14538	17557	42177	74272	48299	36052	19099	103450	13135	7460	14006	34601	23	26	49	0.110724	0.608765	0.298826	0.000693246	0	0	0	0	0	0	0	0	0	0	0	0	0	0	0	0	0	0	0	0
SemiBin2_353_sub	MAG_seacave_76	Sediment/SW	85.93	5.31	4254484	4.9511e+06	4437	5163.51	d__Bacteria;p__Pseudomonadota;c__Alphaproteobacteria;o__Rhizobiales;f__Methyloligellaceae;g__JAKSBI01;s__	0	43837	41128	108564	193529	116023	98038	39323	253384	12898	6102	12235	31235	10	19	29	0.288511	1.49107	0.269756	0.000410289	0	0	0	0	0	1	0	0	0	0	0	0	0	0	0	0	0	0	1	0
SemiBin2_357	MAG_seacave_77	Sediment/SW	84.15	6.48	2703929	3.21323e+06	2765	3285.8	d__Bacteria;p__Pseudomonadota;c__Gammaproteobacteria;o__GCA-2729495;f__GCA-2729495;g__GCA-2729495;s__	0	12496	14796	18229	45521	16100	11419	25889	53408	32348	20022	31373	83743	363	580	943	0.0678621	0.314286	0.723233	0.0133415	0	0	0	0	0	0	0	0	0	0	0	0	0	0	0	0	0	0	0	0
SemiBin2_36	MAG_seacave_78	Sediment/SW	80.88	9.59	3594916	4.44475e+06	3485	4308.85	d__Bacteria;p__Pseudomonadota;c__Gammaproteobacteria;o__Woeseiales;f__Woeseiaceae;g__UBA1847;s__	0	4758	5544	54719	65021	72627	47364	65488	185479	74385	38932	66695	180012	5	7	12	0.0969325	1.09147	1.55465	0.000169775	0	0	0	0	0	0	0	0	0	0	1	0	0	0	0	0	0	0	0	1
SemiBin2_360_sub	MAG_seacave_79	Sediment/SW	67.15	0	1044814	1.55594e+06	1125	1675.35	d__Bacteria;p__Pseudomonadota;c__Alphaproteobacteria;o__Parvibaculales;f__RS24;g__;s__	0	159	45618	47235	93012	55	29	37	121	36	46	32	114	7	34	41	0.138661	0.00071204	0.000984543	0.000580063	0	0	0	0	0	0	0	0	0	0	0	0	0	0	0	0	0	0	0	0
SemiBin2_361_sub	MAG_seacave_80	Sediment/SW	80.85	3.35	1630671	2.01691e+06	1790	2213.98	d__Bacteria;p__Pseudomonadota;c__Alphaproteobacteria;o__Rhodobacterales;f__Rhodobacteraceae;g__Amylibacter;s__Amylibacter sp900197625	0	191	1726	2065	3982	77	72	64	213	44	47	61	152	7603	106779	114382	0.00593631	0.00125343	0.00131272	1.61826	0	0	0	0	0	0	0	0	0	0	0	0	0	0	0	0	0	0	0	0
SemiBin2_364_sub	MAG_seacave_81	Sediment/SW	57.35	1.23	3826892	6.67287e+06	4002	6978.2	d__Bacteria;p__Pseudomonadota;c__Alphaproteobacteria;o__Geminicoccales;f__Geminicoccaceae;g__;s__	0	66845	52173	71957	190975	65932	185609	135032	386573	47620	13760	77839	139219	0	13	13	0.284703	2.27484	1.20234	0.000183922	0	0	0	0	0	0	0	0	0	0	0	0	1	0	0	0	0	0	0	0
SemiBin2_382_sub	MAG_seacave_82	Sediment/SW	54.77	3.33	1809119	3.30312e+06	2050	3742.92	d__Bacteria;p__Actinomycetota;c__Acidimicrobiia;o__UBA5794;f__UBA5794;g__SZUA-442;s__	0	4577	5852	10715	21144	11318	7900	34090	53308	37590	18833	42634	99057	25	35	60	0.0315212	0.313698	0.85549	0.000848873	0	0	0	0	0	0	0	0	0	0	0	0	0	0	0	0	0	0	0	0
SemiBin2_394_sub	MAG_seacave_83	Sediment/SW	51.44	2	2872918	5.58499e+06	2801	5445.18	d__Bacteria;p__Planctomycetota;c__Planctomycetia;o__Pirellulales;f__UBA1268;g__UBA1268;s__UBA1268 sp016776925	0	61989	69604	23208	154801	4245	3002	1314	8561	958	1925	932	3815	2485	53061	55546	0.230775	0.0503783	0.0329477	0.785858	0	0	0	0	0	0	0	0	0	0	0	0	0	0	0	0	0	0	0	0
SemiBin2_396	MAG_seacave_84	Sediment/SW	81.15	1.08	2610914	3.21739e+06	2761	3402.34	d__Bacteria;p__Actinomycetota;c__Acidimicrobiia;o__UBA5794;f__SHLN01;g__SHLN01;s__	0	1635	2373	10641	14649	16243	11918	41838	69999	47467	19870	54548	121885	4	0	4	0.0218385	0.411918	1.05264	5.65915e-05	0	0	0	0	0	0	0	1	0	0	0	0	1	0	0	0	0	0	0	1
SemiBin2_401	MAG_seacave_85	Sediment/SW	82.96	2.44	2297133	2.76896e+06	2036	2454.19	d__Bacteria;p__Planctomycetota;c__Planctomycetia;o__Pirellulales;f__UBA1268;g__UBA1268;s__	0	1016558	1122941	369703	2509202	69471	47680	21184	138335	13482	24917	16484	54883	30702	779933	810635	3.74069	0.81405	0.473988	11.4688	0	0	0	0	0	0	0	0	0	0	0	0	0	0	0	0	0	0	0	0
SemiBin2_404	MAG_seacave_86	Sediment/SW	53.4	4.92	2380479	4.45783e+06	2755	5159.18	d__Bacteria;p__Actinomycetota;c__Thermoleophilia;o__Gaiellales;f__Gaiellaceae;g__;s__	0	2683	2079	22156	26918	33146	39290	14363	86799	5519	2213	4174	11906	1	0	1	0.040129	0.51078	0.102824	1.41479e-05	0	0	0	0	0	0	0	0	0	0	0	0	2	0	0	0	0	0	0	0
SemiBin2_406	MAG_seacave_87	Sediment/SW	71.62	4.87	2432991	3.39708e+06	2769	3866.24	d__Bacteria;p__Actinomycetota;c__Acidimicrobiia;o__UBA5794;f__UBA5794;g__;s__	0	6154	8171	13282	27607	12492	10162	26589	49243	28800	15142	31216	75158	81	144	225	0.0411562	0.289777	0.64909	0.00318327	0	0	0	0	0	0	0	1	0	0	0	0	1	0	0	0	0	0	0	1
SemiBin2_411	MAG_seacave_88	Sediment/SW	91.94	2.12	4244135	4.6162e+06	4235	4606.26	d__Bacteria;p__Actinomycetota;c__Acidimicrobiia;o__Acidimicrobiales;f__SHLQ01;g__SHLQ01;s__	0	9800	10575	72262	92637	90243	65979	44032	200254	31099	12938	30802	74839	30	20	50	0.138102	1.17842	0.646335	0.000707394	0	0	0	0	0	0	0	1	0	0	0	0	1	0	0	0	0	0	0	0
SemiBin2_42_sub	MAG_seacave_89	Sediment/SW	57.38	3.37	2019230	3.51905e+06	2294	3997.91	d__Bacteria;p__Pseudomonadota;c__Gammaproteobacteria;o__DSM-19610;f__DSM-19610;g__Thiogranum;s__	0	1236	1899	5409	8544	5864	3088	18107	27059	23993	28684	25399	78076	4	28	32	0.0127373	0.159232	0.674291	0.000452732	0	0	0	0	0	0	0	0	0	0	2	0	1	0	0	0	0	0	0	0
SemiBin2_421	MAG_seacave_90	Sediment/SW	61.13	6.15	2171892	3.55291e+06	2398	3922.79	d__Bacteria;p__Pseudomonadota;c__Gammaproteobacteria;o__GCA-2729495;f__GCA-2729495;g__;s__	0	5890	7491	14943	28324	17270	11777	16369	45416	17800	9667	17416	44883	86	201	287	0.0422251	0.267256	0.387625	0.00406044	0	0	0	0	0	0	0	0	0	0	0	0	0	0	0	0	0	0	0	0
SemiBin2_427	MAG_seacave_91	Sediment/SW	92.97	0.43	2348605	2.5262e+06	2353	2530.92	d__Bacteria;p__Pseudomonadota;c__Gammaproteobacteria;o__AqS2;f__AqS2;g__JAHRAH01;s__	3796	173161	325896	496940	995997	1091044	787619	607576	2486239	491163	1018018	519927	2029108	52892	302059	354951	1.48482	14.6306	17.5241	5.0218	0	0	0	0	0	0	0	0	0	0	0	0	0	0	0	0	0	0	0	0
SemiBin2_435	MAG_seacave_92	Sediment/SW	97.25	0.55	3116357	3.20448e+06	2640	2714.65	d__Bacteria;p__Pseudomonadota;c__Gammaproteobacteria;o__Pseudomonadales;f__Pseudohongiellaceae;g__UBA9145;s__	0	253710	461053	281118	995881	1270	1133	1062	3465	1019	1142	1089	3250	175	613	788	1.48465	0.0203902	0.0280681	0.0111485	0	0	0	0	0	0	0	0	0	0	0	0	0	0	0	0	0	0	0	0
SemiBin2_441	MAG_seacave_93	Sediment/SW	66.8	2.18	3142614	4.70451e+06	3231	4836.83	d__Bacteria;p__Desulfobacterota;c__Desulfobulbia;o__Desulfobulbales;f__Desulfocapsaceae;g__JABDQA01;s__	0	4531	6025	6796	17352	4924	4168	47166	56258	57004	346910	59048	462962	127	509	636	0.0258681	0.331057	3.9983	0.00899805	0	1	0	0	0	0	2	0	0	0	1	0	0	0	0	0	0	0	0	2
SemiBin2_444_sub	MAG_seacave_94	Sediment/SW	71.43	4.73	3953105	5.53424e+06	4331	6063.28	d__Bacteria;p__Pseudomonadota;c__Gammaproteobacteria;o__Arenicellales;f__LS-SOB;g__VYFG01;s__	0	9197	13083	25015	47295	27087	17258	33923	78268	46984	28412	42640	118036	58	117	175	0.0705068	0.460578	1.0194	0.00247588	0	0	0	0	0	0	0	0	0	0	0	0	0	0	0	0	0	0	0	1
SemiBin2_446_sub	MAG_seacave_95	Sediment/SW	84.77	8.01	3883321	4.58101e+06	3873	4568.83	d__Bacteria;p__Pseudomonadota;c__Gammaproteobacteria;o__Woeseiales;f__Woeseiaceae;g__UBA1847;s__	0	13281	14186	93673	121140	125335	89776	94201	309312	91723	48603	87628	227954	24	10	34	0.180594	1.82019	1.96869	0.000481028	0	0	0	0	0	0	0	0	0	0	0	0	0	0	0	0	0	0	1	1
SemiBin2_453_sub	MAG_seacave_96	Sediment/SW	76.39	1.66	1872471	2.4512e+06	2073	2713.71	d__Bacteria;p__Pseudomonadota;c__Alphaproteobacteria;o__Rhodobacterales;f__Rhodobacteraceae;g__MED-G52;s__MED-G52 sp003332035	0	184	1445	1739	3368	79	37	45	161	49	69	65	183	29795	114576	144371	0.00502097	0.000947425	0.00158045	2.04254	0	0	0	0	0	0	0	0	0	0	0	0	0	0	0	0	0	0	1	0
SemiBin2_46	MAG_seacave_97	Sediment/SW	58.08	5.98	1071508	1.84488e+06	1240	2134.99	d__Bacteria;p__Pseudomonadota;c__Alphaproteobacteria;o__TMED25;f__TMED25;g__TMED25;s__TMED25 sp002168075	0	141	826	842	1809	36	24	24	84	30	39	15	84	3681	72850	76531	0.00269683	0.000494309	0.000725453	1.08275	0	0	0	0	0	0	0	0	0	0	0	0	0	0	0	0	0	0	0	0
SemiBin2_467_sub	MAG_seacave_98	Sediment/SW	60.62	5.65	1721114	2.83919e+06	2065	3406.47	d__Bacteria;p__Pseudomonadota;c__Alphaproteobacteria;o__Rhizobiales;f__Hyphomicrobiaceae;g__Hyphomicrobium_A;s__	0	6902	2700	23844	33446	36536	24623	7785	68944	4634	9217	4143	17994	11	9	20	0.0498609	0.40571	0.155402	0.000282958	0	0	0	0	0	0	0	0	0	0	0	0	0	0	0	0	0	0	0	0
SemiBin2_469	MAG_seacave_99	Sediment/SW	78.82	5.22	3934953	4.99233e+06	4161	5279.12	d__Bacteria;p__Actinomycetota;c__Acidimicrobiia;o__Acidimicrobiales;f__UBA8592;g__;s__	0	27507	28540	47033	103080	31500	21489	37588	90577	36205	18714	41606	96525	157	439	596	0.15367	0.533012	0.833623	0.00843214	0	0	0	0	0	0	0	0	0	0	0	0	0	0	0	0	0	0	0	1
SemiBin2_475_sub	MAG_seacave_100	Sediment/SW	74.24	3.28	2888964	3.89138e+06	3153	4247.04	d__Bacteria;p__Actinomycetota;c__Acidimicrobiia;o__Acidimicrobiales;f__Microtrichaceae;g__JAAEPF01;s__	0	21081	22091	19140	62312	14422	12679	19553	46654	17959	20671	20570	59200	143	269	412	0.0928939	0.274541	0.511272	0.00582893	0	0	0	0	0	0	0	0	0	0	1	0	0	0	0	0	0	0	0	1
SemiBin2_48_sub	MAG_seacave_101	Sediment/SW	52.14	5.24	2788929	5.34892e+06	3076	5899.5	d__Bacteria;p__Myxococcota_A;c__UBA9160;o__UBA9160;f__UBA6930;g__;s__	0	7236	8030	15435	30701	15281	10248	23581	49110	27464	12304	27910	67678	2	20	22	0.0457687	0.288994	0.58449	0.000311253	0	0	0	0	0	0	0	0	0	0	0	0	1	0	0	0	0	0	0	0
SemiBin2_5	MAG_seacave_102	Sediment/SW	90.59	7.96	3529452	3.89607e+06	3520	3885.64	d__Bacteria;p__Pseudomonadota;c__Gammaproteobacteria;o__Woeseiales;f__Woeseiaceae;g__JAACFB01;s__	0	41149	44119	48415	133683	41256	26297	37782	105335	36265	16898	41691	94854	258	808	1066	0.199293	0.619857	0.819192	0.0150816	0	0	0	0	0	0	0	0	0	0	0	0	0	0	0	0	0	0	0	0
SemiBin2_510_sub	MAG_seacave_103	Sediment/SW	73.14	3.05	1166795	1.59529e+06	1321	1806.13	d__Bacteria;p__Pseudomonadota;c__Gammaproteobacteria;o__Pseudomonadales;f__Porticoccaceae;g__Porticoccus;s__Porticoccus sp002390525	0	203	863	915	1981	84	50	59	193	69	80	59	208	17895	73026	90921	0.00295325	0.00113573	0.00179636	1.28634	0	0	0	0	0	0	0	0	0	0	0	0	0	0	0	0	0	0	0	0
SemiBin2_524	MAG_seacave_104	Sediment/SW	99.77	3.82	3729476	3.73807e+06	3721	3729.58	d__Bacteria;p__Pseudomonadota;c__Alphaproteobacteria;o__Rhizobiales;f__Rhizobiaceae;g__JAALLB01;s__	0	33521	41882	69761	145164	62096	30396	34762	127254	32848	14871	35963	83682	27	80	107	0.216409	0.748842	0.722707	0.00151382	0	0	0	0	0	0	0	0	0	0	0	0	0	0	0	0	0	0	0	0
SemiBin2_539	MAG_seacave_105	Sediment/SW	55.73	4.38	921304	1.65316e+06	1131	2029.43	d__Bacteria;p__Pseudomonadota;c__Gammaproteobacteria;o__UBA4575;f__UBA4575;g__;s__	0	4903	6847	33093	44843	40899	33771	19092	93762	10368	5282	9212	24862	2	9	11	0.0668514	0.551754	0.214717	0.000155627	0	0	0	0	0	0	0	0	0	0	0	0	0	0	0	0	0	0	0	0
SemiBin2_58	MAG_seacave_106	Sediment/SW	60.8	3.99	4865896	8.00312e+06	5216	8578.95	d__Bacteria;p__Actinomycetota;c__Acidimicrobiia;o__Acidimicrobiales;f__SZUA-35;g__JAHELU01;s__	0	25793	16467	39744	82004	43820	94159	53471	191450	17854	8376	12064	38294	4	8	12	0.122251	1.12661	0.33072	0.000169775	0	0	0	0	0	0	0	1	0	0	0	0	1	0	0	0	0	0	0	1
SemiBin2_581	MAG_seacave_107	Sediment/SW	88.25	1.47	2506405	2.84012e+06	2524	2860.06	d__Bacteria;p__Pseudomonadota;c__Gammaproteobacteria;o__GCA-2729495;f__GCA-2729495;g__J054;s__	0	34061	39517	48171	121749	41338	29983	63432	134753	71881	46538	70962	189381	780	1674	2454	0.181502	0.792971	1.63556	0.0347189	0	0	0	0	0	0	0	0	0	0	0	0	0	0	0	0	0	0	0	0
SemiBin2_586_sub	MAG_seacave_108	Sediment/SW	54.86	1.5	834233	1.52066e+06	985	1795.48	d__Bacteria;p__Cyanobacteriota;c__Vampirovibrionia;o__;f__;g__;s__	0	14838	33567	14154	62559	2696	1775	1473	5944	1162	2841	1242	5245	1373	25667	27040	0.0932621	0.0349782	0.0452976	0.382559	0	0	0	0	0	1	0	0	0	0	0	0	0	0	0	0	0	0	0	0
SemiBin2_60_sub	MAG_seacave_109	Sediment/SW	52.26	8.25	2785143	5.3294e+06	3059	5853.43	d__Bacteria;p__Pseudomonadota;c__Gammaproteobacteria;o__Woeseiales;f__Woeseiaceae;g__SZUA-117;s__	0	11947	11843	19414	43204	20672	13355	39198	73225	54253	28020	49816	132089	8	17	25	0.064408	0.430902	1.14077	0.000353697	0	0	0	0	0	0	0	0	0	0	0	0	0	0	0	0	0	0	0	1
SemiBin2_65_sub	MAG_seacave_110	Sediment/SW	51.4	8.29	2289483	4.45425e+06	2801	5449.42	d__Bacteria;p__Actinomycetota;c__Acidimicrobiia;o__;f__;g__;s__	0	1786	2481	9405	13672	11756	7829	15235	34820	18524	9023	20249	47796	5	8	13	0.020382	0.204903	0.412783	0.000183922	0	0	0	0	0	0	0	0	0	0	0	0	0	0	0	0	0	0	0	1
SemiBin2_7_sub	MAG_seacave_111	Sediment/SW	97.28	6.56	6203743	6.3772e+06	6196	6369.24	d__Bacteria;p__Pseudomonadota;c__Gammaproteobacteria;o__Pseudomonadales;f__;g__;s__	0	25551	30144	123050	178745	171592	146011	92805	410408	46801	19948	47477	114226	3	11	14	0.266471	2.4151	0.986495	0.00019807	0	0	0	0	0	0	0	0	0	0	0	0	0	0	0	0	0	0	0	1
SemiBin2_79_sub	MAG_seacave_113	Sediment/SW	52.08	5.62	3409931	6.54749e+06	3783	7263.82	d__Bacteria;p__Myxococcota_A;c__UBA9160;o__UBA9160;f__SMWR01;g__;s__	0	7892	10254	20165	38311	22035	14188	35796	72019	39169	23997	41492	104658	44	180	224	0.0571135	0.423805	0.903862	0.00316913	0	0	0	0	0	0	0	0	0	0	0	0	0	0	0	0	0	0	0	0
SemiBin2_81_sub	MAG_seacave_114	Sediment/SW	80	2.35	4833125	6.04141e+06	4941	6176.25	d__Bacteria;p__Pseudomonadota;c__Gammaproteobacteria;o__JACCYU01;f__JACCYU01;g__;s__	0	186	442	78824	79452	143967	95307	28437	267711	80	97	53	230	1	0	1	0.118446	1.57538	0.00198636	1.41479e-05	0	0	0	0	0	0	0	0	0	0	0	0	0	0	0	0	0	0	1	0
SemiBin2_86	MAG_seacave_115	Sediment/SW	54.72	5.57	3473450	6.34768e+06	3849	7033.99	d__Bacteria;p__Pseudomonadota;c__Alphaproteobacteria;o__Rhizobiales;f__Hyphomicrobiaceae;g__GCA-2689605;s__	0	101495	95357	209910	406762	276318	615202	279228	1170748	24767	12335	26400	63502	56	148	204	0.606396	6.88941	0.548425	0.00288617	0	0	0	0	0	0	0	0	0	0	0	0	0	0	0	0	0	0	0	0
SemiBin2_91	MAG_seacave_116	Sediment/SW	96.14	4.08	3641578	3.78779e+06	3483	3622.84	d__Bacteria;p__Pseudomonadota;c__Gammaproteobacteria;o__GCA-2729495;f__GCA-2729495;g__SMWD01;s__	0	6744	8781	32207	47732	35950	22016	84342	142308	105746	50454	97990	254190	12	27	39	0.0711582	0.837429	2.19527	0.000551767	0	0	0	0	0	0	0	0	0	0	1	0	0	0	0	0	0	0	0	0
SemiBin2_93_sub	MAG_seacave_117	Sediment/SW	82.56	2.21	3484334	4.22037e+06	3760	4554.26	d__Bacteria;p__Pseudomonadota;c__Alphaproteobacteria;o__Rhodobacterales;f__Rhodobacteraceae;g__Ruegeria;s__	0	55223	59872	41820	156915	25889	19765	26174	71828	24401	25377	27932	77710	482	1970	2452	0.233927	0.422681	0.67113	0.0346906	0	0	0	0	0	0	0	1	0	0	0	0	0	0	0	0	0	0	0	0
vamb.S1C10035_sub	MAG_seacave_118	Sediment/SW	83.35	9.19	3303180	3.96302e+06	3161	3792.44	d__Bacteria;p__Pseudomonadota;c__Gammaproteobacteria;o__Woeseiales;f__Woeseiaceae;g__JAACFE01;s__	0	3194	3204	21117	27515	22185	14923	71984	109092	89776	48197	81502	219475	26	10	36	0.041019	0.641966	1.89546	0.000509324	0	0	0	0	0	1	0	0	0	0	1	0	0	0	0	0	0	0	0	0
vamb.S1C11494	MAG_seacave_119	Sediment/SW	97.01	0.46	1868823	1.92642e+06	1786	1841.05	d__Bacteria;p__Pseudomonadota;c__Gammaproteobacteria;o__AqS3;f__;g__;s__	0	5141	259231	308707	573079	44	24	45	113	71	40	66	177	1	30	31	0.854339	0.000664963	0.00152863	0.000438584	0	0	0	0	0	0	0	0	0	0	0	0	0	0	0	0	0	0	0	0
vamb.S1C12590	MAG_seacave_120	Sediment/SW	96.1	0.29	3767920	3.92083e+06	3121	3247.66	d__Bacteria;p__Verrucomicrobiota;c__Verrucomicrobiae;o__Verrucomicrobiales;f__Akkermansiaceae;g__SW10;s__SW10 sp002420315	0	3256	7954	8276	19486	2626	1991	1517	6134	1316	821	1270	3407	52677	302717	355394	0.0290495	0.0360963	0.029424	5.02807	0	0	0	0	0	0	0	0	0	0	0	0	0	0	0	0	0	0	0	0
vamb.S1C16327	MAG_seacave_121	Sediment/SW	85.53	1.49	3316414	3.87749e+06	3115	3642	d__Bacteria;p__Pseudomonadota;c__Gammaproteobacteria;o__Woeseiales;f__Woeseiaceae;g__JAACFB01;s__	0	28529	31866	72028	132423	78421	47232	62675	188328	63227	31811	65229	160267	4	17	21	0.197414	1.10824	1.38412	0.000297105	0	0	0	0	0	0	0	0	0	0	0	0	0	0	0	0	0	0	0	0
vamb.S1C22964	MAG_seacave_122	Sediment/SW	86.69	0.67	2080511	2.39994e+06	2046	2360.13	d__Bacteria;p__Pseudomonadota;c__Gammaproteobacteria;o__Arenicellales;f__LS-SOB;g__JAHRAW01;s__	35	585032	72523	12088	669643	177	150	2944	3271	101	173	116	390	10	965	975	0.998295	0.0192486	0.00336817	0.0137942	0	0	0	0	0	0	0	0	0	0	0	0	0	0	0	0	0	0	0	0
vamb.S1C24871	MAG_seacave_123	Sediment/SW	97.66	6.84	2154942	2.20658e+06	2924	2994.06	d__Archaea;p__Thermoproteota;c__Nitrososphaeria;o__Nitrososphaerales;f__Nitrosopumilaceae;g__Nitrosopumilus;s__	0	21792	120449	116894	259135	25508	9836	6461	41805	3219	1953	2993	8165	3	7	10	0.386315	0.246007	0.0705157	0.000141479	0	0	0	1	0	0	0	0	0	0	0	0	0	0	0	0	0	0	0	0
vamb.S1C24888	MAG_seacave_124	Sediment/SW	96.34	0.06	1319674	1.36981e+06	1275	1323.44	d__Bacteria;p__Desulfobacterota_D;c__UBA1144;o__RKRQ01;f__GCA-014075295;g__GCA-014075295;s__	0	164	63695	59236	123095	179	158	102	439	99	128	104	331	18	110	128	0.183508	0.00258335	0.00285863	0.00181093	0	0	0	0	0	0	0	0	0	0	0	0	0	0	0	0	0	0	0	0
vamb.S1C3596	MAG_seacave_125	Sediment/SW	100	0.95	6452336	6452336	5986	5986	d__Bacteria;p__Pseudomonadota;c__Gammaproteobacteria;o__Pseudomonadales;f__Endozoicomonadaceae;g__Endozoicomonas;s__	0	16581	1085520	1247702	2349803	123	95	169	387	192	178	174	544	23	122	145	3.50306	0.00227735	0.00469817	0.00205144	0	0	0	0	0	0	0	0	0	0	0	0	0	0	0	0	0	0	0	0
vamb.S1C4714	MAG_seacave_126	Sediment/SW	93.93	1.43	5346700	5.69222e+06	4128	4394.76	d__Bacteria;p__Planctomycetota;c__Planctomycetia;o__Pirellulales;f__Pirellulaceae;g__Mariniblastus;s__Mariniblastus sp011087765	0	150728	267306	137877	555911	48211	32894	12273	93378	7365	3239	7434	18038	34935	839382	874317	0.828745	0.549495	0.155782	12.3697	0	0	0	0	0	0	0	0	0	0	0	0	0	0	0	0	0	0	0	0
vamb.S1C5451	MAG_seacave_127	Sediment/SW	99.61	0.01	1418758	1.42431e+06	1356	1361.31	d__Bacteria;p__Pseudomonadota;c__Alphaproteobacteria;o__;f__;g__;s__	0	499	72000	80103	152602	325	316	254	895	281	241	286	808	18	62	80	0.227497	0.00526674	0.00697817	0.00113183	0	0	0	0	0	0	0	0	0	0	0	0	0	0	0	0	0	0	0	0
vamb.S1C7365	MAG_seacave_128	Sediment/SW	58.49	4.52	1469889	2.51306e+06	1721	2942.38	d__Bacteria;p__Pseudomonadota;c__Gammaproteobacteria;o__Pseudomonadales;f__HTCC2089;g__UBA6733;s__	0	59013	85058	42288	186359	0	0	0	0	0	0	0	0	0	0	0	0.277822	0	0	0	0	0	0	0	0	0	0	0	0	0	0	0	0	0	0	0	0	0	0	0
concoct.179_sub	MAG_seacave_2	SW-exclusive	88.2	1.86	3571260	4.04905e+06	3791	4298.19	d__Bacteria;p__Pseudomonadota;c__Alphaproteobacteria;o__Sphingomonadales;f__Sphingomonadaceae;g__Parasphingorhabdus;s__Parasphingorhabdus sp015478735	0	52	59	66	177	30	35	27	92	15	9	16	40	123550	141658	265208	0.000263869	0.000541386	0.000345454	3.75213	0	0	0	0	0	0	0	0	0	0	0	0	0	0	0	0	0	0	0	0
SemiBin2_291	MAG_seacave_64	SW-exclusive	87.25	4.51	3088980	3.54038e+06	3286	3766.19	d__Bacteria;p__Actinomycetota;c__Actinomycetia;o__Mycobacteriales;f__Mycobacteriaceae;g__Dietzia;s__Dietzia maris	0	17	32	31	80	25	22	33	80	24	51	33	108	151152	197663	348815	0.000119263	0.00047077	0.000932725	4.93499	0	0	0	0	0	0	0	0	0	0	0	0	0	0	0	0	0	0	0	1
SemiBin2_725	MAG_seacave_112	SW-exclusive	95.3	5.01	2746416	2.88186e+06	2663	2794.33	d__Bacteria;p__Bacteroidota;c__Bacteroidia;o__Flavobacteriales;f__Weeksellaceae;g__Ap0902;s__	0	0	0	1	1	2	0	4	6	6	1	7	14	165763	111739	277502	1.49079e-06	3.53078e-05	0.000120909	3.92606	0	0	0	0	0	0	0	0	0	0	0	0	0	0	0	0	0	0	0	0
vamb.S1C7378	MAG_seacave_129	SW-exclusive	59.81	1.74	1953243	3.26575e+06	2379	3977.6	d__Bacteria;p__Pseudomonadota;c__Gammaproteobacteria;o__Pseudomonadales;f__Moraxellaceae;g__Psychrobacter;s__Psychrobacter sp000511655	0	4	8	13	25	23	18	9	50	17	42	25	84	32499	70290	102789	3.72697e-05	0.000294231	0.000725453	1.45425	0	0	0	0	0	0	0	0	0	0	0	0	0	0	0	0	0	0	0	0
vamb.S1C9174	MAG_seacave_130	SW-exclusive	99.99	3.39	3715360	3.71573e+06	3672	3672.37	d__Bacteria;p__Pseudomonadota;c__Alphaproteobacteria;o__Sphingomonadales;f__Sphingomonadaceae;g__Tsuneonella;s__Tsuneonella suprasediminis	0	71	80	73	224	106	86	85	277	81	111	60	252	371438	59424	430862	0.000333936	0.00163004	0.00217636	6.09578	0	0	0	0	0	0	0	0	0	0	0	0	0	0	0	0	0	0	0	1
														67078660				16993433				11578974			7068197
[truncated: 146 more columns]

## Sheet: b
MAG	new_name	Habitat	Niche_breadth	Completeness	Contamination	Genome_size	Genome_size_corrected	Total_Coding_Sequences	Total_Coding_Sequences_corrected	classification	Blank	FR2A1_L7 (count)	FR2A2_L7 (count)	FR2A3_L7 (count)	entrance_total	FR2B1_L7 (count)	FR2B2_L7 (count)	FR2B3_L7 (count)	mid_total	FR2C1_L7 (count)	FR2C2_L7 (count)	FR2C3_L7 (count)	inn_total	entr_relAb (%)	mid_relAb (%)	inn_relAb (%)	AclB	AcsB	HbsC	HbsT	Mcr	RbcL	CooS	CoxL	Fe	FeFe	NiFe.G1	NiFe.G2	NiFe.G3	NiFe.G4	McrA	MmoA	PmoA	IsoA	FCC	Sqr	SoxB	rDsrA	DsrA
concoct.58_sub	MAG_seacave_10	Sediment/SW	GENERALIST	56.14	7.55	2343373	4.17416e+06	2655	4729.25	d__Bacteria;p__Actinomycetota;c__Acidimicrobiia;o__UBA5794;f__UBA5794;g__SZUA-442;s__	0	11576	12961	14329	38866	12576	9084	26285	47945	27603	22117	30329	80049	0.0579414	0.282147	0.69136	0	0	0	0	0	0	0	1	0	0	0	0	1	0	0	0	0	0	0	1	0	0	0
SemiBin2_58	MAG_seacave_106	Sediment/SW	GENERALIST	60.8	3.99	4865896	8.00312e+06	5216	8578.95	d__Bacteria;p__Actinomycetota;c__Acidimicrobiia;o__Acidimicrobiales;f__SZUA-35;g__JAHELU01;s__	0	25793	16467	39744	82004	43820	94159	53471	191450	17854	8376	12064	38294	0.122251	1.12665	0.330734	0	0	0	0	0	0	0	1	0	0	0	0	1	0	0	0	0	0	0	1	0	0	0
SemiBin2_93_sub	MAG_seacave_117	Sediment/SW	GENERALIST	82.56	2.21	3484334	4.22037e+06	3760	4554.26	d__Bacteria;p__Pseudomonadota;c__Alphaproteobacteria;o__Rhodobacterales;f__Rhodobacteraceae;g__Ruegeria;s__	0	55223	59872	41820	156915	25889	19765	26174	71828	24401	25377	27932	77710	0.233929	0.422693	0.671159	0	0	0	0	0	0	0	1	0	0	0	0	0	0	0	0	0	0	0	0	0	0	0
SemiBin2_144	MAG_seacave_33	Sediment/SW	GENERALIST	96.73	3.57	6059009	6.26384e+06	6044	6248.32	d__Bacteria;p__Pseudomonadota;c__Alphaproteobacteria;o__Rhizobiales;f__Hyphomicrobiaceae;g__GCA-2689605;s__	0	42694	48426	44972	136092	30692	22937	51950	105579	53800	190695	57329	301824	0.202886	0.621311	2.60677	0	0	0	0	0	0	0	1	0	0	0	0	0	0	0	0	0	0	2	0	2	0	0
SemiBin2_228	MAG_seacave_50	Sediment/SW	GENERALIST	93.63	0.6	3800623	4.05919e+06	3793	4051.05	d__Bacteria;p__Pseudomonadota;c__Alphaproteobacteria;o__Rhizobiales;f__Rhizobiaceae;g__R2A130;s__	0	51500	63330	36181	151011	21753	16354	22353	60460	21213	51713	23208	96134	0.225127	0.355795	0.830282	0	0	0	0	0	0	0	1	0	0	0	0	0	0	0	0	0	0	1	0	0	0	0
SemiBin2_241	MAG_seacave_55	Sediment/SW	GENERALIST	79.87	1.83	3178201	3.97922e+06	3371	4220.61	d__Bacteria;p__Pseudomonadota;c__Alphaproteobacteria;o__Rhizobiales;f__Rhizobiaceae;g__;s__	0	15386	18807	15712	49905	12111	9143	24228	45482	25426	76032	27703	129161	0.0743983	0.267653	1.11553	0	0	0	0	0	0	0	1	0	0	0	0	0	0	0	0	0	0	1	0	1	0	0
SemiBin2_278	MAG_seacave_61	Sediment/SW	GENERALIST	94.55	0.86	3605436	3.81326e+06	3369	3563.19	d__Bacteria;p__Bacteroidota;c__Bacteroidia;o__Flavobacteriales;f__Flavobacteriaceae;g__Lutimonas;s__	0	45510	98534	80155	224199	57640	41762	59347	158749	62828	43039	79635	185502	0.334235	0.934206	1.60213	0	0	0	0	0	0	0	1	0	0	1	0	1	0	0	0	0	0	0	1	0	0	0
SemiBin2_303_sub	MAG_seacave_66	Sediment/SW	GENERALIST	58.23	9.57	2568153	4.41036e+06	3026	5196.63	d__Bacteria;p__Pseudomonadota;c__Alphaproteobacteria;o__Rhodobacterales;f__Rhodobacteraceae;g__Boseongicola;s__	0	14253	17224	24157	55634	26015	16894	15547	58456	13577	6886	12244	32707	0.0829391	0.344002	0.282481	0	0	0	0	0	0	0	1	0	0	0	0	0	0	0	0	0	0	0	0	0	0	0
SemiBin2_312	MAG_seacave_67	Sediment/SW	GENERALIST	91.42	1.72	2445785	2.67533e+06	2605	2849.49	d__Bacteria;p__Actinomycetota;c__Acidimicrobiia;o__UBA5794;f__UBA5794;g__;s__	0	26975	28184	28913	84072	21359	15264	38081	74704	38258	18143	43794	100195	0.125334	0.439618	0.865356	0	0	0	0	0	0	0	1	0	0	0	0	1	0	0	0	0	0	0	2	0	0	0
SemiBin2_396	MAG_seacave_84	Sediment/SW	GENERALIST	81.15	1.08	2610914	3.21739e+06	2761	3402.34	d__Bacteria;p__Actinomycetota;c__Acidimicrobiia;o__UBA5794;f__SHLN01;g__SHLN01;s__	0	1635	2373	10641	14649	16243	11918	41838	69999	47467	19870	54548	121885	0.0218387	0.41193	1.05269	0	0	0	0	0	0	0	1	0	0	0	0	1	0	0	0	0	0	0	1	0	0	0
SemiBin2_406	MAG_seacave_87	Sediment/SW	GENERALIST	71.62	4.87	2432991	3.39708e+06	2769	3866.24	d__Bacteria;p__Actinomycetota;c__Acidimicrobiia;o__UBA5794;f__UBA5794;g__;s__	0	6154	8171	13282	27607	12492	10162	26589	49243	28800	15142	31216	75158	0.0411565	0.289785	0.649118	0	0	0	0	0	0	0	1	0	0	0	0	1	0	0	0	0	0	0	1	0	0	0
SemiBin2_411	MAG_seacave_88	Sediment/SW	GENERALIST	91.94	2.12	4244135	4.6162e+06	4235	4606.26	d__Bacteria;p__Actinomycetota;c__Acidimicrobiia;o__Acidimicrobiales;f__SHLQ01;g__SHLQ01;s__	0	9800	10575	72262	92637	90243	65979	44032	200254	31099	12938	30802	74839	0.138103	1.17845	0.646363	0	0	0	0	0	0	0	1	0	0	0	0	1	0	0	0	0	0	0	0	0	0	0
concoct.40_sub	MAG_seacave_9	Sediment/SW	GENERALIST	61.04	8.35	5866654	9.61116e+06	6000	9829.62	d__Bacteria;p__Actinomycetota;c__Acidimicrobiia;o__Acidimicrobiales;f__SZUA-35;g__CADEDH01;s__	6	123557	102455	121060	347072	109561	97410	167095	374066	104613	39217	66645	210475	0.517414	2.2013	1.81781	0	0	0	0	0	0	0	1	0	0	0	0	1	0	0	0	0	0	0	2	0	0	0
concoct.137_sub	MAG_seacave_1	Sediment/SW	GENERALIST	53.73	7.51	2325673	4.32844e+06	2840	5285.69	d__Bacteria;p__Pseudomonadota;c__Alphaproteobacteria;o__Rhizobiales;f__Methyloligellaceae;g__MnTg02;s__	0	10027	14798	30750	55575	35444	38190	14985	88619	3033	1773	2901	7707	0.0828511	0.521505	0.0665632	0	0	0	0	0	0	0	0	0	0	0	0	0	0	0	0	0	0	0	0	0	0	0
SemiBin2_475_sub	MAG_seacave_100	Sediment/SW	GENERALIST	74.24	3.28	2888964	3.89138e+06	3153	4247.04	d__Bacteria;p__Actinomycetota;c__Acidimicrobiia;o__Acidimicrobiales;f__Microtrichaceae;g__JAAEPF01;s__	0	21081	22091	19140	62312	14422	12679	19553	46654	17959	20671	20570	59200	0.0928946	0.27455	0.511294	0	0	0	0	0	0	0	0	0	0	1	0	0	0	0	0	0	0	0	1	0	0	0
SemiBin2_48_sub	MAG_seacave_101	Sediment/SW	GENERALIST	52.14	5.24	2788929	5.34892e+06	3076	5899.5	d__Bacteria;p__Myxococcota_A;c__UBA9160;o__UBA9160;f__UBA6930;g__;s__	0	7236	8030	15435	30701	15281	10248	23581	49110	27464	12304	27910	67678	0.045769	0.289003	0.584516	0	0	0	0	0	0	0	0	0	0	0	0	1	0	0	0	0	0	0	0	0	0	0
SemiBin2_5	MAG_seacave_102	Sediment/SW	GENERALIST	90.59	7.96	3529452	3.89607e+06	3520	3885.64	d__Bacteria;p__Pseudomonadota;c__Gammaproteobacteria;o__Woeseiales;f__Woeseiaceae;g__JAACFB01;s__	0	41149	44119	48415	133683	41256	26297	37782	105335	36265	16898	41691	94854	0.199294	0.619876	0.819227	0	0	0	0	0	0	0	0	0	0	0	0	0	0	0	0	0	0	0	0	0	0	0
SemiBin2_524	MAG_seacave_104	Sediment/SW	GENERALIST	99.77	3.82	3729476	3.73807e+06	3721	3729.58	d__Bacteria;p__Pseudomonadota;c__Alphaproteobacteria;o__Rhizobiales;f__Rhizobiaceae;g__JAALLB01;s__	0	33521	41882	69761	145164	62096	30396	34762	127254	32848	14871	35963	83682	0.21641	0.748864	0.722738	0	0	0	0	0	0	0	0	0	0	0	0	0	0	0	0	0	0	0	0	0	0	0
SemiBin2_539	MAG_seacave_105	Sediment/SW	GENERALIST	55.73	4.38	921304	1.65316e+06	1131	2029.43	d__Bacteria;p__Pseudomonadota;c__Gammaproteobacteria;o__UBA4575;f__UBA4575;g__;s__	0	4903	6847	33093	44843	40899	33771	19092	93762	10368	5282	9212	24862	0.0668519	0.551771	0.214726	0	0	0	0	0	0	0	0	0	0	0	0	0	0	0	0	0	0	0	0	0	1	0
SemiBin2_581	MAG_seacave_107	Sediment/SW	GENERALIST	88.25	1.47	2506405	2.84012e+06	2524	2860.06	d__Bacteria;p__Pseudomonadota;c__Gammaproteobacteria;o__GCA-2729495;f__GCA-2729495;g__J054;s__	0	34061	39517	48171	121749	41338	29983	63432	134753	71881	46538	70962	189381	0.181503	0.792995	1.63563	0	0	0	0	0	0	0	0	0	0	0	0	0	0	0	0	0	0	0	0	0	0	0
SemiBin2_60_sub	MAG_seacave_109	Sediment/SW	GENERALIST	52.26	8.25	2785143	5.3294e+06	3059	5853.43	d__Bacteria;p__Pseudomonadota;c__Gammaproteobacteria;o__Woeseiales;f__Woeseiaceae;g__SZUA-117;s__	0	11947	11843	19414	43204	20672	13355	39198	73225	54253	28020	49816	132089	0.0644085	0.430915	1.14082	0	0	0	0	0	0	0	0	0	0	0	0	0	0	0	0	0	0	0	1	0	0	0
metabat2.106923	MAG_seacave_11	Sediment/SW	GENERALIST	97.91	3.34	5712355	5.83429e+06	5690	5811.46	d__Bacteria;p__Pseudomonadota;c__Gammaproteobacteria;o__Pseudomonadales;f__HTCC2089;g__;s__	0	16607	20104	79953	116664	109689	70151	74682	254522	68111	34345	75711	178167	0.173922	1.49781	1.53878	0	0	0	0	0	0	0	0	0	0	0	0	0	0	0	0	0	0	0	0	1	0	0
SemiBin2_65_sub	MAG_seacave_110	Sediment/SW	GENERALIST	51.4	8.29	2289483	4.45425e+06	2801	5449.42	d__Bacteria;p__Actinomycetota;c__Acidimicrobiia;o__;f__;g__;s__	0	1786	2481	9405	13672	11756	7829	15235	34820	18524	9023	20249	47796	0.0203822	0.204909	0.4128	0	0	0	0	0	0	0	0	0	0	0	0	0	0	0	0	0	0	0	1	0	0	0
SemiBin2_7_sub	MAG_seacave_111	Sediment/SW	GENERALIST	97.28	6.56	6203743	6.3772e+06	6196	6369.24	d__Bacteria;p__Pseudomonadota;c__Gammaproteobacteria;o__Pseudomonadales;f__;g__;s__	0	25551	30144	123050	178745	171592	146011	92805	410408	46801	19948	47477	114226	0.266473	2.41517	0.986537	0	0	0	0	0	0	0	0	0	0	0	0	0	0	0	0	0	0	0	1	0	0	0
SemiBin2_79_sub	MAG_seacave_113	Sediment/SW	GENERALIST	52.08	5.62	3409931	6.54749e+06	3783	7263.82	d__Bacteria;p__Myxococcota_A;c__UBA9160;o__UBA9160;f__SMWR01;g__;s__	0	7892	10254	20165	38311	22035	14188	35796	72019	39169	23997	41492	104658	0.057114	0.423817	0.903901	0	0	0	0	0	0	0	0	0	0	0	0	0	0	0	0	0	0	0	0	0	0	0
SemiBin2_91	MAG_seacave_116	Sediment/SW	GENERALIST	96.14	4.08	3641578	3.78779e+06	3483	3622.84	d__Bacteria;p__Pseudomonadota;c__Gammaproteobacteria;o__GCA-2729495;f__GCA-2729495;g__SMWD01;s__	0	6744	8781	32207	47732	35950	22016	84342	142308	105746	50454	97990	254190	0.0711588	0.837454	2.19537	0	0	0	0	0	0	0	0	0	0	1	0	0	0	0	0	0	0	0	0	0	0	0
vamb.S1C10035_sub	MAG_seacave_118	Sediment/SW	GENERALIST	83.35	9.19	3303180	3.96302e+06	3161	3792.44	d__Bacteria;p__Pseudomonadota;c__Gammaproteobacteria;o__Woeseiales;f__Woeseiaceae;g__JAACFE01;s__	0	3194	3204	21117	27515	22185	14923	71984	109092	89776	48197	81502	219475	0.0410193	0.641985	1.89554	0	0	0	0	0	1	0	0	0	0	1	0	0	0	0	0	0	0	0	0	0	0	0
vamb.S1C12590	MAG_seacave_120	Sediment/SW	GENERALIST	96.1	0.29	3767920	3.92083e+06	3121	3247.66	d__Bacteria;p__Verrucomicrobiota;c__Verrucomicrobiae;o__Verrucomicrobiales;f__Akkermansiaceae;g__SW10;s__SW10 sp002420315	0	3256	7954	8276	19486	2626	1991	1517	6134	1316	821	1270	3407	0.0290497	0.0360974	0.0294253	0	0	0	0	0	0	0	0	0	0	0	0	0	0	0	0	0	0	0	0	0	0	0
vamb.S1C16327	MAG_seacave_121	Sediment/SW	GENERALIST	85.53	1.49	3316414	3.87749e+06	3115	3642	d__Bacteria;p__Pseudomonadota;c__Gammaproteobacteria;o__Woeseiales;f__Woeseiaceae;g__JAACFB01;s__	0	28529	31866	72028	132423	78421	47232	62675	188328	63227	31811	65229	160267	0.197416	1.10827	1.38418	0	0	0	0	0	0	0	0	0	0	0	0	0	0	0	0	0	0	0	0	0	0	0
metabat2.152742	MAG_seacave_13	Sediment/SW	GENERALIST	79.59	1.67	1580536	1.98585e+06	1531	1923.61	d__Bacteria;p__Bacteroidota;c__Bacteroidia;o__Flavobacteriales;f__Flavobacteriaceae;g__UBA3537;s__UBA3537 sp002684355	0	970	4501	4890	10361	1943	1193	1115	4251	950	709	885	2544	0.0154462	0.0250163	0.0219718	0	0	0	0	0	0	0	0	0	0	0	0	0	0	0	0	0	0	0	0	0	0	0
metabat2.29285	MAG_seacave_18	Sediment/SW	GENERALIST	63.07	4.35	3091445	4.90161e+06	3365	5335.34	d__Bacteria;p__Actinomycetota;c__Acidimicrobiia;o__Acidimicrobiales;f__Ilumatobacteraceae;g__;s__	0	11279	12550	16927	40756	12702	10328	30621	53651	33482	40468	35232	109182	0.060759	0.315725	0.942974	0	0	0	0	0	0	0	0	0	0	0	0	1	0	0	0	0	0	0	0	0	0	0
metabat2.57585_sub	MAG_seacave_25	Sediment/SW	GENERALIST	86.87	0.98	3592773	4.1358e+06	3737	4301.83	d__Bacteria;p__Pseudomonadota;c__Alphaproteobacteria;o__Rhizobiales;f__CAJQND01;g__CAJQND01;s__	0	57935	69084	43151	170170	24990	18425	32002	75417	32674	37299	34076	104049	0.253689	0.443814	0.898642	0	0	0	0	0	0	0	0	0	0	0	0	0	0	0	0	0	0	1	0	1	0	0
SemiBin2_106	MAG_seacave_29	Sediment/SW	GENERALIST	84.13	5.19	5192535	6.17204e+06	4841	5754.19	d__Bacteria;p__Planctomycetota;c__Planctomycetia;o__Pirellulales;f__Pirellulaceae;g__CAJQPP01;s__	0	12987	23149	39754	75890	42218	28514	56923	127655	61893	48358	67491	177742	0.113137	0.751224	1.53511	0	0	0	0	0	0	0	0	0	0	0	0	0	0	0	0	0	0	0	2	0	0	0
SemiBin2_12	MAG_seacave_30	Sediment/SW	GENERALIST	84.6	6.51	3402203	4.02152e+06	3631	4291.96	d__Bacteria;p__Pseudomonadota;c__Alphaproteobacteria;o__Rhodobacterales;f__Rhodobacteraceae;g__Boseongicola;s__	0	15402	20264	49824	85490	52572	29989	34195	116756	32498	16158	33212	81868	0.127448	0.687086	0.707071	0	0	0	0	0	0	0	0	0	0	0	0	0	0	0	0	0	0	0	0	0	0	0
SemiBin2_127_sub	MAG_seacave_31	Sediment/SW	GENERALIST	71.47	2.05	4106951	5.7464e+06	3794	5308.52	d__Bacteria;p__Planctomycetota;c__Planctomycetia;o__Pirellulales;f__Lacipirellulaceae;g__Bythopirellula;s__	0	19147	23501	38819	81467	33867	24071	35808	93746	34954	20878	36837	92669	0.121451	0.551677	0.800356	0	0	0	0	0	0	0	0	0	0	0	0	1	0	0	0	0	0	0	0	0	0	0
SemiBin2_134	MAG_seacave_32	Sediment/SW	GENERALIST	91.14	2.66	4385662	4.81201e+06	4387	4813.47	d__Bacteria;p__Actinomycetota;c__Acidimicrobiia;o__Acidimicrobiales;f__SHLQ01;g__JABDJW01;s__	0	31579	34000	61708	127287	58105	38042	57804	153951	63025	26756	62048	151829	0.189759	0.905971	1.3113	0	0	0	0	0	0	0	0	0	0	0	0	0	0	0	0	0	0	0	1	0	0	0
SemiBin2_159_sub	MAG_seacave_37	Sediment/SW	GENERALIST	89.45	1.91	4253274	4.75492e+06	4096	4579.09	d__Bacteria;p__Pseudomonadota;c__Gammaproteobacteria;o__Woeseiales;f__Woeseiaceae;g__SZUA-117;s__	0	26919	29626	110793	167338	102564	62627	84414	249605	91731	44460	68953	205144	0.249467	1.46888	1.77177	0	0	0	0	0	0	0	0	0	0	1	0	0	0	0	0	0	0	0	0	0	0	0
SemiBin2_174	MAG_seacave_38	Sediment/SW	GENERALIST	84.51	4.15	6500980	7.69256e+06	5495	6502.19	d__Bacteria;p__Planctomycetota;c__Planctomycetia;o__Pirellulales;f__Pirellulaceae;g__Rubripirellula;s__	0	116308	114507	76493	307308	46605	39146	38900	124651	33892	44600	40518	119010	0.458134	0.733546	1.02786	0	0	0	0	0	0	0	0	0	0	0	0	2	0	0	0	0	0	0	0	0	0	0
SemiBin2_178	MAG_seacave_40	Sediment/SW	GENERALIST	89.8	2.3	3536659	3.93837e+06	3653	4067.93	d__Bacteria;p__Pseudomonadota;c__Alphaproteobacteria;o__Rhizobiales;f__Methyloligellaceae;g__;s__	0	44180	46421	71306	161907	60972	56953	64343	182268	61678	36291	62996	160965	0.241371	1.07261	1.39021	0	0	0	0	0	0	0	0	0	0	0	0	0	0	0	0	0	0	0	0	0	0	0
SemiBin2_201_sub	MAG_seacave_44	Sediment/SW	GENERALIST	55.82	2.19	1674799	3.00036e+06	2017	3613.4	d__Bacteria;p__Actinomycetota;c__Thermoleophilia;o__Miltoncostaeales;f__Miltoncostaeaceae;g__;s__	0	10005	7839	10539	28383	6863	6208	13867	26938	15470	13335	14715	43520	0.0423133	0.158525	0.37587	0	0	0	0	0	0	0	0	0	0	0	0	0	0	0	0	0	0	0	0	0	0	0
SemiBin2_209_sub	MAG_seacave_45	Sediment/SW	GENERALIST	92.99	5.69	6034126	6.48901e+06	5875	6317.88	d__Bacteria;p__Pseudomonadota;c__Alphaproteobacteria;o__Rhizobiales;f__Hyphomicrobiaceae;g__CAJQQK01;s__	0	143684	142367	128761	414812	94175	66406	119824	280405	121998	99607	129688	351293	0.618401	1.65013	3.03402	0	0	0	0	0	0	0	0	0	0	0	0	0	0	0	0	0	0	1	0	1	0	0
SemiBin2_216	MAG_seacave_47	Sediment/SW	GENERALIST	72.67	3.63	3072337	4.22779e+06	3323	4572.73	d__Bacteria;p__Pseudomonadota;c__Gammaproteobacteria;o__UBA6522;f__UBA6522;g__JAHEKF01;s__	0	4876	5090	26923	36889	28883	17046	45360	91289	58121	30125	55885	144131	0.0549941	0.537218	1.24482	0	0	0	0	0	0	0	0	0	0	0	0	0	0	0	0	0	0	0	0	0	0	0
SemiBin2_217	MAG_seacave_48	Sediment/SW	GENERALIST	84.35	4.78	4364083	5.17378e+06	4323	5125.07	d__Bacteria;p__Gemmatimonadota;c__Gemmatimonadetes;o__Longimicrobiales;f__UBA6960;g__JAHEKK01;s__	0	11393	12199	32498	56090	39073	23924	41847	104844	48227	24883	53612	126722	0.0836189	0.616986	1.09446	0	0	0	0	0	0	0	0	0	0	0	0	0	0	0	0	0	0	0	0	0	0	0
SemiBin2_235	MAG_seacave_51	Sediment/SW	GENERALIST	99.26	4.34	4288261	4.32023e+06	4280	4311.91	d__Bacteria;p__Pseudomonadota;c__Alphaproteobacteria;o__Rhizobiales;f__Aestuariivirgaceae;g__Anderseniella;s__	0	320596	377215	345613	1043424	231748	146207	277970	655925	302045	132769	286798	721612	1.55553	3.85999	6.23236	0	0	0	0	0	0	0	0	0	0	0	0	0	0	0	0	0	0	1	0	1	0	0
SemiBin2_239	MAG_seacave_53	Sediment/SW	GENERALIST	62.41	1.15	2471291	3.95977e+06	2738	4387.12	d__Bacteria;p__Pseudomonadota;c__Gammaproteobacteria;o__XN24;f__XN24;g__;s__	0	3650	3977	12210	19837	12407	8531	22860	43798	26258	14456	27395	68109	0.029573	0.257743	0.588238	0	0	0	0	0	0	0	0	0	0	1	0	0	0	0	0	0	0	0	0	0	0	0
SemiBin2_240_sub	MAG_seacave_54	Sediment/SW	GENERALIST	77.42	2.96	4026726	5.20114e+06	4346	5613.54	d__Bacteria;p__Pseudomonadota;c__Alphaproteobacteria;o__Rhizobiales;f__JAJFHB01;g__;s__	0	14048	16364	52949	83361	54990	110414	59430	224834	28258	13830	17055	59143	0.124274	1.3231	0.510801	0	0	0	0	0	0	0	0	0	0	0	0	0	0	0	0	0	0	0	0	0	0	0
SemiBin2_273_sub	MAG_seacave_59	Sediment/SW	GENERALIST	76.49	6.17	4129453	5.39868e+06	4514	5901.43	d__Bacteria;p__Pseudomonadota;c__Alphaproteobacteria;o__Rhizobiales;f__Rhizobiaceae;g__;s__	0	19047	20297	36859	76203	39156	23500	35004	97660	39475	16825	38105	94405	0.113603	0.57471	0.815349	0	0	0	0	0	0	0	0	0	0	0	0	0	0	0	0	1	0	1	0	1	0	0
SemiBin2_276	MAG_seacave_60	Sediment/SW	GENERALIST	86.65	2.89	2820624	3.25519e+06	2863	3304.1	d__Bacteria;p__Bacteroidota;c__Bacteroidia;o__Flavobacteriales;f__Flavobacteriaceae;g__JAHEJJ01;s__	0	6031	12862	28333	47226	30336	16990	37272	84598	52816	36048	49027	137891	0.0704044	0.497842	1.19093	0	0	0	0	0	0	0	0	0	0	0	0	1	0	0	0	0	0	0	0	0	0	0
concoct.284	MAG_seacave_7	Sediment/SW	GENERALIST	84.07	5	6623768	7.87887e+06	6263	7449.74	d__Bacteria;p__Verrucomicrobiota;c__Verrucomicrobiae;o__Verrucomicrobiales;f__DEV007;g__;s__	0	62718	61502	36908	161128	20313	15836	32721	68870	31465	77802	34662	143929	0.240209	0.405286	1.24307	0	0	0	0	0	0	0	0	0	0	0	0	0	0	0	0	0	0	0	0	0	0	0
SemiBin2_334	MAG_seacave_70	Sediment/SW	GENERALIST	86.27	5.23	2946805	3.41579e+06	3009	3487.89	d__Bacteria;p__Pseudomonadota;c__Gammaproteobacteria;o__Woeseiales;f__Woeseiaceae;g__JAACFB01;s__	6	76310	87829	80159	244298	55951	38279	59645	153875	60998	29088	76284	166370	0.364199	0.905524	1.43689	0	0	0	0	0	0	0	0	0	0	0	0	0	0	0	0	0	0	0	0	0	0	0
SemiBin2_335_sub	MAG_seacave_71	Sediment/SW	GENERALIST	50.51	4.29	1601614	3.17088e+06	1843	3648.78	d__Bacteria;p__Actinomycetota;c__Thermoleophilia;o__Solirubrobacterales;f__70-9;g__;s__	0	11042	8492	20488	40022	13034	17100	7395	37529	4368	5738	4179	14285	0.0596647	0.220851	0.123375	0	0	0	0	0	0	0	0	0	0	0	0	0	0	0	0	0	0	0	0	0	0	0
SemiBin2_348_sub	MAG_seacave_75	Sediment/SW	GENERALIST	63.98	5.11	3839615	6.00127e+06	3684	5758.05	d__Bacteria;p__Planctomycetota;c__Planctomycetia;o__Pirellulales;f__Lacipirellulaceae;g__Aeoliella;s__	0	14538	17557	42177	74272	48299	36052	19099	103450	13135	7460	14006	34601	0.110725	0.608783	0.298839	0	0	0	0	0	0	0	0	0	0	0	0	0	0	0	0	0	0	0	0	0	0	0
SemiBin2_353_sub	MAG_seacave_76	Sediment/SW	GENERALIST	85.93	5.31	4254484	4.9511e+06	4437	5163.51	d__Bacteria;p__Pseudomonadota;c__Alphaproteobacteria;o__Rhizobiales;f__Methyloligellaceae;g__JAKSBI01;s__	0	43837	41128	108564	193529	116023	98038	39323	253384	12898	6102	12235	31235	0.288513	1.49111	0.269768	0	0	0	0	0	1	0	0	0	0	0	0	0	0	0	0	0	0	1	0	2	0	0
SemiBin2_357	MAG_seacave_77	Sediment/SW	GENERALIST	84.15	6.48	2703929	3.21323e+06	2765	3285.8	d__Bacteria;p__Pseudomonadota;c__Gammaproteobacteria;o__GCA-2729495;f__GCA-2729495;g__GCA-2729495;s__	0	12496	14796	18229	45521	16100	11419	25889	53408	32348	20022	31373	83743	0.0678626	0.314295	0.723264	0	0	0	0	0	0	0	0	0	0	0	0	0	0	0	0	0	0	0	0	0	0	0
SemiBin2_36	MAG_seacave_78	Sediment/SW	GENERALIST	80.88	9.59	3594916	4.44475e+06	3485	4308.85	d__Bacteria;p__Pseudomonadota;c__Gammaproteobacteria;o__Woeseiales;f__Woeseiaceae;g__UBA1847;s__	0	4758	5544	54719	65021	72627	47364	65488	185479	74385	38932	66695	180012	0.0969332	1.09151	1.55471	0	0	0	0	0	0	0	0	0	0	1	0	0	0	0	0	0	0	0	1	0	0	0
SemiBin2_364_sub	MAG_seacave_81	Sediment/SW	GENERALIST	57.35	1.23	3826892	6.67287e+06	4002	6978.2	d__Bacteria;p__Pseudomonadota;c__Alphaproteobacteria;o__Geminicoccales;f__Geminicoccaceae;g__;s__	0	66845	52173	71957	190975	65932	185609	135032	386573	47620	13760	77839	139219	0.284705	2.27491	1.20239	0	0	0	0	0	0	0	0	0	0	0	0	1	0	0	0	0	0	0	0	0	0	0
SemiBin2_382_sub	MAG_seacave_82	Sediment/SW	GENERALIST	54.77	3.33	1809119	3.30312e+06	2050	3742.92	d__Bacteria;p__Actinomycetota;c__Acidimicrobiia;o__UBA5794;f__UBA5794;g__SZUA-442;s__	0	4577	5852	10715	21144	11318	7900	34090	53308	37590	18833	42634	99057	0.0315214	0.313707	0.855527	0	0	0	0	0	0	0	0	0	0	0	0	0	0	0	0	0	0	0	0	0	0	0
SemiBin2_42_sub	MAG_seacave_89	Sediment/SW	GENERALIST	57.38	3.37	2019230	3.51905e+06	2294	3997.91	d__Bacteria;p__Pseudomonadota;c__Gammaproteobacteria;o__DSM-19610;f__DSM-19610;g__Thiogranum;s__	0	1236	1899	5409	8544	5864	3088	18107	27059	23993	28684	25399	78076	0.0127374	0.159237	0.67432	0	0	0	0	0	0	0	0	0	0	2	0	1	0	0	0	0	0	0	0	0	1	0
SemiBin2_421	MAG_seacave_90	Sediment/SW	GENERALIST	61.13	6.15	2171892	3.55291e+06	2398	3922.79	d__Bacteria;p__Pseudomonadota;c__Gammaproteobacteria;o__GCA-2729495;f__GCA-2729495;g__;s__	0	5890	7491	14943	28324	17270	11777	16369	45416	17800	9667	17416	44883	0.0422254	0.267264	0.387642	0	0	0	0	0	0	0	0	0	0	0	0	0	0	0	0	0	0	0	0	0	0	0
SemiBin2_427	MAG_seacave_91	Sediment/SW	GENERALIST	92.97	0.43	2348605	2.5262e+06	2353	2530.92	d__Bacteria;p__Pseudomonadota;c__Gammaproteobacteria;o__AqS2;f__AqS2;g__JAHRAH01;s__	3796	173161	325896	496940	995997	1091044	787619	607576	2486239	491163	1018018	519927	2029108	1.48483	14.631	17.5248	0	0	0	0	0	0	0	0	0	0	0	0	0	0	0	0	0	0	0	0	0	0	0
SemiBin2_444_sub	MAG_seacave_94	Sediment/SW	GENERALIST	71.43	4.73	3953105	5.53424e+06	4331	6063.28	d__Bacteria;p__Pseudomonadota;c__Gammaproteobacteria;o__Arenicellales;f__LS-SOB;g__VYFG01;s__	0	9197	13083	25015	47295	27087	17258	33923	78268	46984	28412	42640	118036	0.0705073	0.460592	1.01944	0	0	0	0	0	0	0	0	0	0	0	0	0	0	0	0	0	0	0	1	1	1	0
SemiBin2_446_sub	MAG_seacave_95	Sediment/SW	GENERALIST	84.77	8.01	3883321	4.58101e+06	3873	4568.83	d__Bacteria;p__Pseudomonadota;c__Gammaproteobacteria;o__Woeseiales;f__Woeseiaceae;g__UBA1847;s__	0	13281	14186	93673	121140	125335	89776	94201	309312	91723	48603	87628	227954	0.180595	1.82024	1.96877	0	0	0	0	0	0	0	0	0	0	0	0	0	0	0	0	0	0	1	1	0	0	0
SemiBin2_469	MAG_seacave_99	Sediment/SW	GENERALIST	78.82	5.22	3934953	4.99233e+06	4161	5279.12	d__Bacteria;p__Actinomycetota;c__Acidimicrobiia;o__Acidimicrobiales;f__UBA8592;g__;s__	0	27507	28540	47033	103080	31500	21489	37588	90577	36205	18714	41606	96525	0.153671	0.533028	0.833659	0	0	0	0	0	0	0	0	0	0	0	0	0	0	0	0	0	0	0	1	0	0	0
concoct.279_sub	MAG_seacave_6	Sediment/SW	INTERMEDIATE	55.85	7.74	2865361	5.13046e+06	4053	7256.94	d__Bacteria;p__Desulfobacterota;c__Desulfobulbia;o__;f__;g__;s__	4	8690	14336	19222	42248	19135	16516	33231	68882	35325	115109	35990	186424	0.0629832	0.405357	1.61009	0	2	0	0	0	0	5	1	0	0	0	0	0	0	0	0	0	0	0	0	1	0	1
SemiBin2_586_sub	MAG_seacave_108	Sediment/SW	INTERMEDIATE	54.86	1.5	834233	1.52066e+06	985	1795.48	d__Bacteria;p__Cyanobacteriota;c__Vampirovibrionia;o__;f__;g__;s__	0	14838	33567	14154	62559	2696	1775	1473	5944	1162	2841	1242	5245	0.0932629	0.0349793	0.0452996	0	0	0	0	0	1	0	0	0	0	0	0	0	0	0	0	0	0	0	0	0	0	0
metabat2.177226	MAG_seacave_15	Sediment/SW	INTERMEDIATE	72.48	0.33	1592551	2.19723e+06	1594	2199.23	d__Bacteria;p__Bacteroidota;c__Bacteroidia;o__Flavobacteriales;f__Flavobacteriaceae;g__Patiriisocius;s__	0	854	3918	3815	8587	947	699	359	2005	328	332	270	930	0.0128015	0.011799	0.00803215	0	0	0	0	0	0	0	0	0	0	0	0	0	0	0	0	0	0	0	0	0	0	0
metabat2.31608	MAG_seacave_19	Sediment/SW	INTERMEDIATE	90.66	8.53	6010641	6.62987e+06	5906	6514.45	d__Bacteria;p__Pseudomonadota;c__Alphaproteobacteria;o__Geminicoccales;f__Geminicoccaceae;g__;s__	0	25385	24512	160178	210075	278151	234084	99019	611254	26187	11188	20524	57899	0.313179	3.59711	0.500057	0	0	0	0	0	0	0	0	0	0	0	0	2	0	0	0	0	0	2	0	1	0	0
metabat2.46003_sub	MAG_seacave_20	Sediment/SW	INTERMEDIATE	54.05	8.44	3669381	6.78886e+06	4207	7783.53	d__Bacteria;p__Pseudomonadota;c__Gammaproteobacteria;o__Pseudomonadales;f__;g__;s__	0	8637	15469	56280	80386	66238	54116	23880	144234	6160	3547	6167	15874	0.119839	0.848788	0.137099	0	0	0	0	0	0	0	0	0	0	0	0	0	0	0	0	0	0	0	0	0	0	0
metabat2.47169_sub	MAG_seacave_21	Sediment/SW	INTERMEDIATE	60.92	5.51	968818	1.59031e+06	1245	2043.66	d__Bacteria;p__Cyanobacteriota;c__Cyanobacteriia;o__;f__;g__;s__	0	20973	42236	16547	79756	1717	1588	1480	4785	2009	11963	1925	15897	0.1189	0.0281588	0.137298	0	0	0	0	0	1	0	0	0	0	0	0	0	0	0	0	0	0	0	0	0	0	0
metabat2.53297	MAG_seacave_23	Sediment/SW	INTERMEDIATE	57.27	0.59	967174	1.6888e+06	1098	1917.23	d__Bacteria;p__Desulfobacterota_D;c__UBA1144;o__;f__;g__;s__	0	8434	25914	48779	83127	56543	46849	15441	118833	3784	2091	5863	11738	0.123926	0.699309	0.101378	0	0	0	0	0	0	0	0	0	0	0	0	0	0	0	0	0	0	0	0	0	0	0
SemiBin2_146	MAG_seacave_34	Sediment/SW	INTERMEDIATE	88.21	4.58	5600971	6.34959e+06	5847	6628.5	d__Bacteria;p__Pseudomonadota;c__Alphaproteobacteria;o__Rhizobiales;f__Hyphomicrobiaceae;g__GCA-2689605;s__	0	34890	52512	135567	222969	180501	255235	108052	543788	18842	15317	17775	51934	0.332402	3.20008	0.448539	0	0	0	0	0	0	0	0	0	0	0	0	0	0	0	0	0	0	1	0	0	0	0
SemiBin2_182_sub	MAG_seacave_41	Sediment/SW	INTERMEDIATE	82.99	5.36	5098827	6.14391e+06	5464	6583.93	d__Bacteria;p__Pseudomonadota;c__Alphaproteobacteria;o__Geminicoccales;f__Geminicoccaceae;g__;s__	0	32093	58919	127622	218634	91030	58155	28742	177927	10286	4637	6447	21370	0.325939	1.04706	0.184567	0	0	0	0	0	0	0	0	0	0	0	0	2	0	0	0	0	0	0	1	0	0	0
SemiBin2_344	MAG_seacave_74	Sediment/SW	INTERMEDIATE	63.73	1.54	2144196	3.3645e+06	2299	3607.41	d__Bacteria;p__Pseudomonadota;c__Gammaproteobacteria;o__Woeseiales;f__Woeseiaceae;g__UBA1847;s__	0	3986	4755	22495	31236	29787	17438	122454	169679	172495	102512	176621	451628	0.0465666	0.998527	3.90058	0	0	0	0	0	1	0	0	0	0	1	0	1	0	0	0	0	0	0	0	0	0	0
SemiBin2_394_sub	MAG_seacave_83	Sediment/SW	INTERMEDIATE	51.44	2	2872918	5.58499e+06	2801	5445.18	d__Bacteria;p__Planctomycetota;c__Planctomycetia;o__Pirellulales;f__UBA1268;g__UBA1268;s__UBA1268 sp016776925	0	61989	69604	23208	154801	4245	3002	1314	8561	958	1925	932	3815	0.230777	0.0503798	0.0329491	0	0	0	0	0	0	0	0	0	0	0	0	0	0	0	0	0	0	0	0	0	0	0
SemiBin2_404	MAG_seacave_86	Sediment/SW	INTERMEDIATE	53.4	4.92	2380479	4.45783e+06	2755	5159.18	d__Bacteria;p__Actinomycetota;c__Thermoleophilia;o__Gaiellales;f__Gaiellaceae;g__;s__	0	2683	2079	22156	26918	33146	39290	14363	86799	5519	2213	4174	11906	0.0401293	0.510795	0.102829	0	0	0	0	0	0	0	0	0	0	0	0	2	0	0	0	0	0	0	0	0	0	0
SemiBin2_467_sub	MAG_seacave_98	Sediment/SW	INTERMEDIATE	60.62	5.65	1721114	2.83919e+06	2065	3406.47	d__Bacteria;p__Pseudomonadota;c__Alphaproteobacteria;o__Rhizobiales;f__Hyphomicrobiaceae;g__Hyphomicrobium_A;s__	0	6902	2700	23844	33446	36536	24623	7785	68944	4634	9217	4143	17994	0.0498612	0.405722	0.155409	0	0	0	0	0	0	0	0	0	0	0	0	0	0	0	0	0	0	0	0	0	0	0
concoct.224_sub	MAG_seacave_4	Sediment/SW	SPECIALIST	58.87	8.98	5686328	9.65913e+06	7222	12267.7	d__Bacteria;p__Pseudomonadota;c__Alphaproteobacteria;o__Geminicoccales;f__Geminicoccaceae;g__;s__	0	3216	29750	176466	209432	78828	3763	2035	84626	722	426	857	2005	0.312221	0.498007	0.0173166	0	0	0	0	0	0	0	2	0	0	0	0	0	0	0	0	0	0	2	1	0	0	0
SemiBin2_265_sub	MAG_seacave_57	Sediment/SW	SPECIALIST	72.85	6.93	5762123	7.90957e+06	5695	7817.43	d__Bacteria;p__Pseudomonadota;c__Gammaproteobacteria;o__HK1;f__HK1;g__;s__	0	521	577	77862	78960	161896	113947	35296	311139	76	62	58	196	0.117713	1.83099	0.0016928	0	0	0	0	0	0	0	2	0	0	1	0	0	1	0	0	0	0	0	1	1	0	0
SemiBin2_342	MAG_seacave_73	Sediment/SW	SPECIALIST	57.64	6.03	1652619	2.86714e+06	1921	3332.76	d__Bacteria;p__Pseudomonadota;c__Alphaproteobacteria;o__Rhodobacterales;f__Rhodobacteraceae;g__LGRT01;s__	0	110	772	964	1846	45	61	43	149	67	21	12	100	0.00275201	0.000876835	0.000863672	0	0	0	0	0	0	0	2	0	0	0	0	0	0	0	0	0	0	0	0	0	0	0
metabat2.25147_sub	MAG_seacave_17	Sediment/SW	SPECIALIST	54.67	1.59	3119324	5.70573e+06	3463	6334.37	d__Bacteria;p__Pseudomonadota;c__Alphaproteobacteria;o__Geminicoccales;f__Geminicoccaceae;g__;s__	0	81468	52843	8804	143115	3865	3308	9580	16753	10108	4274	7286	21668	0.213356	0.0985881	0.18714	0	0	0	0	0	0	0	1	0	0	1	0	0	0	0	0	0	0	0	0	1	0	0
SemiBin2_104_sub	MAG_seacave_28	Sediment/SW	SPECIALIST	52.04	3.82	3947882	7.58625e+06	4427	8506.92	d__Bacteria;p__Pseudomonadota;c__Alphaproteobacteria;o__Geminicoccales;f__Geminicoccaceae;g__;s__	0	5921	8152	76330	90403	131937	109533	40416	281886	6802	3270	7687	17759	0.134773	1.65884	0.153379	0	0	0	0	0	0	0	1	0	0	0	0	0	0	0	0	0	0	0	1	1	0	0
concoct.182_sub	MAG_seacave_3	Sediment/SW	SPECIALIST	82.06	4.36	1811331	2.20733e+06	1898	2312.94	d__Bacteria;p__Pseudomonadota;c__Gammaproteobacteria;o__AqS2;f__AqS2;g__JAHRAH01;s__	0	2690	248980	227972	479642	28	12	4	44	0	0	2	2	0.71505	0.000258931	1.72734e-05	0	0	0	0	0	0	0	1	0	0	0	0	0	0	0	0	0	0	1	0	1	0	0
SemiBin2_225_sub	MAG_seacave_49	Sediment/SW	SPECIALIST	68.87	4.04	1986540	2.88448e+06	2280	3310.59	d__Bacteria;p__Pseudomonadota;c__Alphaproteobacteria;o__Rhodobacterales;f__Rhodobacteraceae;g__MED-G52;s__MED-G52 sp002711145	0	565	2791	3048	6404	203	109	113	425	95	168	152	415	0.00954707	0.00250104	0.00358424	0	0	0	0	0	0	0	1	0	0	0	0	0	0	0	0	0	0	1	0	1	0	0
SemiBin2_271	MAG_seacave_58	Sediment/SW	SPECIALIST	88.09	1.5	4108941	4.66448e+06	4216	4786.01	d__Bacteria;p__Bacteroidota;c__Bacteroidia;o__Cytophagales;f__Cyclobacteriaceae;g__;s__	0	1747	3452	55957	61156	102696	103983	47258	253937	1908	1533	4611	8052	0.0911713	1.49437	0.0695428	0	0	0	0	0	0	0	1	0	0	1	0	0	0	0	0	0	0	0	1	0	0	0
SemiBin2_321_sub	MAG_seacave_68	Sediment/SW	SPECIALIST	55.65	8.41	804275	1.44524e+06	1037	1863.43	d__Bacteria;p__Actinomycetota;c__Acidimicrobiia;o__Actinomarinales;f__Actinomarinaceae;g__;s__	0	304	1093	662	2059	86	49	28	163	47	80	8	135	0.00306955	0.000959223	0.00116596	0	0	0	0	0	0	0	1	0	0	0	0	0	0	0	0	0	0	0	0	0	0	0
SemiBin2_325	MAG_seacave_69	Sediment/SW	SPECIALIST	87.49	0.79	3570603	4.08116e+06	3667	4191.34	d__Bacteria;p__Pseudomonadota;c__Alphaproteobacteria;o__Rhizobiales;f__CAJQND01;g__CAJQND01;s__	0	14760	17996	19724	52480	15331	11623	32786	59740	33271	138977	35656	207904	0.0782371	0.351558	1.79561	0	0	0	0	0	0	0	1	0	0	0	0	0	0	0	0	0	0	0	0	1	0	0
SemiBin2_34	MAG_seacave_72	Sediment/SW	SPECIALIST	94.37	7.61	7011992	7.43032e+06	7326	7763.06	d__Bacteria;p__Pseudomonadota;c__Alphaproteobacteria;o__Geminicoccales;f__Geminicoccaceae;g__;s__	0	544807	301598	68868	915273	16223	11714	16497	44434	11066	4122	9504	24692	1.36449	0.261485	0.213258	0	0	0	0	0	0	0	1	0	0	1	0	0	0	0	0	0	0	2	0	1	0	0
concoct.34_sub	MAG_seacave_8	Sediment/SW	SPECIALIST	79.02	6.48	3776715	4.77944e+06	3923	4964.57	d__Bacteria;p__Bacteroidota;c__Bacteroidia;o__Flavobacteriales;f__Flavobacteriaceae;g__Aurantibacter_A;s__	0	6433	9394	53710	69537	111722	93109	38299	243130	2653	1453	2547	6653	0.103666	1.43077	0.0574601	0	0	0	0	0	0	0	1	0	0	0	0	0	0	0	0	0	0	0	1	0	0	0
SemiBin2_510_sub	MAG_seacave_103	Sediment/SW	SPECIALIST	73.14	3.05	1166795	1.59529e+06	1321	1806.13	d__Bacteria;p__Pseudomonadota;c__Gammaproteobacteria;o__Pseudomonadales;f__Porticoccaceae;g__Porticoccus;s__Porticoccus sp002390525	0	203	863	915	1981	84	50	59	193	69	80	59	208	0.00295327	0.00113577	0.00179644	0	0	0	0	0	0	0	0	0	0	0	0	0	0	0	0	0	0	0	0	0	0	0
SemiBin2_81_sub	MAG_seacave_114	Sediment/SW	SPECIALIST	80	2.35	4833125	6.04141e+06	4941	6176.25	d__Bacteria;p__Pseudomonadota;c__Gammaproteobacteria;o__JACCYU01;f__JACCYU01;g__;s__	0	186	442	78824	79452	143967	95307	28437	267711	80	97	53	230	0.118447	1.57543	0.00198644	0	0	0	0	0	0	0	0	0	0	0	0	0	0	0	0	0	0	1	0	1	1	0
SemiBin2_86	MAG_seacave_115	Sediment/SW	SPECIALIST	54.72	5.57	3473450	6.34768e+06	3849	7033.99	d__Bacteria;p__Pseudomonadota;c__Alphaproteobacteria;o__Rhizobiales;f__Hyphomicrobiaceae;g__GCA-2689605;s__	0	101495	95357	209910	406762	276318	615202	279228	1170748	24767	12335	26400	63502	0.6064	6.88962	0.548449	0	0	0	0	0	0	0	0	0	0	0	0	0	0	0	0	0	0	0	0	2	0	0
vamb.S1C11494	MAG_seacave_119	Sediment/SW	SPECIALIST	97.01	0.46	1868823	1.92642e+06	1786	1841.05	d__Bacteria;p__Pseudomonadota;c__Gammaproteobacteria;o__AqS3;f__;g__;s__	0	5141	259231	308707	573079	44	24	45	113	71	40	66	177	0.854345	0.000664983	0.0015287	0	0	0	0	0	0	0	0	0	0	0	0	0	0	0	0	0	0	0	0	0	0	0
metabat2.135415	MAG_seacave_12	Sediment/SW	SPECIALIST	64.57	0.2	627668	972074	756	1170.82	d__Bacteria;p__Actinomycetota;c__Acidimicrobiia;o__Actinomarinales;f__Actinomarinaceae;g__Actinomarina;s__Actinomarina sp002169845	0	206	1332	1280	2818	24	13	59	96	59	60	30	149	0.00420107	0.000564941	0.00128687	0	0	0	0	0	0	0	0	0	0	0	0	0	0	0	0	0	0	0	0	0	0	0
vamb.S1C22964	MAG_seacave_122	Sediment/SW	SPECIALIST	86.69	0.67	2080511	2.39994e+06	2046	2360.13	d__Bacteria;p__Pseudomonadota;c__Gammaproteobacteria;o__Arenicellales;f__LS-SOB;g__JAHRAW01;s__	35	585032	72523	12088	669643	177	150	2944	3271	101	173	116	390	0.998303	0.0192492	0.00336832	0	0	0	0	0	0	0	0	0	0	0	0	0	0	0	0	0	0	0	0	0	0	0
vamb.S1C24871	MAG_seacave_123	Sediment/SW	SPECIALIST	97.66	6.84	2154942	2.20658e+06	2924	2994.06	d__Archaea;p__Thermoproteota;c__Nitrososphaeria;o__Nitrososphaerales;f__Nitrosopumilaceae;g__Nitrosopumilus;s__	0	21792	120449	116894	259135	25508	9836	6461	41805	3219	1953	2993	8165	0.386318	0.246014	0.0705188	0	0	0	1	0	0	0	0	0	0	0	0	0	0	0	0	0	0	0	0	0	0	0
vamb.S1C24888	MAG_seacave_124	Sediment/SW	SPECIALIST	96.34	0.06	1319674	1.36981e+06	1275	1323.44	d__Bacteria;p__Desulfobacterota_D;c__UBA1144;o__RKRQ01;f__GCA-014075295;g__GCA-014075295;s__	0	164	63695	59236	123095	179	158	102	439	99	128	104	331	0.18351	0.00258343	0.00285875	0	0	0	0	0	0	0	0	0	0	0	0	0	0	0	0	0	0	0	0	0	0	0
vamb.S1C3596	MAG_seacave_125	Sediment/SW	SPECIALIST	100	0.95	6452336	6452336	5986	5986	d__Bacteria;p__Pseudomonadota;c__Gammaproteobacteria;o__Pseudomonadales;f__Endozoicomonadaceae;g__Endozoicomonas;s__	0	16581	1085520	1247702	2349803	123	95	169	387	192	178	174	544	3.50308	0.00227742	0.00469837	0	0	0	0	0	0	0	0	0	0	0	0	0	0	0	0	0	0	0	0	0	0	0
vamb.S1C4714	MAG_seacave_126	Sediment/SW	SPECIALIST	93.93	1.43	5346700	5.69222e+06	4128	4394.76	d__Bacteria;p__Planctomycetota;c__Planctomycetia;o__Pirellulales;f__Pirellulaceae;g__Mariniblastus;s__Mariniblastus sp011087765	0	150728	267306	137877	555911	48211	32894	12273	93378	7365	3239	7434	18038	0.828751	0.549511	0.155789	0	0	0	0	0	0	0	0	0	0	0	0	0	0	0	0	0	0	0	0	0	0	0
vamb.S1C5451	MAG_seacave_127	Sediment/SW	SPECIALIST	99.61	0.01	1418758	1.42431e+06	1356	1361.31	d__Bacteria;p__Pseudomonadota;c__Alphaproteobacteria;o__;f__;g__;s__	0	499	72000	80103	152602	325	316	254	895	281	241	286	808	0.227499	0.0052669	0.00697847	0	0	0	0	0	0	0	0	0	0	0	0	0	0	0	0	0	0	0	0	0	0	0
vamb.S1C7365	MAG_seacave_128	Sediment/SW	SPECIALIST	58.49	4.52	1469889	2.51306e+06	1721	2942.38	d__Bacteria;p__Pseudomonadota;c__Gammaproteobacteria;o__Pseudomonadales;f__HTCC2089;g__UBA6733;s__	0	59013	85058	42288	186359	0	0	0	0	0	0	0	0	0.277824	0	0	0	0	0	0	0	0	0	0	0	0	0	0	0	0	0	0	0	0	0	0	0	0	0
metabat2.172147	MAG_seacave_14	Sediment/SW	SPECIALIST	98.45	0.92	2463968	2.50276e+06	2331	2367.7	d__Bacteria;p__Pseudomonadota;c__Gammaproteobacteria;o__Pseudomonadales;f__Halieaceae;g__Luminiphilus;s__	0	2895	7968	8460	19323	593	423	243	1259	197	154	169	520	0.0288067	0.00740896	0.00449109	0	0	0	0	0	0	0	0	0	0	0	0	0	0	0	0	0	0	0	0	0	0	0
metabat2.23770_sub	MAG_seacave_16	Sediment/SW	SPECIALIST	93.91	0.16	1237126	1.31735e+06	1251	1332.13	d__Bacteria;p__Bdellovibrionota;c__Bdellovibrionia;o__Bdellovibrionales;f__JACOND01;g__JACOND01;s__	0	770	61266	69918	131954	127	86	122	335	158	131	128	417	0.196717	0.00197141	0.00360151	0	0	0	0	0	0	0	0	0	0	0	0	0	0	0	0	0	0	0	0	0	0	0
metabat2.52426_sub	MAG_seacave_22	Sediment/SW	SPECIALIST	91.03	0.69	1927696	2.11765e+06	1964	2157.53	d__Bacteria;p__Pseudomonadota;c__Gammaproteobacteria;o__AqS2;f__AqS2;g__JAHRAH01;s__	0	120	79	90560	90759	298184	129487	13917	441588	105	116	89	310	0.135303	2.59866	0.00267738	0	0	0	0	0	0	0	0	0	0	0	0	0	0	0	0	0	0	0	0	0	0	0
metabat2.53581_sub	MAG_seacave_24	Sediment/SW	SPECIALIST	96.63	2.3	2037350	2.1084e+06	2034	2104.94	d__Bacteria;p__Pseudomonadota;c__Gammaproteobacteria;o__AqS2;f__AqS2;g__JAHRAH01;s__	6	21917400	17752588	1293778	40963766	888	362	15	1265	28	5	15	48	61.0687	0.00744427	0.000414562	0	0	0	0	0	0	0	0	0	0	0	0	0	0	0	0	0	0	0	0	0	0	0
metabat2.90634	MAG_seacave_26	Sediment/SW	SPECIALIST	92.24	0.36	1983845	2.15074e+06	1930	2092.37	d__Bacteria;p__Pseudomonadota;c__Gammaproteobacteria;o__UBA4486;f__UBA4486;g__;s__	0	33330	80239	59608	173177	206	154	246	606	304	196	247	747	0.258172	0.00356619	0.00645163	0	0	0	0	0	0	0	0	0	0	0	0	0	0	0	0	0	0	0	0	0	0	0
metabat2.9744	MAG_seacave_27	Sediment/SW	SPECIALIST	91.45	0.84	1432884	1.56685e+06	1503	1643.52	d__Bacteria;p__Pseudomonadota;c__Alphaproteobacteria;o__Parvibaculales;f__RS24;g__;s__	0	1858	937882	1096495	2036235	38	41	23	102	15	5	10	30	3.03562	0.00060025	0.000259101	0	0	0	0	0	0	0	0	0	0	0	0	0	0	0	0	0	0	0	0	0	0	0
SemiBin2_15_sub	MAG_seacave_35	Sediment/SW	SPECIALIST	77.89	5.18	1915983	2.45986e+06	2208	2834.77	d__Bacteria;p__Desulfobacterota_D;c__UBA1144;o__RKRQ01;f__;g__;s__	0	1167	3399	30098	34664	55926	39240	15120	110286	6305	3324	7841	17470	0.051677	0.649011	0.150883	0	0	0	0	0	0	0	0	0	0	0	0	1	0	0	0	0	0	0	0	0	0	0
SemiBin2_156	MAG_seacave_36	Sediment/SW	SPECIALIST	76.72	8.49	3626547	4.72699e+06	3942	5138.16	d__Bacteria;p__Pseudomonadota;c__Alphaproteobacteria;o__Rhizobiales;f__Hyphomicrobiaceae;g__RI-29;s__	0	10181	12695	42288	65164	61165	101734	41550	204449	4649	2004	3856	10509	0.0971464	1.20314	0.0907632	0	0	0	0	0	0	0	0	0	0	0	0	0	0	0	0	0	0	1	0	1	0	0
SemiBin2_177	MAG_seacave_39	Sediment/SW	SPECIALIST	92.36	3.96	7076893	7.66229e+06	5642	6108.71	d__Bacteria;p__Planctomycetota;c__Planctomycetia;o__Pirellulales;f__Pirellulaceae;g__Rubripirellula;s__Rubripirellula sp002712845	0	384958	484243	223382	1092583	74108	51801	19097	145006	10342	5654	10783	26779	1.62882	0.853331	0.231283	0	0	0	0	0	0	0	0	0	0	0	0	0	0	0	0	0	0	0	0	0	0	0
SemiBin2_194_sub	MAG_seacave_42	Sediment/SW	SPECIALIST	58.45	6.68	1148132	1.9643e+06	1265	2164.24	d__Bacteria;p__Bacteroidota;c__Bacteroidia;o__Flavobacteriales;f__Flavobacteriaceae;g__MS024-2A;s__	0	355	3058	3476	6889	95	42	58	195	54	62	48	164	0.0102701	0.00114754	0.00141642	0	0	0	0	0	0	0	0	0	0	0	0	0	0	0	0	0	0	0	0	0	0	0
SemiBin2_200	MAG_seacave_43	Sediment/SW	SPECIALIST	80.58	2.74	1997616	2.47905e+06	1960	2432.37	d__Bacteria;p__Spirochaetota;c__Spirochaetia;o__DSM-27196;f__Salinispiraceae;g__Salinispira;s__	0	189	70221	68418	138828	14	7	18	39	24	34	25	83	0.206965	0.000229507	0.000716847	0	0	0	0	0	0	0	0	0	0	0	0	0	0	0	0	0	0	0	0	0	0	0
SemiBin2_213_sub	MAG_seacave_46	Sediment/SW	SPECIALIST	61.4	1.04	3616652	5.89031e+06	4135	6734.53	d__Bacteria;p__Pseudomonadota;c__Alphaproteobacteria;o__Geminicoccales;f__Geminicoccaceae;g__;s__	0	7245	8845	18334	34424	19670	160093	77477	257240	6198	3617	9205	19020	0.0513192	1.51381	0.16427	0	0	0	0	0	0	0	0	0	0	0	0	0	0	0	0	0	0	0	0	0	0	0
concoct.263_sub	MAG_seacave_5	Sediment/SW	SPECIALIST	51.12	6.54	2603847	5.0936e+06	3431	6711.66	d__Bacteria;p__Pseudomonadota;c__Alphaproteobacteria;o__Rhizobiales;f__Aestuariivirgaceae;g__JABDJG01;s__	0	1468	1590	21113	24171	39708	37844	14465	92017	2068	869	1874	4811	0.0360341	0.541502	0.0415512	0	0	0	0	0	0	0	0	0	0	0	0	0	0	0	0	0	0	0	0	2	0	0
SemiBin2_236	MAG_seacave_52	Sediment/SW	SPECIALIST	59.29	2.35	1136172	1.9163e+06	1327	2238.15	d__Bacteria;p__Pseudomonadota;c__Alphaproteobacteria;o__Parvibaculales;f__RS24;g__UBA8337;s__UBA8337 sp022428185	0	171	1307	1493	2971	29	61	45	135	53	21	15	89	0.00442916	0.000794448	0.000768668	0	0	0	0	0	0	0	0	0	0	0	0	0	0	0	0	0	0	0	0	0	0	0
SemiBin2_251	MAG_seacave_56	Sediment/SW	SPECIALIST	99.97	0.85	5680560	5.68226e+06	4956	4957.49	d__Bacteria;p__Pseudomonadota;c__Gammaproteobacteria;o__Pseudomonadales;f__Endozoicomonadaceae;g__Endozoicomonas;s__	0	343446	281336	12789	637571	212	170	210	592	216	207	234	657	0.95049	0.0034838	0.00567432	0	0	0	0	0	0	0	0	0	0	1	0	0	0	0	0	0	0	0	0	0	0	0
SemiBin2_282	MAG_seacave_62	Sediment/SW	SPECIALIST	81.96	7.41	3542946	4.32277e+06	3172	3870.18	d__Bacteria;p__Planctomycetota;c__Planctomycetia;o__Pirellulales;f__UBA1268;g__UBA1268;s__UBA1268 sp905477565	0	266238	307813	109091	683142	24734	17610	11103	53447	8130	12751	10104	30985	1.01843	0.314525	0.267609	0	0	0	0	0	0	0	0	0	0	0	0	0	0	0	0	0	0	0	0	0	0	0
SemiBin2_283_sub	MAG_seacave_63	Sediment/SW	SPECIALIST	98.7	1.2	2698611	2.73416e+06	2679	2714.29	d__Bacteria;p__Pseudomonadota;c__Gammaproteobacteria;o__Pseudomonadales;f__Halieaceae;g__Luminiphilus;s__Luminiphilus sp002683395	0	19627	14637	8322	42586	1204	749	559	2512	512	382	567	1461	0.0634871	0.0147826	0.0126182	0	0	0	0	0	0	0	0	0	0	0	0	0	0	0	0	0	0	0	0	1	0	0
SemiBin2_301	MAG_seacave_65	Sediment/SW	SPECIALIST	82.09	2.92	5750727	7.00539e+06	4797	5843.59	d__Bacteria;p__Planctomycetota;c__Planctomycetia;o__Pirellulales;f__Pirellulaceae;g__Rubripirellula;s__	0	209972	209931	82817	502720	15417	8412	2745	26574	1339	828	1371	3538	0.749454	0.156383	0.0305567	0	0	0	0	0	0	0	0	0	0	0	0	0	0	0	0	0	0	0	0	0	0	0
SemiBin2_360_sub	MAG_seacave_79	Sediment/SW	SPECIALIST	67.15	0	1044814	1.55594e+06	1125	1675.35	d__Bacteria;p__Pseudomonadota;c__Alphaproteobacteria;o__Parvibaculales;f__RS24;g__;s__	0	159	45618	47235	93012	55	29	37	121	36	46	32	114	0.138662	0.000712061	0.000984586	0	0	0	0	0	0	0	0	0	0	0	0	0	0	0	0	0	0	0	0	0	0	0
SemiBin2_361_sub	MAG_seacave_80	Sediment/SW	SPECIALIST	80.85	3.35	1630671	2.01691e+06	1790	2213.98	d__Bacteria;p__Pseudomonadota;c__Alphaproteobacteria;o__Rhodobacterales;f__Rhodobacteraceae;g__Amylibacter;s__Amylibacter sp900197625	0	191	1726	2065	3982	77	72	64	213	44	47	61	152	0.00593636	0.00125346	0.00131278	0	0	0	0	0	0	0	0	0	0	0	0	0	0	0	0	0	0	0	0	1	0	0
SemiBin2_401	MAG_seacave_85	Sediment/SW	SPECIALIST	82.96	2.44	2297133	2.76896e+06	2036	2454.19	d__Bacteria;p__Planctomycetota;c__Planctomycetia;o__Pirellulales;f__UBA1268;g__UBA1268;s__	0	1016558	1122941	369703	2509202	69471	47680	21184	138335	13482	24917	16484	54883	3.74071	0.814074	0.474009	0	0	0	0	0	0	0	0	0	0	0	0	0	0	0	0	0	0	0	0	0	0	0
SemiBin2_435	MAG_seacave_92	Sediment/SW	SPECIALIST	97.25	0.55	3116357	3.20448e+06	2640	2714.65	d__Bacteria;p__Pseudomonadota;c__Gammaproteobacteria;o__Pseudomonadales;f__Pseudohongiellaceae;g__UBA9145;s__	0	253710	461053	281118	995881	1270	1133	1062	3465	1019	1142	1089	3250	1.48466	0.0203908	0.0280693	0	0	0	0	0	0	0	0	0	0	0	0	0	0	0	0	0	0	0	0	0	0	0
SemiBin2_441	MAG_seacave_93	Sediment/SW	SPECIALIST	66.8	2.18	3142614	4.70451e+06	3231	4836.83	d__Bacteria;p__Desulfobacterota;c__Desulfobulbia;o__Desulfobulbales;f__Desulfocapsaceae;g__JABDQA01;s__	0	4531	6025	6796	17352	4924	4168	47166	56258	57004	346910	59048	462962	0.0258683	0.331067	3.99847	0	1	0	0	0	0	2	0	0	0	1	0	0	0	0	0	0	0	0	2	0	0	1
SemiBin2_453_sub	MAG_seacave_96	Sediment/SW	SPECIALIST	76.39	1.66	1872471	2.4512e+06	2073	2713.71	d__Bacteria;p__Pseudomonadota;c__Alphaproteobacteria;o__Rhodobacterales;f__Rhodobacteraceae;g__MED-G52;s__MED-G52 sp003332035	0	184	1445	1739	3368	79	37	45	161	49	69	65	183	0.00502101	0.000947453	0.00158052	0	0	0	0	0	0	0	0	0	0	0	0	0	0	0	0	0	0	1	0	1	0	0
SemiBin2_46	MAG_seacave_97	Sediment/SW	SPECIALIST	58.08	5.98	1071508	1.84488e+06	1240	2134.99	d__Bacteria;p__Pseudomonadota;c__Alphaproteobacteria;o__TMED25;f__TMED25;g__TMED25;s__TMED25 sp002168075	0	141	826	842	1809	36	24	24	84	30	39	15	84	0.00269685	0.000494323	0.000725484	0	0	0	0	0	0	0	0	0	0	0	0	0	0	0	0	0	0	0	0	0	0	0
															67078153				16992928				11578476
[truncated: 143 more columns]

## Sheet: c
MAG	new_name	Habitat	Niche breadth	Completeness	Fragmented	Genome_size (Mb)	Genome_size_corrected (Mb)	classification	Blank	FR2A1 (count)	FR2A2 (count)	FR2A3 (count)	entrance_total	FR2B1 (count)	FR2B2 (count)	FR2B3 (count)	mid_total	FR2C1 (count)	FR2C2 (count)	FR2C3 (count)	inner_total	SWSC1-1 (count)	SWSC2-1 (count)	SW_total	RbcL	RbcS	PSI	PSII	RHO	CAZy-CBM42	CAZy-CBM48	CAZy-CE1	CAZy-CE10	CAZy-GH1	CAZy-GH101	CAZy-GH13	CAZy-GH14	CAZy-GH20	CAZy-GH3	CAZy-GH31	CAZy-GH32	CAZy-GH36	CAZy-GH37	CAZy-GH38	CAZy-GH47	CAZy-GH5	CAZy-GH54	CAZy-GH77	CAZy-GH79
SemiBin2_203	eMAG_seacave_1	Sediment/SW	GENERALIST	63.1	5.9	18	28.5261	Eukaryota;Archaeplastida;Chlorophyta;Prasino-Clade-V;Pseudoscourfieldiales;Pycnococcaceae;Pycnococcus;	5	114711	160240	86464	361415	37395	30126	31765	99286	27903	68974	27242	124119	16414	238120	254534	1	1	1	1	0	2	6	1	2	3	1	11	1	4	2	4	1	1	2	1	3	1	2	3	3
S1C6657	eMAG_seacave_2	Sediment/SW	SPECIALIST	68.6	7.8	11	16.035	Eukaryota;Archaeplastida;Chlorophyta;Trebouxiophyceae;Chlorellales;Chlorellales_X;Picochlorum	11	333532	628691	275484	1237707	69183	41186	21264	131633	16270	37247	15884	69401	25485	89640	115125	0	0	1	1	1	NA	NA	NA	NA	NA	NA	NA	NA	NA	NA	NA	NA	NA	NA	NA	NA	NA	NA	NA	NA
[truncated: 40 more columns]

## Sheet: d
MAG&eMAGs	new_name	Niche_breadth	FR2A1_L7 (count)	FR2A2_L7 (count)	FR2A3_L7 (count)	entrance_total	FR2B1_L7 (count)	FR2B2_L7 (count)	FR2B3_L7 (count)	mid_total	FR2C1_L7 (count)	FR2C2_L7 (count)	FR2C3_L7 (count)	inn_total	entr_relAb(%)	mid_relAb(%)	inn_relAb(%)		Based on reads count specialists enriched across the cave environments:
concoct.182_sub	MAG_seacave_3	SPECIALIST	2690	248980	227972	479642	28	12	4	44	0	0	2	2	0.6984	0.00025546	1.69895e-05		Entrance
concoct.224_sub	MAG_seacave_4	SPECIALIST	3216	29750	176466	209432	78828	3763	2035	84626	722	426	857	2005	0.304951	0.49133	0.0170319		Mid
concoct.263_sub	MAG_seacave_5	SPECIALIST	1468	1590	21113	24171	39708	37844	14465	92017	2068	869	1874	4811	0.035195	0.534242	0.0408682		Inner
concoct.34_sub	MAG_seacave_8	SPECIALIST	6433	9394	53710	69537	111722	93109	38299	243130	2653	1453	2547	6653	0.101252	1.41159	0.0565155
metabat2.135415	MAG_seacave_12	SPECIALIST	206	1332	1280	2818	24	13	59	96	59	60	30	149	0.00410325	0.000557367	0.00126572
metabat2.172147	MAG_seacave_14	SPECIALIST	2895	7968	8460	19323	593	423	243	1259	197	154	169	520	0.0281359	0.00730963	0.00441726
metabat2.23770_sub	MAG_seacave_16	SPECIALIST	770	61266	69918	131954	127	86	122	335	158	131	128	417	0.192136	0.00194498	0.0035423
metabat2.25147_sub	MAG_seacave_17	SPECIALIST	81468	52843	8804	143115	3865	3308	9580	16753	10108	4274	7286	21668	0.208388	0.0972663	0.184064
metabat2.52426_sub	MAG_seacave_22	SPECIALIST	120	79	90560	90759	298184	129487	13917	441588	105	116	89	310	0.132153	2.56382	0.00263337		0.22
metabat2.53581_sub	MAG_seacave_24	SPECIALIST	21917400	17752588	1293778	40963766	888	362	15	1265	28	5	15	48	59.6468	0.00734447	0.000407747
metabat2.90634	MAG_seacave_26	SPECIALIST	33330	80239	59608	173177	206	154	246	606	304	196	247	747	0.252161	0.00351838	0.00634557
metabat2.9744	MAG_seacave_27	SPECIALIST	1858	937882	1096495	2036235	38	41	23	102	15	5	10	30	2.96493	0.000592202	0.000254842
S1C6657	eMAG_seacave_2	SPECIALIST	333532	628691	275484	1237707	69183	41186	21264	131633	16270	37247	15884	69401	1.80221	0.764249	0.589543
SemiBin2_104_sub	MAG_seacave_28	SPECIALIST	5921	8152	76330	90403	131937	109533	40416	281886	6802	3270	7687	17759	0.131635	1.6366	0.150858
SemiBin2_15_sub	MAG_seacave_35	SPECIALIST	1167	3399	30098	34664	55926	39240	15120	110286	6305	3324	7841	17470	0.0504738	0.64031	0.148403
SemiBin2_156	MAG_seacave_36	SPECIALIST	10181	12695	42288	65164	61165	101734	41550	204449	4649	2004	3856	10509	0.0948844	1.18701	0.0892712
SemiBin2_177	MAG_seacave_39	SPECIALIST	384958	484243	223382	1092583	74108	51801	19097	145006	10342	5654	10783	26779	1.59089	0.841891	0.227481
SemiBin2_194_sub	MAG_seacave_42	SPECIALIST	355	3058	3476	6889	95	42	58	195	54	62	48	164	0.010031	0.00113215	0.00139314
SemiBin2_200	MAG_seacave_43	SPECIALIST	189	70221	68418	138828	14	7	18	39	24	34	25	83	0.202145	0.00022643	0.000705063
SemiBin2_213_sub	MAG_seacave_46	SPECIALIST	7245	8845	18334	34424	19670	160093	77477	257240	6198	3617	9205	19020	0.0501243	1.49351	0.16157
SemiBin2_225_sub	MAG_seacave_49	SPECIALIST	565	2791	3048	6404	203	109	113	425	95	168	152	415	0.00932477	0.00246751	0.00352532
SemiBin2_236	MAG_seacave_52	SPECIALIST	171	1307	1493	2971	29	61	45	135	53	21	15	89	0.00432603	0.000783797	0.000756032
SemiBin2_251	MAG_seacave_56	SPECIALIST	343446	281336	12789	637571	212	170	210	592	216	207	234	657	0.928358	0.0034371	0.00558104
SemiBin2_265_sub	MAG_seacave_57	SPECIALIST	521	577	77862	78960	161896	113947	35296	311139	76	62	58	196	0.114973	1.80644	0.00166497
SemiBin2_271	MAG_seacave_58	SPECIALIST	1747	3452	55957	61156	102696	103983	47258	253937	1908	1533	4611	8052	0.0890484	1.47433	0.0683996
SemiBin2_282	MAG_seacave_62	SPECIALIST	266238	307813	109091	683142	24734	17610	11103	53447	8130	12751	10104	30985	0.994713	0.310308	0.263209
SemiBin2_283_sub	MAG_seacave_63	SPECIALIST	19627	14637	8322	42586	1204	749	559	2512	512	382	567	1461	0.0620089	0.0145844	0.0124108
SemiBin2_301	MAG_seacave_65	SPECIALIST	209972	209931	82817	502720	15417	8412	2745	26574	1339	828	1371	3538	0.732003	0.154286	0.0300544
SemiBin2_321_sub	MAG_seacave_68	SPECIALIST	304	1093	662	2059	86	49	28	163	47	80	8	135	0.00299808	0.000946362	0.00114679
SemiBin2_325	MAG_seacave_69	SPECIALIST	14760	17996	19724	52480	15331	11623	32786	59740	33271	138977	35656	207904	0.0764154	0.346845	1.76609
SemiBin2_34	MAG_seacave_72	SPECIALIST	544807	301598	68868	915273	16223	11714	16497	44434	11066	4122	9504	24692	1.33272	0.25798	0.209752
SemiBin2_342	MAG_seacave_73	SPECIALIST	110	772	964	1846	45	61	43	149	67	21	12	100	0.00268793	0.00086508	0.000849474
SemiBin2_360_sub	MAG_seacave_79	SPECIALIST	159	45618	47235	93012	55	29	37	121	36	46	32	114	0.135433	0.000702514	0.0009684
SemiBin2_361_sub	MAG_seacave_80	SPECIALIST	191	1726	2065	3982	77	72	64	213	44	47	61	152	0.00579813	0.00123666	0.0012912
SemiBin2_401	MAG_seacave_85	SPECIALIST	1016558	1122941	369703	2509202	69471	47680	21184	138335	13482	24917	16484	54883	3.65361	0.80316	0.466217
SemiBin2_435	MAG_seacave_92	SPECIALIST	253710	461053	281118	995881	1270	1133	1062	3465	1019	1142	1089	3250	1.45009	0.0201175	0.0276079
SemiBin2_441	MAG_seacave_93	SPECIALIST	4531	6025	6796	17352	4924	4168	47166	56258	57004	346910	59048	462962	0.025266	0.326629	3.93274
SemiBin2_453_sub	MAG_seacave_96	SPECIALIST	184	1445	1739	3368	79	37	45	161	49	69	65	183	0.0049041	0.000934751	0.00155454
SemiBin2_46	MAG_seacave_97	SPECIALIST	141	826	842	1809	36	24	24	84	30	39	15	84	0.00263406	0.000487696	0.000713558
SemiBin2_510_sub	MAG_seacave_103	SPECIALIST	203	863	915	1981	84	50	59	193	69	80	59	208	0.00288451	0.00112054	0.00176691
SemiBin2_81_sub	MAG_seacave_114	SPECIALIST	186	442	78824	79452	143967	95307	28437	267711	80	97	53	230	0.115689	1.5543	0.00195379
SemiBin2_86	MAG_seacave_115	SPECIALIST	101495	95357	209910	406762	276318	615202	279228	1170748	24767	12335	26400	63502	0.59228	6.79725	0.539433
vamb.S1C11494	MAG_seacave_119	SPECIALIST	5141	259231	308707	573079	44	24	45	113	71	40	66	177	0.834452	0.000656067	0.00150357
vamb.S1C22964	MAG_seacave_122	SPECIALIST	585032	72523	12088	669643	177	150	2944	3271	101	173	116	390	0.975058	0.0189911	0.00331295
vamb.S1C24871	MAG_seacave_123	SPECIALIST	21792	120449	116894	259135	25508	9836	6461	41805	3219	1953	2993	8165	0.377323	0.242716	0.0693595
vamb.S1C24888	MAG_seacave_124	SPECIALIST	164	63695	59236	123095	179	158	102	439	99	128	104	331	0.179237	0.00254879	0.00281176
vamb.S1C3596	MAG_seacave_125	SPECIALIST	16581	1085520	1247702	2349803	123	95	169	387	192	178	174	544	3.42151	0.00224688	0.00462114
vamb.S1C4714	MAG_seacave_126	SPECIALIST	150728	267306	137877	555911	48211	32894	12273	93378	7365	3239	7434	18038	0.809454	0.542144	0.153228
vamb.S1C5451	MAG_seacave_127	SPECIALIST	499	72000	80103	152602	325	316	254	895	281	241	286	808	0.222202	0.00519628	0.00686375
vamb.S1C7365	MAG_seacave_128	SPECIALIST	59013	85058	42288	186359	0	0	0	0	0	0	0	0	0.271355	0	0
concoct.279_sub	MAG_seacave_6	INTERMEDIATE	8690	14336	19222	42248	19135	16516	33231	68882	35325	115109	35990	186424	0.0615167	0.399922	1.58362
metabat2.177226	MAG_seacave_15	INTERMEDIATE	854	3918	3815	8587	947	699	359	2005	328	332	270	930	0.0125034	0.0116408	0.0079001
metabat2.31608	MAG_seacave_19	INTERMEDIATE	25385	24512	160178	210075	278151	234084	99019	611254	26187	11188	20524	57899	0.305887	3.54888	0.491837
metabat2.46003_sub	MAG_seacave_20	INTERMEDIATE	8637	15469	56280	80386	66238	54116	23880	144234	6160	3547	6167	15874	0.117049	0.837409	0.134845
metabat2.47169_sub	MAG_seacave_21	INTERMEDIATE	20973	42236	16547	79756	1717	1588	1480	4785	2009	11963	1925	15897	0.116132	0.0277813	0.135041
metabat2.53297	MAG_seacave_23	INTERMEDIATE	8434	25914	48779	83127	56543	46849	15441	118833	3784	2091	5863	11738	0.12104	0.689933	0.0997112
SemiBin2_146	MAG_seacave_34	INTERMEDIATE	34890	52512	135567	222969	180501	255235	108052	543788	18842	15317	17775	51934	0.324662	3.15718	0.441166
SemiBin2_182_sub	MAG_seacave_41	INTERMEDIATE	32093	58919	127622	218634	91030	58155	28742	177927	10286	4637	6447	21370	0.31835	1.03303	0.181533
SemiBin2_344	MAG_seacave_74	INTERMEDIATE	3986	4755	22495	31236	29787	17438	122454	169679	172495	102512	176621	451628	0.0454823	0.98514	3.83646
SemiBin2_394_sub	MAG_seacave_83	INTERMEDIATE	61989	69604	23208	154801	4245	3002	1314	8561	958	1925	932	3815	0.225404	0.0497043	0.0324074
SemiBin2_404	MAG_seacave_86	INTERMEDIATE	2683	2079	22156	26918	33146	39290	14363	86799	5519	2213	4174	11906	0.0391949	0.503947	0.101138
SemiBin2_467_sub	MAG_seacave_98	INTERMEDIATE	6902	2700	23844	33446	36536	24623	7785	68944	4634	9217	4143	17994	0.0487002	0.400282	0.152854
SemiBin2_586_sub	MAG_seacave_108	INTERMEDIATE	14838	33567	14154	62559	2696	1775	1473	5944	1162	2841	1242	5245	0.0910913	0.0345103	0.0445549
concoct.137_sub	MAG_seacave_1	GENERALIST	10027	14798	30750	55575	35444	38190	14985	88619	3033	1773	2901	7707	0.080922	0.514513	0.0654689
concoct.284	MAG_seacave_7	GENERALIST	62718	61502	36908	161128	20313	15836	32721	68870	31465	77802	34662	143929	0.234616	0.399853	1.22264
concoct.40_sub	MAG_seacave_9	GENERALIST	123557	102455	121060	347072	109561	97410	167095	374066	104613	39217	66645	210475	0.505367	2.17179	1.78793
concoct.58_sub	MAG_seacave_10	GENERALIST	11576	12961	14329	38866	12576	9084	26285	47945	27603	22117	30329	80049	0.0565922	0.278364	0.679995
metabat2.106923	MAG_seacave_11	GENERALIST	16607	20104	79953	116664	109689	70151	74682	254522	68111	34345	75711	178167	0.169873	1.47773	1.51348
metabat2.152742	MAG_seacave_13	GENERALIST	970	4501	4890	10361	1943	1193	1115	4251	950	709	885	2544	0.0150865	0.0246809	0.0216106
metabat2.29285	MAG_seacave_18	GENERALIST	11279	12550	16927	40756	12702	10328	30621	53651	33482	40468	35232	109182	0.0593442	0.311493	0.927472
metabat2.57585_sub	MAG_seacave_25	GENERALIST	57935	69084	43151	170170	24990	18425	32002	75417	32674	37299	34076	104049	0.247782	0.437864	0.883869
SemiBin2_106	MAG_seacave_29	GENERALIST	12987	23149	39754	75890	42218	28514	56923	127655	61893	48358	67491	177742	0.110502	0.741153	1.50987
SemiBin2_12	MAG_seacave_30	GENERALIST	15402	20264	49824	85490	52572	29989	34195	116756	32498	16158	33212	81868	0.124481	0.677874	0.695447
SemiBin2_127_sub	MAG_seacave_31	GENERALIST	19147	23501	38819	81467	33867	24071	35808	93746	34954	20878	36837	92669	0.118623	0.54428	0.787199
SemiBin2_134	MAG_seacave_32	GENERALIST	31579	34000	61708	127287	58105	38042	57804	153951	63025	26756	62048	151829	0.185341	0.893825	1.28975
SemiBin2_144	MAG_seacave_33	GENERALIST	42694	48426	44972	136092	30692	22937	51950	105579	53800	190695	57329	301824	0.198162	0.612982	2.56392
SemiBin2_159_sub	MAG_seacave_37	GENERALIST	26919	29626	110793	167338	102564	62627	84414	249605	91731	44460	68953	205144	0.243658	1.44918	1.74264
SemiBin2_174	MAG_seacave_38	GENERALIST	116308	114507	76493	307308	46605	39146	38900	124651	33892	44600	40518	119010	0.447467	0.723712	1.01096
SemiBin2_178	MAG_seacave_40	GENERALIST	44180	46421	71306	161907	60972	56953	64343	182268	61678	36291	62996	160965	0.23575	1.05823	1.36736
SemiBin2_201_sub	MAG_seacave_44	GENERALIST	10005	7839	10539	28383	6863	6208	13867	26938	15470	13335	14715	43520	0.0413281	0.156399	0.369691
SemiBin2_203	eMAG_seacave_1	GENERALIST	114711	160240	86464	361415	37395	30126	31765	99286	27903	68974	27242	124119	0.526251	0.576445	1.05436
SemiBin2_209_sub	MAG_seacave_45	GENERALIST	143684	142367	128761	414812	94175	66406	119824	280405	121998	99607	129688	351293	0.604002	1.628	2.98414
SemiBin2_216	MAG_seacave_47	GENERALIST	4876	5090	26923	36889	28883	17046	45360	91289	58121	30125	55885	144131	0.0537135	0.530015	1.22435
SemiBin2_217	MAG_seacave_48	GENERALIST	11393	12199	32498	56090	39073	23924	41847	104844	48227	24883	53612	126722	0.0816718	0.608714	1.07647
SemiBin2_228	MAG_seacave_50	GENERALIST	51500	63330	36181	151011	21753	16354	22353	60460	21213	51713	23208	96134	0.219885	0.351025	0.816633
SemiBin2_235	MAG_seacave_51	GENERALIST	320596	377215	345613	1043424	231748	146207	277970	655925	302045	132769	286798	721612	1.51931	3.80824	6.1299
SemiBin2_239	MAG_seacave_53	GENERALIST	3650	3977	12210	19837	12407	8531	22860	43798	26258	14456	27395	68109	0.0288844	0.254287	0.578568
SemiBin2_240_sub	MAG_seacave_54	GENERALIST	14048	16364	52949	83361	54990	110414	59430	224834	28258	13830	17055	59143	0.121381	1.30536	0.502404
SemiBin2_241	MAG_seacave_55	GENERALIST	15386	18807	15712	49905	12111	9143	24228	45482	25426	76032	27703	129161	0.072666	0.264064	1.09719
SemiBin2_273_sub	MAG_seacave_59	GENERALIST	19047	20297	36859	76203	39156	23500	35004	97660	39475	16825	38105	94405	0.110958	0.567005	0.801946
SemiBin2_276	MAG_seacave_60	GENERALIST	6031	12862	28333	47226	30336	16990	37272	84598	52816	36048	49027	137891	0.0687651	0.491168	1.17135
SemiBin2_278	MAG_seacave_61	GENERALIST	45510	98534	80155	224199	57640	41762	59347	158749	62828	43039	79635	185502	0.326453	0.921681	1.57579
SemiBin2_303_sub	MAG_seacave_66	GENERALIST	14253	17224	24157	55634	26015	16894	15547	58456	13577	6886	12244	32707	0.0810079	0.33939	0.277837
SemiBin2_312	MAG_seacave_67	GENERALIST	26975	28184	28913	84072	21359	15264	38081	74704	38258	18143	43794	100195	0.122416	0.433724	0.85113
SemiBin2_334	MAG_seacave_70	GENERALIST	76310	87829	80159	244298	55951	38279	59645	153875	60998	29088	76284	166370	0.355719	0.893383	1.41327
SemiBin2_335_sub	MAG_seacave_71	GENERALIST	11042	8492	20488	40022	13034	17100	7395	37529	4368	5738	4179	14285	0.0582755	0.21789	0.121347
SemiBin2_348_sub	MAG_seacave_75	GENERALIST	14538	17557	42177	74272	48299	36052	19099	103450	13135	7460	14006	34601	0.108146	0.600621	0.293926
SemiBin2_353_sub	MAG_seacave_76	GENERALIST	43837	41128	108564	193529	116023	98038	39323	253384	12898	6102	12235	31235	0.281795	1.47112	0.265333
SemiBin2_357	MAG_seacave_77	GENERALIST	12496	14796	18229	45521	16100	11419	25889	53408	32348	20022	31373	83743	0.0662825	0.310082	0.711375
SemiBin2_36	MAG_seacave_78	GENERALIST	4758	5544	54719	65021	72627	47364	65488	185479	74385	38932	66695	180012	0.0946762	1.07687	1.52915
SemiBin2_364_sub	MAG_seacave_81	GENERALIST	66845	52173	71957	190975	65932	185609	135032	386573	47620	13760	77839	139219	0.278076	2.24441	1.18263
SemiBin2_382_sub	MAG_seacave_82	GENERALIST	4577	5852	10715	21144	11318	7900	34090	53308	37590	18833	42634	99057	0.0307875	0.309501	0.841463
SemiBin2_396	MAG_seacave_84	GENERALIST	1635	2373	10641	14649	16243	11918	41838	69999	47467	19870	54548	121885	0.0213302	0.406407	1.03538
SemiBin2_406	MAG_seacave_87	GENERALIST	6154	8171	13282	27607	12492	10162	26589	49243	28800	15142	31216	75158	0.0401982	0.2859	0.638447
SemiBin2_411	MAG_seacave_88	GENERALIST	9800	10575	72262	92637	90243	65979	44032	200254	31099	12938	30802	74839	0.134887	1.16266	0.635738
SemiBin2_42_sub	MAG_seacave_89	GENERALIST	1236	1899	5409	8544	5864	3088	18107	27059	23993	28684	25399	78076	0.0124408	0.157102	0.663235
SemiBin2_421	MAG_seacave_90	GENERALIST	5890	7491	14943	28324	17270	11777	16369	45416	17800	9667	17416	44883	0.0412422	0.263681	0.381269
SemiBin2_427	MAG_seacave_91	GENERALIST	173161	325896	496940	995997	1091044	787619	607576	2486239	491163	1018018	519927	2029108	1.45026	14.4349	17.2367
SemiBin2_444_sub	MAG_seacave_94	GENERALIST	9197	13083	25015	47295	27087	17258	33923	78268	46984	28412	42640	118036	0.0688656	0.454416	1.00268
SemiBin2_446_sub	MAG_seacave_95	GENERALIST	13281	14186	93673	121140	125335	89776	94201	309312	91723	48603	87628	227954	0.17639	1.79584	1.93641
SemiBin2_469	MAG_seacave_99	GENERALIST	27507	28540	47033	103080	31500	21489	37588	90577	36205	18714	41606	96525	0.150093	0.525881	0.819954
SemiBin2_475_sub	MAG_seacave_100	GENERALIST	21081	22091	19140	62312	14422	12679	19553	46654	17959	20671	20570	59200	0.0907316	0.270869	0.502888
SemiBin2_48_sub	MAG_seacave_101	GENERALIST	7236	8030	15435	30701	15281	10248	23581	49110	27464	12304	27910	67678	0.0447033	0.285128	0.574907
SemiBin2_5	MAG_seacave_102	GENERALIST	41149	44119	48415	133683	41256	26297	37782	105335	36265	16898	41691	94854	0.194654	0.611565	0.80576
SemiBin2_524	MAG_seacave_104	GENERALIST	33521	41882	69761	145164	62096	30396	34762	127254	32848	14871	35963	83682	0.211371	0.738824	0.710857
SemiBin2_539	MAG_seacave_105	GENERALIST	4903	6847	33093	44843	40899	33771	19092	93762	10368	5282	9212	24862	0.0652953	0.544373	0.211196
SemiBin2_58	MAG_seacave_106	GENERALIST	25793	16467	39744	82004	43820	94159	53471	191450	17854	8376	12064	38294	0.119405	1.11154	0.325297
SemiBin2_581	MAG_seacave_107	GENERALIST	34061	39517	48171	121749	41338	29983	63432	134753	71881	46538	70962	189381	0.177277	0.782363	1.60874
SemiBin2_60_sub	MAG_seacave_109	GENERALIST	11947	11843	19414	43204	20672	13355	39198	73225	54253	28020	49816	132089	0.0629087	0.425137	1.12206
SemiBin2_65_sub	MAG_seacave_110	GENERALIST	1786	2481	9405	13672	11756	7829	15235	34820	18524	9023	20249	47796	0.0199076	0.202162	0.406014
SemiBin2_7_sub	MAG_seacave_111	GENERALIST	25551	30144	123050	178745	171592	146011	92805	410408	46801	19948	47477	114226	0.260268	2.38279	0.97032
SemiBin2_79_sub	MAG_seacave_113	GENERALIST	7892	10254	20165	38311	22035	14188	35796	72019	39169	23997	41492	104658	0.0557841	0.418135	0.889042
SemiBin2_91	MAG_seacave_116	GENERALIST	6744	8781	32207	47732	35950	22016	84342	142308	105746	50454	97990	254190	0.0695019	0.826227	2.15928
SemiBin2_93_sub	MAG_seacave_117	GENERALIST	55223	59872	41820	156915	25889	19765	26174	71828	24401	25377	27932	77710	0.228482	0.417026	0.660126
vamb.S1C10035_sub	MAG_seacave_118	GENERALIST	3194	3204	21117	27515	22185	14923	71984	109092	89776	48197	81502	219475	0.0400642	0.633378	1.86438
vamb.S1C12590	MAG_seacave_120	GENERALIST	3256	7954	8276	19486	2626	1991	1517	6134	1316	821	1270	3407	0.0283733	0.0356134	0.0289416
vamb.S1C16327	MAG_seacave_121	GENERALIST	28529	31866	72028	132423	78421	47232	62675	188328	63227	31811	65229	160267	0.192819	1.09341	1.36143
						68677275				17223847				11771996

## Sheet: e
MAG	new_name	Niche_breadth	Completeness	Contamination	classification	AcsB	HbsT	RbcL	CooS	CoxL	NiFe.G1	NiFe.G3	PmoA	FCC	Sqr	SoxB	rDsrA	AmoA	ARO	CO	H2	CH4	S2	THIO	NH4	ARSENITE
SemiBin2_353_sub	MAG_seacave_76	GENERALIST	85.93	5.31	d__Bacteria;p__Pseudomonadota;c__Alphaproteobacteria;o__Rhizobiales;f__Methyloligellaceae;g__JAKSBI01;s__	0	0	1	0	0	0	0	0	1	0	2	0	0	4	0	0	0	1	1	0	1	3
SemiBin2_235	MAG_seacave_51	GENERALIST	99.26	4.34	d__Bacteria;p__Pseudomonadota;c__Alphaproteobacteria;o__Rhizobiales;f__Aestuariivirgaceae;g__Anderseniella;s__	0	0	0	0	0	0	0	0	1	0	1	0	0	1	0	0	0	1	1	0	1	3
SemiBin2_144	MAG_seacave_33	GENERALIST	96.73	3.57	d__Bacteria;p__Pseudomonadota;c__Alphaproteobacteria;o__Rhizobiales;f__Hyphomicrobiaceae;g__GCA-2689605;s__	0	0	0	0	1	0	0	0	2	0	2	0	0	0	1	0	0	1	1	0	0	3
SemiBin2_273_sub	MAG_seacave_59	GENERALIST	76.49	6.17	d__Bacteria;p__Pseudomonadota;c__Alphaproteobacteria;o__Rhizobiales;f__Rhizobiaceae;g__;s__	0	0	0	0	0	0	0	1	1	0	1	0	0	0	0	0	1	1	1	0	0	3
SemiBin2_241	MAG_seacave_55	GENERALIST	79.87	1.83	d__Bacteria;p__Pseudomonadota;c__Alphaproteobacteria;o__Rhizobiales;f__Rhizobiaceae;g__;s__	0	0	0	0	1	0	0	0	1	0	1	0	0	0	1	0	0	1	1	0	0	3
concoct.40_sub	MAG_seacave_9	GENERALIST	61.04	8.35	d__Bacteria;p__Actinomycetota;c__Acidimicrobiia;o__Acidimicrobiales;f__SZUA-35;g__CADEDH01;s__	0	0	0	0	1	0	1	0	0	2	0	0	0	0	1	1	0	1	0	0	0	3
SemiBin2_312	MAG_seacave_67	GENERALIST	91.42	1.72	d__Bacteria;p__Actinomycetota;c__Acidimicrobiia;o__UBA5794;f__UBA5794;g__;s__	0	0	0	0	1	0	1	0	0	2	0	0	0	0	1	1	0	1	0	0	0	3
SemiBin2_278	MAG_seacave_61	GENERALIST	94.55	0.86	d__Bacteria;p__Bacteroidota;c__Bacteroidia;o__Flavobacteriales;f__Flavobacteriaceae;g__Lutimonas;s__	0	0	0	0	1	1	1	0	0	1	0	0	0	0	1	1	0	1	0	0	0	3
concoct.58_sub	MAG_seacave_10	GENERALIST	56.14	7.55	d__Bacteria;p__Actinomycetota;c__Acidimicrobiia;o__UBA5794;f__UBA5794;g__SZUA-442;s__	0	0	0	0	1	0	1	0	0	1	0	0	0	0	1	1	0	1	0	0	0	3
SemiBin2_396	MAG_seacave_84	GENERALIST	81.15	1.08	d__Bacteria;p__Actinomycetota;c__Acidimicrobiia;o__UBA5794;f__SHLN01;g__SHLN01;s__	0	0	0	0	1	0	1	0	0	1	0	0	0	0	1	1	0	1	0	0	0	3
SemiBin2_406	MAG_seacave_87	GENERALIST	71.62	4.87	d__Bacteria;p__Actinomycetota;c__Acidimicrobiia;o__UBA5794;f__UBA5794;g__;s__	0	0	0	0	1	0	1	0	0	1	0	0	0	0	1	1	0	1	0	0	0	3
SemiBin2_58	MAG_seacave_106	GENERALIST	60.8	3.99	d__Bacteria;p__Actinomycetota;c__Acidimicrobiia;o__Acidimicrobiales;f__SZUA-35;g__JAHELU01;s__	0	0	0	0	1	0	1	0	0	1	0	0	0	0	1	1	0	1	0	0	0	3
SemiBin2_444_sub	MAG_seacave_94	GENERALIST	71.43	4.73	d__Bacteria;p__Pseudomonadota;c__Gammaproteobacteria;o__Arenicellales;f__LS-SOB;g__VYFG01;s__	0	0	0	0	0	0	0	0	0	1	1	1	0	0	0	0	0	1	1	0	0	2
SemiBin2_42_sub	MAG_seacave_89	GENERALIST	57.38	3.37	d__Bacteria;p__Pseudomonadota;c__Gammaproteobacteria;o__DSM-19610;f__DSM-19610;g__Thiogranum;s__	0	0	0	0	0	2	1	0	0	0	0	1	0	0	0	1	0	1	0	0	0	2
metabat2.57585_sub	MAG_seacave_25	GENERALIST	86.87	0.98	d__Bacteria;p__Pseudomonadota;c__Alphaproteobacteria;o__Rhizobiales;f__CAJQND01;g__CAJQND01;s__	0	0	0	0	0	0	0	0	1	0	1	0	0	0	0	0	0	1	1	0	0	2
SemiBin2_209_sub	MAG_seacave_45	GENERALIST	92.99	5.69	d__Bacteria;p__Pseudomonadota;c__Alphaproteobacteria;o__Rhizobiales;f__Hyphomicrobiaceae;g__CAJQQK01;s__	0	0	0	0	0	0	0	0	1	0	1	0	0	0	0	0	0	1	1	0	0	2
SemiBin2_36	MAG_seacave_78	GENERALIST	80.88	9.59	d__Bacteria;p__Pseudomonadota;c__Gammaproteobacteria;o__Woeseiales;f__Woeseiaceae;g__UBA1847;s__	0	0	0	0	0	1	0	0	0	1	0	0	0	0	0	1	0	1	0	0	0	2
SemiBin2_475_sub	MAG_seacave_100	GENERALIST	74.24	3.28	d__Bacteria;p__Actinomycetota;c__Acidimicrobiia;o__Acidimicrobiales;f__Microtrichaceae;g__JAAEPF01;s__	0	0	0	0	0	1	0	0	0	1	0	0	0	0	0	1	0	1	0	0	0	2
SemiBin2_228	MAG_seacave_50	GENERALIST	93.63	0.6	d__Bacteria;p__Pseudomonadota;c__Alphaproteobacteria;o__Rhizobiales;f__Rhizobiaceae;g__R2A130;s__	0	0	0	0	1	0	0	0	1	0	0	0	0	0	1	0	0	1	0	0	0	2
SemiBin2_411	MAG_seacave_88	GENERALIST	91.94	2.12	d__Bacteria;p__Actinomycetota;c__Acidimicrobiia;o__Acidimicrobiales;f__SHLQ01;g__SHLQ01;s__	0	0	0	0	1	0	1	0	0	0	0	0	0	0	1	1	0	0	0	0	0	2
vamb.S1C10035_sub	MAG_seacave_118	GENERALIST	83.35	9.19	d__Bacteria;p__Pseudomonadota;c__Gammaproteobacteria;o__Woeseiales;f__Woeseiaceae;g__JAACFE01;s__	0	0	1	0	0	1	0	0	0	0	0	0	0	0	0	1	0	0	0	0	0	1
SemiBin2_539	MAG_seacave_105	GENERALIST	55.73	4.38	d__Bacteria;p__Pseudomonadota;c__Gammaproteobacteria;o__UBA4575;f__UBA4575;g__;s__	0	0	0	0	0	0	0	0	0	0	0	1	0	0	0	0	0	1	0	0	0	1
metabat2.106923	MAG_seacave_11	GENERALIST	97.91	3.34	d__Bacteria;p__Pseudomonadota;c__Gammaproteobacteria;o__Pseudomonadales;f__HTCC2089;g__;s__	0	0	0	0	0	0	0	0	0	0	1	0	0	0	0	0	0	0	1	0	0	1
SemiBin2_106	MAG_seacave_29	GENERALIST	84.13	5.19	d__Bacteria;p__Planctomycetota;c__Planctomycetia;o__Pirellulales;f__Pirellulaceae;g__CAJQPP01;s__	0	0	0	0	0	0	0	0	0	2	0	0	0	0	0	0	0	1	0	0	0	1
SemiBin2_446_sub	MAG_seacave_95	GENERALIST	84.77	8.01	d__Bacteria;p__Pseudomonadota;c__Gammaproteobacteria;o__Woeseiales;f__Woeseiaceae;g__UBA1847;s__	0	0	0	0	0	0	0	0	1	1	0	0	0	0	0	0	0	1	0	0	0	1
SemiBin2_134	MAG_seacave_32	GENERALIST	91.14	2.66	d__Bacteria;p__Actinomycetota;c__Acidimicrobiia;o__Acidimicrobiales;f__SHLQ01;g__JABDJW01;s__	0	0	0	0	0	0	0	0	0	1	0	0	0	0	0	0	0	1	0	0	0	1
SemiBin2_469	MAG_seacave_99	GENERALIST	78.82	5.22	d__Bacteria;p__Actinomycetota;c__Acidimicrobiia;o__Acidimicrobiales;f__UBA8592;g__;s__	0	0	0	0	0	0	0	0	0	1	0	0	0	0	0	0	0	1	0	0	0	1
SemiBin2_60_sub	MAG_seacave_109	GENERALIST	52.26	8.25	d__Bacteria;p__Pseudomonadota;c__Gammaproteobacteria;o__Woeseiales;f__Woeseiaceae;g__SZUA-117;s__	0	0	0	0	0	0	0	0	0	1	0	0	0	0	0	0	0	1	0	0	0	1
SemiBin2_65_sub	MAG_seacave_110	GENERALIST	51.4	8.29	d__Bacteria;p__Actinomycetota;c__Acidimicrobiia;o__;f__;g__;s__	0	0	0	0	0	0	0	0	0	1	0	0	0	0	0	0	0	1	0	0	0	1
SemiBin2_7_sub	MAG_seacave_111	GENERALIST	97.28	6.56	d__Bacteria;p__Pseudomonadota;c__Gammaproteobacteria;o__Pseudomonadales;f__;g__;s__	0	0	0	0	0	0	0	0	0	1	0	0	0	0	0	0	0	1	0	0	0	1
SemiBin2_174	MAG_seacave_38	GENERALIST	84.51	4.15	d__Bacteria;p__Planctomycetota;c__Planctomycetia;o__Pirellulales;f__Pirellulaceae;g__Rubripirellula;s__	0	0	0	0	0	0	2	0	0	0	0	0	0	0	0	1	0	0	0	0	0	1
metabat2.29285	MAG_seacave_18	GENERALIST	63.07	4.35	d__Bacteria;p__Actinomycetota;c__Acidimicrobiia;o__Acidimicrobiales;f__Ilumatobacteraceae;g__;s__	0	0	0	0	0	0	1	0	0	0	0	0	0	0	0	1	0	0	0	0	0	1
SemiBin2_127_sub	MAG_seacave_31	GENERALIST	71.47	2.05	d__Bacteria;p__Planctomycetota;c__Planctomycetia;o__Pirellulales;f__Lacipirellulaceae;g__Bythopirellula;s__	0	0	0	0	0	0	1	0	0	0	0	0	0	0	0	1	0	0	0	0	0	1
SemiBin2_276	MAG_seacave_60	GENERALIST	86.65	2.89	d__Bacteria;p__Bacteroidota;c__Bacteroidia;o__Flavobacteriales;f__Flavobacteriaceae;g__JAHEJJ01;s__	0	0	0	0	0	0	1	0	0	0	0	0	0	0	0	1	0	0	0	0	0	1
SemiBin2_364_sub	MAG_seacave_81	GENERALIST	57.35	1.23	d__Bacteria;p__Pseudomonadota;c__Alphaproteobacteria;o__Geminicoccales;f__Geminicoccaceae;g__;s__	0	0	0	0	0	0	1	0	0	0	0	0	0	0	0	1	0	0	0	0	0	1
SemiBin2_48_sub	MAG_seacave_101	GENERALIST	52.14	5.24	d__Bacteria;p__Myxococcota_A;c__UBA9160;o__UBA9160;f__UBA6930;g__;s__	0	0	0	0	0	0	1	0	0	0	0	0	0	0	0	1	0	0	0	0	0	1
SemiBin2_159_sub	MAG_seacave_37	GENERALIST	89.45	1.91	d__Bacteria;p__Pseudomonadota;c__Gammaproteobacteria;o__Woeseiales;f__Woeseiaceae;g__SZUA-117;s__	0	0	0	0	0	1	0	0	0	0	0	0	0	0	0	1	0	0	0	0	0	1
SemiBin2_239	MAG_seacave_53	GENERALIST	62.41	1.15	d__Bacteria;p__Pseudomonadota;c__Gammaproteobacteria;o__XN24;f__XN24;g__;s__	0	0	0	0	0	1	0	0	0	0	0	0	0	0	0	1	0	0	0	0	0	1
SemiBin2_91	MAG_seacave_116	GENERALIST	96.14	4.08	d__Bacteria;p__Pseudomonadota;c__Gammaproteobacteria;o__GCA-2729495;f__GCA-2729495;g__SMWD01;s__	0	0	0	0	0	1	0	0	0	0	0	0	0	0	0	1	0	0	0	0	0	1
SemiBin2_303_sub	MAG_seacave_66	GENERALIST	58.23	9.57	d__Bacteria;p__Pseudomonadota;c__Alphaproteobacteria;o__Rhodobacterales;f__Rhodobacteraceae;g__Boseongicola;s__	0	0	0	0	1	0	0	0	0	0	0	0	0	0	1	0	0	0	0	0	0	1
SemiBin2_93_sub	MAG_seacave_117	GENERALIST	82.56	2.21	d__Bacteria;p__Pseudomonadota;c__Alphaproteobacteria;o__Rhodobacterales;f__Rhodobacteraceae;g__Ruegeria;s__	0	0	0	0	1	0	0	0	0	0	0	0	0	0	1	0	0	0	0	0	0	1
metabat2.31608	MAG_seacave_19	INTERMEDIATE	90.66	8.53	d__Bacteria;p__Pseudomonadota;c__Alphaproteobacteria;o__Geminicoccales;f__Geminicoccaceae;g__;s__	0	0	0	0	0	0	2	0	2	0	1	0	0	1	0	1	0	1	1	0	1	4
concoct.279_sub	MAG_seacave_6	INTERMEDIATE	55.85	7.74	d__Bacteria;p__Desulfobacterota;c__Desulfobulbia;o__;f__;g__;s__	2	0	0	5	1	0	0	0	0	0	1	0	0	0	1	0	0	0	1	0	0	2
SemiBin2_182_sub	MAG_seacave_41	INTERMEDIATE	82.99	5.36	d__Bacteria;p__Pseudomonadota;c__Alphaproteobacteria;o__Geminicoccales;f__Geminicoccaceae;g__;s__	0	0	0	0	0	0	2	0	0	1	0	0	0	0	0	1	0	1	0	0	0	2
SemiBin2_344	MAG_seacave_74	INTERMEDIATE	63.73	1.54	d__Bacteria;p__Pseudomonadota;c__Gammaproteobacteria;o__Woeseiales;f__Woeseiaceae;g__UBA1847;s__	0	0	1	0	0	1	1	0	0	0	0	0	0	0	0	1	0	0	0	0	0	1
metabat2.46003_sub	MAG_seacave_20	INTERMEDIATE	54.05	8.44	d__Bacteria;p__Pseudomonadota;c__Gammaproteobacteria;o__Pseudomonadales;f__;g__;s__	0	0	0	0	0	0	0	0	0	0	0	0	0	1	0	0	0	0	0	0	1	1
SemiBin2_146	MAG_seacave_34	INTERMEDIATE	88.21	4.58	d__Bacteria;p__Pseudomonadota;c__Alphaproteobacteria;o__Rhizobiales;f__Hyphomicrobiaceae;g__GCA-2689605;s__	0	0	0	0	0	0	0	0	1	0	0	0	0	0	0	0	0	1	0	0	0	1
SemiBin2_404	MAG_seacave_86	INTERMEDIATE	53.4	4.92	d__Bacteria;p__Actinomycetota;c__Thermoleophilia;o__Gaiellales;f__Gaiellaceae;g__;s__	0	0	0	0	0	0	2	0	0	0	0	0	0	0	0	1	0	0	0	0	0	1
SemiBin2_265_sub	MAG_seacave_57	SPECIALIST	72.85	6.93	d__Bacteria;p__Pseudomonadota;c__Gammaproteobacteria;o__HK1;f__HK1;g__;s__	0	0	0	0	2	1	0	0	0	1	1	0	0	1	1	1	0	1	1	0	1	5		Based on reads count specialists enriched across the cave environments:
SemiBin2_34	MAG_seacave_72	SPECIALIST	94.37	7.61	d__Bacteria;p__Pseudomonadota;c__Alphaproteobacteria;o__Geminicoccales;f__Geminicoccaceae;g__;s__	0	0	0	0	1	1	0	0	2	0	1	0	0	0	1	1	0	1	1	0	0	4		Entrance
SemiBin2_441	MAG_seacave_93	SPECIALIST	66.8	2.18	d__Bacteria;p__Desulfobacterota;c__Desulfobulbia;o__Desulfobulbales;f__Desulfocapsaceae;g__JABDQA01;s__	1	0	0	2	0	1	0	0	0	2	0	0	0	0	1	1	0	1	0	0	0	3		Mid
SemiBin2_81_sub	MAG_seacave_114	SPECIALIST	80	2.35	d__Bacteria;p__Pseudomonadota;c__Gammaproteobacteria;o__JACCYU01;f__JACCYU01;g__;s__	0	0	0	0	0	0	0	0	1	0	1	1	0	3	0	0	0	1	1	0	1	3		Inner
SemiBin2_104_sub	MAG_seacave_28	SPECIALIST	52.04	3.82	d__Bacteria;p__Pseudomonadota;c__Alphaproteobacteria;o__Geminicoccales;f__Geminicoccaceae;g__;s__	0	0	0	0	1	0	0	0	0	1	1	0	0	0	1	0	0	1	1	0	0	3
concoct.182_sub	MAG_seacave_3	SPECIALIST	82.06	4.36	d__Bacteria;p__Pseudomonadota;c__Gammaproteobacteria;o__AqS2;f__AqS2;g__JAHRAH01;s__	0	0	0	0	1	0	0	0	1	0	1	0	0	0	1	0	0	1	1	0	0	3
SemiBin2_225_sub	MAG_seacave_49	SPECIALIST	68.87	4.04	d__Bacteria;p__Pseudomonadota;c__Alphaproteobacteria;o__Rhodobacterales;f__Rhodobacteraceae;g__MED-G52;s__MED-G52 sp002711145	0	0	0	0	1	0	0	0	1	0	1	0	0	0	1	0	0	1	1	0	0	3
metabat2.25147_sub	MAG_seacave_17	SPECIALIST	54.67	1.59	d__Bacteria;p__Pseudomonadota;c__Alphaproteobacteria;o__Geminicoccales;f__Geminicoccaceae;g__;s__	0	0	0	0	1	1	0	0	0	0	1	0	0	0	1	1	0	0	1	0	0	3
SemiBin2_271	MAG_seacave_58	SPECIALIST	88.09	1.5	d__Bacteria;p__Bacteroidota;c__Bacteroidia;o__Cytophagales;f__Cyclobacteriaceae;g__;s__	0	0	0	0	1	1	0	0	0	1	0	0	0	0	1	1	0	1	0	0	0	3
concoct.263_sub	MAG_seacave_5	SPECIALIST	51.12	6.54	d__Bacteria;p__Pseudomonadota;c__Alphaproteobacteria;o__Rhizobiales;f__Aestuariivirgaceae;g__JABDJG01;s__	0	0	0	0	0	0	0	0	0	0	2	0	0	2	0	0	0	0	1	0	1	2
SemiBin2_156	MAG_seacave_36	SPECIALIST	76.72	8.49	d__Bacteria;p__Pseudomonadota;c__Alphaproteobacteria;o__Rhizobiales;f__Hyphomicrobiaceae;g__RI-29;s__	0	0	0	0	0	0	0	0	1	0	1	0	0	0	0	0	0	1	1	0	0	2
SemiBin2_325	MAG_seacave_69	SPECIALIST	87.49	0.79	d__Bacteria;p__Pseudomonadota;c__Alphaproteobacteria;o__Rhizobiales;f__CAJQND01;g__CAJQND01;s__	0	0	0	0	1	0	0	0	0	0	1	0	0	0	1	0	0	0	1	0	0	2
concoct.224_sub	MAG_seacave_4	SPECIALIST	58.87	8.98	d__Bacteria;p__Pseudomonadota;c__Alphaproteobacteria;o__Geminicoccales;f__Geminicoccaceae;g__;s__	0	0	0	0	2	0	0	0	2	1	0	0	0	0	1	0	0	1	0	0	0	2
concoct.34_sub	MAG_seacave_8	SPECIALIST	79.02	6.48	d__Bacteria;p__Bacteroidota;c__Bacteroidia;o__Flavobacteriales;f__Flavobacteriaceae;g__Aurantibacter_A;s__	0	0	0	0	1	0	0	0	0	1	0	0	0	0	1	0	0	1	0	0	0	2
vamb.S1C24871	MAG_seacave_123	SPECIALIST	97.66	6.84	d__Archaea;p__Thermoproteota;c__Nitrososphaeria;o__Nitrososphaerales;f__Nitrosopumilaceae;g__Nitrosopumilus;s__	0	1	0	0	0	0	0	0	0	0	0	0	1	0	0	0	0	0	0	1	0	1
SemiBin2_86	MAG_seacave_115	SPECIALIST	54.72	5.57	d__Bacteria;p__Pseudomonadota;c__Alphaproteobacteria;o__Rhizobiales;f__Hyphomicrobiaceae;g__GCA-2689605;s__	0	0	0	0	0	0	0	0	0	0	2	0	0	0	0	0	0	0	1	0	0	1
SemiBin2_283_sub	MAG_seacave_63	SPECIALIST	98.7	1.2	d__Bacteria;p__Pseudomonadota;c__Gammaproteobacteria;o__Pseudomonadales;f__Halieaceae;g__Luminiphilus;s__Luminiphilus sp002683395	0	0	0	0	0	0	0	0	0	0	1	0	0	0	0	0	0	0	1	0	0	1
SemiBin2_361_sub	MAG_seacave_80	SPECIALIST	80.85	3.35	d__Bacteria;p__Pseudomonadota;c__Alphaproteobacteria;o__Rhodobacterales;f__Rhodobacteraceae;g__Amylibacter;s__Amylibacter sp900197625	0	0	0	0	0	0	0	0	0	0	1	0	0	0	0	0	0	0	1	0	0	1
SemiBin2_15_sub	MAG_seacave_35	SPECIALIST	77.89	5.18	d__Bacteria;p__Desulfobacterota_D;c__UBA1144;o__RKRQ01;f__;g__;s__	0	0	0	0	0	0	1	0	0	0	0	0	0	0	0	1	0	0	0	0	0	1
SemiBin2_251	MAG_seacave_56	SPECIALIST	99.97	0.85	d__Bacteria;p__Pseudomonadota;c__Gammaproteobacteria;o__Pseudomonadales;f__Endozoicomonadaceae;g__Endozoicomonas;s__	0	0	0	0	0	1	0	0	0	0	0	0	0	0	0	1	0	0	0	0	0	1
SemiBin2_321_sub	MAG_seacave_68	SPECIALIST	55.65	8.41	d__Bacteria;p__Actinomycetota;c__Acidimicrobiia;o__Actinomarinales;f__Actinomarinaceae;g__;s__	0	0	0	0	1	0	0	0	0	0	0	0	0	0	1	0	0	0	0	0	0	1

## Sheet: f
MAG	new_name	Completeness	Contamination	classification	RbcL Type IA	RbcL Type IB	RbcL Type IC	RbcL Type ID	RbcL Type IE	RbcL Type II	RbcL Type III	aut_AceCoA_carb_K01958	aut_AceCoA_carb_K01959	aut_Pyr_Fer_oxi_K00169	aut_Pyr_Fer_oxi_K00170	aut_Pyr_Fer_oxi_K00172	aut_Pyr_Fer.Flav_oxi_K03737	ana.aut_AcylCoA_carb_K01969	aut.ana_Ace_carb_K10854	aut.ana_Ace_carb_K10856	ana_Pyr_carb_K01960	ana_PEP_carb_K01595
concoct.137_sub	MAG_seacave_1	53.73	7.51	d__Bacteria;p__Pseudomonadota;c__Alphaproteobacteria;o__Rhizobiales;f__Methyloligellaceae;g__MnTg02;s__	0	0	0	0	0	0	0	0	0	0	0	0	0	1	0	0	0	0
concoct.179_sub	MAG_seacave_2	88.2	1.86	d__Bacteria;p__Pseudomonadota;c__Alphaproteobacteria;o__Sphingomonadales;f__Sphingomonadaceae;g__Parasphingorhabdus;s__Parasphingorhabdus sp015478735	0	0	0	0	0	0	0	0	0	0	0	0	0	0	0	0	0	1
concoct.182_sub	MAG_seacave_3	82.06	4.36	d__Bacteria;p__Pseudomonadota;c__Gammaproteobacteria;o__AqS2;f__AqS2;g__JAHRAH01;s__	0	0	0	0	0	0	0	0	0	0	0	0	0	1	0	0	0	0
concoct.224_sub	MAG_seacave_4	58.87	8.98	d__Bacteria;p__Pseudomonadota;c__Alphaproteobacteria;o__Geminicoccales;f__Geminicoccaceae;g__;s__	0	0	0	0	0	0	0	1	0	0	0	0	1	1	0	0	0	0
concoct.263_sub	MAG_seacave_5	51.12	6.54	d__Bacteria;p__Pseudomonadota;c__Alphaproteobacteria;o__Rhizobiales;f__Aestuariivirgaceae;g__JABDJG01;s__	0	0	0	0	0	0	0	0	0	0	0	0	0	0	0	0	0	1
concoct.279_sub	MAG_seacave_6	55.85	7.74	d__Bacteria;p__Desulfobacterota;c__Desulfobulbia;o__;f__;g__;s__	0	0	0	0	0	0	0	0	0	0	0	0	0	0	0	0	0	0
concoct.284	MAG_seacave_7	84.07	5	d__Bacteria;p__Verrucomicrobiota;c__Verrucomicrobiae;o__Verrucomicrobiales;f__DEV007;g__;s__	0	0	0	0	0	0	0	1	0	0	0	0	0	0	0	0	0	0
concoct.34_sub	MAG_seacave_8	79.02	6.48	d__Bacteria;p__Bacteroidota;c__Bacteroidia;o__Flavobacteriales;f__Flavobacteriaceae;g__Aurantibacter_A;s__	0	0	0	0	0	0	0	1	0	0	0	0	1	1	0	0	0	2
concoct.40_sub	MAG_seacave_9	61.04	8.35	d__Bacteria;p__Actinomycetota;c__Acidimicrobiia;o__Acidimicrobiales;f__SZUA-35;g__CADEDH01;s__	0	0	0	0	0	0	0	1	0	0	0	0	0	0	0	0	0	0
concoct.58_sub	MAG_seacave_10	56.14	7.55	d__Bacteria;p__Actinomycetota;c__Acidimicrobiia;o__UBA5794;f__UBA5794;g__SZUA-442;s__	0	0	0	0	0	0	0	0	0	0	0	0	2	0	0	0	0	2
metabat2.106923	MAG_seacave_11	97.91	3.34	d__Bacteria;p__Pseudomonadota;c__Gammaproteobacteria;o__Pseudomonadales;f__HTCC2089;g__;s__	0	0	0	0	0	0	0	1	0	0	0	0	0	1	0	1	0	1
metabat2.135415	MAG_seacave_12	64.57	0.2	d__Bacteria;p__Actinomycetota;c__Acidimicrobiia;o__Actinomarinales;f__Actinomarinaceae;g__Actinomarina;s__Actinomarina sp002169845	0	0	0	0	0	0	0	0	0	0	0	0	0	0	0	0	0	1
metabat2.152742	MAG_seacave_13	79.59	1.67	d__Bacteria;p__Bacteroidota;c__Bacteroidia;o__Flavobacteriales;f__Flavobacteriaceae;g__UBA3537;s__UBA3537 sp002684355	0	0	0	0	0	0	0	0	0	0	0	0	0	1	0	0	0	1
metabat2.172147	MAG_seacave_14	98.45	0.92	d__Bacteria;p__Pseudomonadota;c__Gammaproteobacteria;o__Pseudomonadales;f__Halieaceae;g__Luminiphilus;s__	0	0	0	0	0	0	0	0	0	0	0	0	0	0	0	0	0	1
metabat2.177226	MAG_seacave_15	72.48	0.33	d__Bacteria;p__Bacteroidota;c__Bacteroidia;o__Flavobacteriales;f__Flavobacteriaceae;g__Patiriisocius;s__	0	0	0	0	0	0	0	0	0	0	0	0	0	1	0	0	0	0
metabat2.23770_sub	MAG_seacave_16	93.91	0.16	d__Bacteria;p__Bdellovibrionota;c__Bdellovibrionia;o__Bdellovibrionales;f__JACOND01;g__JACOND01;s__	0	0	0	0	0	0	0	0	0	0	0	0	0	1	0	0	0	0
metabat2.25147_sub	MAG_seacave_17	54.67	1.59	d__Bacteria;p__Pseudomonadota;c__Alphaproteobacteria;o__Geminicoccales;f__Geminicoccaceae;g__;s__	0	0	0	0	0	0	0	0	0	0	0	0	0	1	0	0	0	0
metabat2.29285	MAG_seacave_18	63.07	4.35	d__Bacteria;p__Actinomycetota;c__Acidimicrobiia;o__Acidimicrobiales;f__Ilumatobacteraceae;g__;s__	0	0	0	0	0	0	0	0	0	0	0	0	1	0	0	0	0	2
metabat2.31608	MAG_seacave_19	90.66	8.53	d__Bacteria;p__Pseudomonadota;c__Alphaproteobacteria;o__Geminicoccales;f__Geminicoccaceae;g__;s__	0	0	0	0	0	0	0	2	0	0	0	0	1	1	0	0	0	0
metabat2.46003_sub	MAG_seacave_20	54.05	8.44	d__Bacteria;p__Pseudomonadota;c__Gammaproteobacteria;o__Pseudomonadales;f__;g__;s__	0	0	0	0	0	0	0	0	0	0	0	0	1	3	0	0	0	0
metabat2.47169_sub	MAG_seacave_21	60.92	5.51	d__Bacteria;p__Cyanobacteriota;c__Cyanobacteriia;o__;f__;g__;s__	0	0	0	1	0	0	0	0	0	0	0	0	0	0	0	0	0	0
metabat2.52426_sub	MAG_seacave_22	91.03	0.69	d__Bacteria;p__Pseudomonadota;c__Gammaproteobacteria;o__AqS2;f__AqS2;g__JAHRAH01;s__	0	0	0	0	0	0	0	0	1	0	0	0	0	0	0	0	1	0
metabat2.53297	MAG_seacave_23	57.27	0.59	d__Bacteria;p__Desulfobacterota_D;c__UBA1144;o__;f__;g__;s__	0	0	0	0	0	0	0	0	1	0	0	0	0	0	0	0	0	0
metabat2.53581_sub	MAG_seacave_24	96.63	2.3	d__Bacteria;p__Pseudomonadota;c__Gammaproteobacteria;o__AqS2;f__AqS2;g__JAHRAH01;s__	0	0	0	0	0	0	0	0	0	0	0	0	0	1	0	0	0	0
metabat2.57585_sub	MAG_seacave_25	86.87	0.98	d__Bacteria;p__Pseudomonadota;c__Alphaproteobacteria;o__Rhizobiales;f__CAJQND01;g__CAJQND01;s__	0	0	0	0	0	0	0	0	0	0	0	0	0	1	0	0	0	0
metabat2.90634	MAG_seacave_26	92.24	0.36	d__Bacteria;p__Pseudomonadota;c__Gammaproteobacteria;o__UBA4486;f__UBA4486;g__;s__	0	0	0	0	0	0	0	0	0	0	0	0	0	1	0	0	0	0
metabat2.9744	MAG_seacave_27	91.45	0.84	d__Bacteria;p__Pseudomonadota;c__Alphaproteobacteria;o__Parvibaculales;f__RS24;g__;s__	0	0	0	0	0	0	0	0	0	0	0	0	0	0	0	0	0	0
SemiBin2_104_sub	MAG_seacave_28	52.04	3.82	d__Bacteria;p__Pseudomonadota;c__Alphaproteobacteria;o__Geminicoccales;f__Geminicoccaceae;g__;s__	0	0	0	0	0	0	0	2	0	0	0	0	0	0	0	0	0	0
SemiBin2_106	MAG_seacave_29	84.13	5.19	d__Bacteria;p__Planctomycetota;c__Planctomycetia;o__Pirellulales;f__Pirellulaceae;g__CAJQPP01;s__	0	0	0	0	0	0	0	0	0	0	0	0	0	1	0	0	0	1
SemiBin2_12	MAG_seacave_30	84.6	6.51	d__Bacteria;p__Pseudomonadota;c__Alphaproteobacteria;o__Rhodobacterales;f__Rhodobacteraceae;g__Boseongicola;s__	0	0	0	0	0	0	0	1	0	0	0	0	0	1	0	0	0	0
SemiBin2_127_sub	MAG_seacave_31	71.47	2.05	d__Bacteria;p__Planctomycetota;c__Planctomycetia;o__Pirellulales;f__Lacipirellulaceae;g__Bythopirellula;s__	0	0	0	0	0	0	0	0	0	0	1	0	3	0	0	0	2	1
SemiBin2_134	MAG_seacave_32	91.14	2.66	d__Bacteria;p__Actinomycetota;c__Acidimicrobiia;o__Acidimicrobiales;f__SHLQ01;g__JABDJW01;s__	0	0	0	0	0	0	0	0	0	0	0	0	1	0	0	0	0	1
SemiBin2_144	MAG_seacave_33	96.73	3.57	d__Bacteria;p__Pseudomonadota;c__Alphaproteobacteria;o__Rhizobiales;f__Hyphomicrobiaceae;g__GCA-2689605;s__	0	0	0	0	0	0	0	0	0	0	0	0	0	1	0	0	1	1
SemiBin2_146	MAG_seacave_34	88.21	4.58	d__Bacteria;p__Pseudomonadota;c__Alphaproteobacteria;o__Rhizobiales;f__Hyphomicrobiaceae;g__GCA-2689605;s__	0	0	0	0	0	0	0	0	0	0	0	0	0	1	0	0	0	0
SemiBin2_15_sub	MAG_seacave_35	77.89	5.18	d__Bacteria;p__Desulfobacterota_D;c__UBA1144;o__RKRQ01;f__;g__;s__	0	0	0	0	0	0	0	1	1	0	0	0	0	0	0	0	1	0
SemiBin2_156	MAG_seacave_36	76.72	8.49	d__Bacteria;p__Pseudomonadota;c__Alphaproteobacteria;o__Rhizobiales;f__Hyphomicrobiaceae;g__RI-29;s__	0	0	0	0	0	0	0	0	0	0	0	0	0	1	0	0	0	1
SemiBin2_159_sub	MAG_seacave_37	89.45	1.91	d__Bacteria;p__Pseudomonadota;c__Gammaproteobacteria;o__Woeseiales;f__Woeseiaceae;g__SZUA-117;s__	0	0	0	0	0	0	0	0	0	0	0	0	2	1	0	0	0	1
SemiBin2_174	MAG_seacave_38	84.51	4.15	d__Bacteria;p__Planctomycetota;c__Planctomycetia;o__Pirellulales;f__Pirellulaceae;g__Rubripirellula;s__	0	0	0	0	0	0	0	0	0	0	0	0	0	0	0	0	1	0
SemiBin2_177	MAG_seacave_39	92.36	3.96	d__Bacteria;p__Planctomycetota;c__Planctomycetia;o__Pirellulales;f__Pirellulaceae;g__Rubripirellula;s__Rubripirellula sp002712845	0	0	0	0	0	0	0	0	0	0	0	0	0	0	0	0	1	0
SemiBin2_178	MAG_seacave_40	89.8	2.3	d__Bacteria;p__Pseudomonadota;c__Alphaproteobacteria;o__Rhizobiales;f__Methyloligellaceae;g__;s__	0	0	0	0	0	0	0	2	0	0	0	0	0	1	0	0	0	0
SemiBin2_182_sub	MAG_seacave_41	82.99	5.36	d__Bacteria;p__Pseudomonadota;c__Alphaproteobacteria;o__Geminicoccales;f__Geminicoccaceae;g__;s__	0	0	0	0	0	0	0	1	0	0	0	0	0	2	0	0	0	0
SemiBin2_194_sub	MAG_seacave_42	58.45	6.68	d__Bacteria;p__Bacteroidota;c__Bacteroidia;o__Flavobacteriales;f__Flavobacteriaceae;g__MS024-2A;s__	0	0	0	0	0	0	0	0	0	0	0	0	0	1	0	0	0	2
SemiBin2_200	MAG_seacave_43	80.58	2.74	d__Bacteria;p__Spirochaetota;c__Spirochaetia;o__DSM-27196;f__Salinispiraceae;g__Salinispira;s__	0	0	0	0	0	0	0	0	0	0	0	0	0	0	0	0	0	0
SemiBin2_201_sub	MAG_seacave_44	55.82	2.19	d__Bacteria;p__Actinomycetota;c__Thermoleophilia;o__Miltoncostaeales;f__Miltoncostaeaceae;g__;s__	0	0	0	0	0	0	0	2	0	0	0	0	0	0	0	0	0	0
SemiBin2_209_sub	MAG_seacave_45	92.99	5.69	d__Bacteria;p__Pseudomonadota;c__Alphaproteobacteria;o__Rhizobiales;f__Hyphomicrobiaceae;g__CAJQQK01;s__	0	0	0	0	0	0	0	0	0	0	0	0	0	0	0	0	0	0
SemiBin2_213_sub	MAG_seacave_46	61.4	1.04	d__Bacteria;p__Pseudomonadota;c__Alphaproteobacteria;o__Geminicoccales;f__Geminicoccaceae;g__;s__	0	0	0	0	0	0	0	1	0	0	0	0	1	0	0	0	0	0
SemiBin2_216	MAG_seacave_47	72.67	3.63	d__Bacteria;p__Pseudomonadota;c__Gammaproteobacteria;o__UBA6522;f__UBA6522;g__JAHEKF01;s__	0	0	0	0	0	0	0	3	0	0	0	0	1	0	0	0	0	1
SemiBin2_217	MAG_seacave_48	84.35	4.78	d__Bacteria;p__Gemmatimonadota;c__Gemmatimonadetes;o__Longimicrobiales;f__UBA6960;g__JAHEKK01;s__	0	0	0	0	0	0	0	0	0	0	0	0	0	1	0	0	0	2
SemiBin2_225_sub	MAG_seacave_49	68.87	4.04	d__Bacteria;p__Pseudomonadota;c__Alphaproteobacteria;o__Rhodobacterales;f__Rhodobacteraceae;g__MED-G52;s__MED-G52 sp002711145	0	0	0	0	0	0	0	2	0	0	0	0	0	0	0	0	0	0
SemiBin2_228	MAG_seacave_50	93.63	0.6	d__Bacteria;p__Pseudomonadota;c__Alphaproteobacteria;o__Rhizobiales;f__Rhizobiaceae;g__R2A130;s__	0	0	0	0	0	0	0	1	0	0	0	0	0	1	0	0	0	0
SemiBin2_235	MAG_seacave_51	99.26	4.34	d__Bacteria;p__Pseudomonadota;c__Alphaproteobacteria;o__Rhizobiales;f__Aestuariivirgaceae;g__Anderseniella;s__	0	0	0	0	0	0	0	0	0	0	0	0	0	1	0	0	0	1
SemiBin2_236	MAG_seacave_52	59.29	2.35	d__Bacteria;p__Pseudomonadota;c__Alphaproteobacteria;o__Parvibaculales;f__RS24;g__UBA8337;s__UBA8337 sp022428185	0	0	0	0	0	0	0	0	0	0	0	0	0	0	0	0	0	0
SemiBin2_239	MAG_seacave_53	62.41	1.15	d__Bacteria;p__Pseudomonadota;c__Gammaproteobacteria;o__XN24;f__XN24;g__;s__	0	0	0	0	0	0	0	0	0	0	0	0	0	2	0	0	0	0
SemiBin2_240_sub	MAG_seacave_54	77.42	2.96	d__Bacteria;p__Pseudomonadota;c__Alphaproteobacteria;o__Rhizobiales;f__JAJFHB01;g__;s__	0	0	0	0	0	0	0	1	0	0	0	0	0	0	0	0	0	0
SemiBin2_241	MAG_seacave_55	79.87	1.83	d__Bacteria;p__Pseudomonadota;c__Alphaproteobacteria;o__Rhizobiales;f__Rhizobiaceae;g__;s__	0	0	0	0	0	0	0	2	0	0	0	0	0	1	0	0	0	0
SemiBin2_251	MAG_seacave_56	99.97	0.85	d__Bacteria;p__Pseudomonadota;c__Gammaproteobacteria;o__Pseudomonadales;f__Endozoicomonadaceae;g__Endozoicomonas;s__	0	0	0	0	0	0	0	0	0	0	0	0	0	1	0	0	0	1
SemiBin2_265_sub	MAG_seacave_57	72.85	6.93	d__Bacteria;p__Pseudomonadota;c__Gammaproteobacteria;o__HK1;f__HK1;g__;s__	0	0	0	0	0	0	0	0	0	0	0	0	0	1	0	0	0	1
SemiBin2_271	MAG_seacave_58	88.09	1.5	d__Bacteria;p__Bacteroidota;c__Bacteroidia;o__Cytophagales;f__Cyclobacteriaceae;g__;s__	0	0	0	0	0	0	0	3	0	0	0	0	2	1	0	0	0	0
SemiBin2_273_sub	MAG_seacave_59	76.49	6.17	d__Bacteria;p__Pseudomonadota;c__Alphaproteobacteria;o__Rhizobiales;f__Rhizobiaceae;g__;s__	0	0	0	0	0	0	0	1	0	0	0	0	0	0	0	0	0	0
SemiBin2_276	MAG_seacave_60	86.65	2.89	d__Bacteria;p__Bacteroidota;c__Bacteroidia;o__Flavobacteriales;f__Flavobacteriaceae;g__JAHEJJ01;s__	0	0	0	0	0	0	0	1	2	0	0	0	0	1	0	0	0	0
SemiBin2_278	MAG_seacave_61	94.55	0.86	d__Bacteria;p__Bacteroidota;c__Bacteroidia;o__Flavobacteriales;f__Flavobacteriaceae;g__Lutimonas;s__	0	0	0	0	0	0	0	0	1	0	0	0	1	1	0	0	0	2
SemiBin2_282	MAG_seacave_62	81.96	7.41	d__Bacteria;p__Planctomycetota;c__Planctomycetia;o__Pirellulales;f__UBA1268;g__UBA1268;s__UBA1268 sp905477565	0	0	0	0	0	0	0	2	0	0	0	0	0	0	0	0	0	0
SemiBin2_283_sub	MAG_seacave_63	98.7	1.2	d__Bacteria;p__Pseudomonadota;c__Gammaproteobacteria;o__Pseudomonadales;f__Halieaceae;g__Luminiphilus;s__Luminiphilus sp002683395	0	0	0	0	0	0	0	0	0	0	0	0	0	0	0	0	0	1
SemiBin2_291	MAG_seacave_64	87.25	4.51	d__Bacteria;p__Actinomycetota;c__Actinomycetia;o__Mycobacteriales;f__Mycobacteriaceae;g__Dietzia;s__Dietzia maris	0	0	0	0	0	0	0	0	0	0	0	0	0	0	0	0	0	2
SemiBin2_301	MAG_seacave_65	82.09	2.92	d__Bacteria;p__Planctomycetota;c__Planctomycetia;o__Pirellulales;f__Pirellulaceae;g__Rubripirellula;s__	0	0	0	0	0	0	0	0	0	0	0	0	0	0	0	0	1	0
SemiBin2_303_sub	MAG_seacave_66	58.23	9.57	d__Bacteria;p__Pseudomonadota;c__Alphaproteobacteria;o__Rhodobacterales;f__Rhodobacteraceae;g__Boseongicola;s__	0	0	0	0	0	0	0	1	0	0	0	0	0	1	0	0	0	0
SemiBin2_312	MAG_seacave_67	91.42	1.72	d__Bacteria;p__Actinomycetota;c__Acidimicrobiia;o__UBA5794;f__UBA5794;g__;s__	0	0	0	0	0	0	0	0	0	0	0	0	2	0	0	0	0	1
SemiBin2_321_sub	MAG_seacave_68	55.65	8.41	d__Bacteria;p__Actinomycetota;c__Acidimicrobiia;o__Actinomarinales;f__Actinomarinaceae;g__;s__	0	0	0	0	0	0	0	0	0	0	0	0	0	0	0	0	0	0
SemiBin2_325	MAG_seacave_69	87.49	0.79	d__Bacteria;p__Pseudomonadota;c__Alphaproteobacteria;o__Rhizobiales;f__CAJQND01;g__CAJQND01;s__	0	0	0	0	0	0	0	0	0	0	0	0	0	2	0	0	0	1
SemiBin2_334	MAG_seacave_70	86.27	5.23	d__Bacteria;p__Pseudomonadota;c__Gammaproteobacteria;o__Woeseiales;f__Woeseiaceae;g__JAACFB01;s__	0	0	0	0	0	0	0	0	0	0	0	0	0	1	0	0	0	1
SemiBin2_335_sub	MAG_seacave_71	50.51	4.29	d__Bacteria;p__Actinomycetota;c__Thermoleophilia;o__Solirubrobacterales;f__70-9;g__;s__	0	0	0	0	0	0	0	0	0	0	0	0	0	0	0	0	0	0
SemiBin2_34	MAG_seacave_72	94.37	7.61	d__Bacteria;p__Pseudomonadota;c__Alphaproteobacteria;o__Geminicoccales;f__Geminicoccaceae;g__;s__	0	0	0	0	0	0	0	1	0	0	0	0	0	1	0	0	0	0
SemiBin2_342	MAG_seacave_73	57.64	6.03	d__Bacteria;p__Pseudomonadota;c__Alphaproteobacteria;o__Rhodobacterales;f__Rhodobacteraceae;g__LGRT01;s__	0	0	0	0	0	0	0	2	0	0	0	0	0	1	0	0	0	0
SemiBin2_344	MAG_seacave_74	63.73	1.54	d__Bacteria;p__Pseudomonadota;c__Gammaproteobacteria;o__Woeseiales;f__Woeseiaceae;g__UBA1847;s__	0	0	0	0	0	1	0	0	0	1	1	0	2	1	0	0	0	2
SemiBin2_348_sub	MAG_seacave_75	63.98	5.11	d__Bacteria;p__Planctomycetota;c__Planctomycetia;o__Pirellulales;f__Lacipirellulaceae;g__Aeoliella;s__	0	0	0	0	0	0	0	0	0	0	2	0	1	0	0	0	1	0
SemiBin2_353_sub	MAG_seacave_76	85.93	5.31	d__Bacteria;p__Pseudomonadota;c__Alphaproteobacteria;o__Rhizobiales;f__Methyloligellaceae;g__JAKSBI01;s__	0	0	0	1	0	0	0	2	0	1	0	1	0	2	0	0	0	0
SemiBin2_357	MAG_seacave_77	84.15	6.48	d__Bacteria;p__Pseudomonadota;c__Gammaproteobacteria;o__GCA-2729495;f__GCA-2729495;g__GCA-2729495;s__	0	0	0	0	0	0	0	0	0	0	0	0	0	0	0	0	0	1
SemiBin2_36	MAG_seacave_78	80.88	9.59	d__Bacteria;p__Pseudomonadota;c__Gammaproteobacteria;o__Woeseiales;f__Woeseiaceae;g__UBA1847;s__	0	0	0	0	0	0	0	0	0	0	0	0	2	1	0	0	0	1
SemiBin2_360_sub	MAG_seacave_79	67.15	0	d__Bacteria;p__Pseudomonadota;c__Alphaproteobacteria;o__Parvibaculales;f__RS24;g__;s__	0	0	0	0	0	0	0	0	0	0	0	0	0	0	0	0	0	1
SemiBin2_361_sub	MAG_seacave_80	80.85	3.35	d__Bacteria;p__Pseudomonadota;c__Alphaproteobacteria;o__Rhodobacterales;f__Rhodobacteraceae;g__Amylibacter;s__Amylibacter sp900197625	0	0	0	0	0	0	0	1	0	0	0	0	0	0	0	0	0	1
SemiBin2_364_sub	MAG_seacave_81	57.35	1.23	d__Bacteria;p__Pseudomonadota;c__Alphaproteobacteria;o__Geminicoccales;f__Geminicoccaceae;g__;s__	0	0	0	0	0	0	0	2	0	0	0	0	0	1	0	0	0	0
SemiBin2_382_sub	MAG_seacave_82	54.77	3.33	d__Bacteria;p__Actinomycetota;c__Acidimicrobiia;o__UBA5794;f__UBA5794;g__SZUA-442;s__	0	0	0	0	0	0	0	0	0	0	0	0	1	0	0	0	0	2
SemiBin2_394_sub	MAG_seacave_83	51.44	2	d__Bacteria;p__Planctomycetota;c__Planctomycetia;o__Pirellulales;f__UBA1268;g__UBA1268;s__UBA1268 sp016776925	0	0	0	0	0	0	0	0	0	0	0	0	0	0	0	0	0	0
SemiBin2_396	MAG_seacave_84	81.15	1.08	d__Bacteria;p__Actinomycetota;c__Acidimicrobiia;o__UBA5794;f__SHLN01;g__SHLN01;s__	0	0	0	0	0	0	0	0	0	0	0	0	2	0	0	0	0	1
SemiBin2_401	MAG_seacave_85	82.96	2.44	d__Bacteria;p__Planctomycetota;c__Planctomycetia;o__Pirellulales;f__UBA1268;g__UBA1268;s__	0	0	0	0	0	0	0	2	0	0	0	0	0	0	0	0	0	0
SemiBin2_404	MAG_seacave_86	53.4	4.92	d__Bacteria;p__Actinomycetota;c__Thermoleophilia;o__Gaiellales;f__Gaiellaceae;g__;s__	0	0	0	0	0	0	0	0	0	0	0	0	0	1	0	0	0	0
SemiBin2_406	MAG_seacave_87	71.62	4.87	d__Bacteria;p__Actinomycetota;c__Acidimicrobiia;o__UBA5794;f__UBA5794;g__;s__	0	0	0	0	0	0	0	0	0	0	0	0	3	0	0	0	0	2
SemiBin2_411	MAG_seacave_88	91.94	2.12	d__Bacteria;p__Actinomycetota;c__Acidimicrobiia;o__Acidimicrobiales;f__SHLQ01;g__SHLQ01;s__	0	0	0	0	0	0	0	1	0	0	0	0	1	0	0	0	0	1
SemiBin2_42_sub	MAG_seacave_89	57.38	3.37	d__Bacteria;p__Pseudomonadota;c__Gammaproteobacteria;o__DSM-19610;f__DSM-19610;g__Thiogranum;s__	0	0	0	0	0	0	0	0	1	0	0	0	2	0	0	0	1	0
SemiBin2_421	MAG_seacave_90	61.13	6.15	d__Bacteria;p__Pseudomonadota;c__Gammaproteobacteria;o__GCA-2729495;f__GCA-2729495;g__;s__	0	0	0	0	0	0	0	0	0	0	0	0	0	0	0	0	0	1
SemiBin2_427	MAG_seacave_91	92.97	0.43	d__Bacteria;p__Pseudomonadota;c__Gammaproteobacteria;o__AqS2;f__AqS2;g__JAHRAH01;s__	0	0	0	0	0	0	0	0	0	0	0	0	0	0	0	0	1	0
SemiBin2_435	MAG_seacave_92	97.25	0.55	d__Bacteria;p__Pseudomonadota;c__Gammaproteobacteria;o__Pseudomonadales;f__Pseudohongiellaceae;g__UBA9145;s__	0	0	0	0	0	0	0	0	0	0	0	0	0	0	0	0	0	1
SemiBin2_441	MAG_seacave_93	66.8	2.18	d__Bacteria;p__Desulfobacterota;c__Desulfobulbia;o__Desulfobulbales;f__Desulfocapsaceae;g__JABDQA01;s__	0	0	0	0	0	0	0	0	0	0	0	0	1	0	0	0	2	0
SemiBin2_444_sub	MAG_seacave_94	71.43	4.73	d__Bacteria;p__Pseudomonadota;c__Gammaproteobacteria;o__Arenicellales;f__LS-SOB;g__VYFG01;s__	0	0	0	0	0	0	0	0	0	0	0	0	0	1	0	0	0	1
SemiBin2_446_sub	MAG_seacave_95	84.77	8.01	d__Bacteria;p__Pseudomonadota;c__Gammaproteobacteria;o__Woeseiales;f__Woeseiaceae;g__UBA1847;s__	0	0	0	0	0	0	0	0	0	0	0	0	1	2	0	0	0	1
SemiBin2_453_sub	MAG_seacave_96	76.39	1.66	d__Bacteria;p__Pseudomonadota;c__Alphaproteobacteria;o__Rhodobacterales;f__Rhodobacteraceae;g__MED-G52;s__MED-G52 sp003332035	0	0	0	0	0	0	0	1	0	0	0	0	0	1	0	0	0	0
SemiBin2_46	MAG_seacave_97	58.08	5.98	d__Bacteria;p__Pseudomonadota;c__Alphaproteobacteria;o__TMED25;f__TMED25;g__TMED25;s__TMED25 sp002168075	0	0	0	0	0	0	0	0	0	0	0	0	0	0	0	0	1	0
SemiBin2_467_sub	MAG_seacave_98	60.62	5.65	d__Bacteria;p__Pseudomonadota;c__Alphaproteobacteria;o__Rhizobiales;f__Hyphomicrobiaceae;g__Hyphomicrobium_A;s__	0	0	0	0	0	0	0	0	0	0	0	0	0	0	0	0	0	0
SemiBin2_469	MAG_seacave_99	78.82	5.22	d__Bacteria;p__Actinomycetota;c__Acidimicrobiia;o__Acidimicrobiales;f__UBA8592;g__;s__	0	0	0	0	0	0	0	0	0	0	0	0	0	1	0	1	0	1
SemiBin2_475_sub	MAG_seacave_100	74.24	3.28	d__Bacteria;p__Actinomycetota;c__Acidimicrobiia;o__Acidimicrobiales;f__Microtrichaceae;g__JAAEPF01;s__	0	0	0	0	0	0	0	0	0	0	0	0	2	0	0	0	0	0
SemiBin2_48_sub	MAG_seacave_101	52.14	5.24	d__Bacteria;p__Myxococcota_A;c__UBA9160;o__UBA9160;f__UBA6930;g__;s__	0	0	0	0	0	0	0	0	0	0	0	0	0	0	0	0	0	0
SemiBin2_5	MAG_seacave_102	90.59	7.96	d__Bacteria;p__Pseudomonadota;c__Gammaproteobacteria;o__Woeseiales;f__Woeseiaceae;g__JAACFB01;s__	0	0	0	0	0	0	0	0	0	0	0	0	0	1	0	0	0	1
SemiBin2_510_sub	MAG_seacave_103	73.14	3.05	d__Bacteria;p__Pseudomonadota;c__Gammaproteobacteria;o__Pseudomonadales;f__Porticoccaceae;g__Porticoccus;s__Porticoccus sp002390525	0	0	0	0	0	0	0	0	0	0	0	0	0	0	1	1	0	0
SemiBin2_524	MAG_seacave_104	99.77	3.82	d__Bacteria;p__Pseudomonadota;c__Alphaproteobacteria;o__Rhizobiales;f__Rhizobiaceae;g__JAALLB01;s__	0	0	0	0	0	0	0	1	0	0	0	0	0	1	0	0	0	1
SemiBin2_539	MAG_seacave_105	55.73	4.38	d__Bacteria;p__Pseudomonadota;c__Gammaproteobacteria;o__UBA4575;f__UBA4575;g__;s__	0	0	0	0	0	0	0	0	0	0	0	0	0	0	0	0	0	0
SemiBin2_58	MAG_seacave_106	60.8	3.99	d__Bacteria;p__Actinomycetota;c__Acidimicrobiia;o__Acidimicrobiales;f__SZUA-35;g__JAHELU01;s__	0	0	0	0	0	0	0	2	0	0	0	0	1	1	0	0	0	1
SemiBin2_581	MAG_seacave_107	88.25	1.47	d__Bacteria;p__Pseudomonadota;c__Gammaproteobacteria;o__GCA-2729495;f__GCA-2729495;g__J054;s__	0	0	0	0	0	0	0	0	0	0	0	0	0	0	0	0	0	2
SemiBin2_586_sub	MAG_seacave_108	54.86	1.5	d__Bacteria;p__Cyanobacteriota;c__Vampirovibrionia;o__;f__;g__;s__	0	1	0	0	0	0	0	0	0	0	0	0	0	0	0	0	0	0
SemiBin2_60_sub	MAG_seacave_109	52.26	8.25	d__Bacteria;p__Pseudomonadota;c__Gammaproteobacteria;o__Woeseiales;f__Woeseiaceae;g__SZUA-117;s__	0	0	0	0	0	0	0	0	0	0	0	0	2	1	0	0	0	1
SemiBin2_65_sub	MAG_seacave_110	51.4	8.29	d__Bacteria;p__Actinomycetota;c__Acidimicrobiia;o__;f__;g__;s__	0	0	0	0	0	0	0	0	0	0	0	0	0	0	0	0	0	0
SemiBin2_7_sub	MAG_seacave_111	97.28	6.56	d__Bacteria;p__Pseudomonadota;c__Gammaproteobacteria;o__Pseudomonadales;f__;g__;s__	0	0	0	0	0	0	0	0	0	0	0	0	1	1	0	0	0	1
SemiBin2_725	MAG_seacave_112	95.3	5.01	d__Bacteria;p__Bacteroidota;c__Bacteroidia;o__Flavobacteriales;f__Weeksellaceae;g__Ap0902;s__	0	0	0	0	0	0	0	1	0	0	0	0	0	1	0	0	0	2
SemiBin2_79_sub	MAG_seacave_113	52.08	5.62	d__Bacteria;p__Myxococcota_A;c__UBA9160;o__UBA9160;f__SMWR01;g__;s__	0	0	0	0	0	0	0	0	0	0	0	0	1	0	0	0	0	0
SemiBin2_81_sub	MAG_seacave_114	80	2.35	d__Bacteria;p__Pseudomonadota;c__Gammaproteobacteria;o__JACCYU01;f__JACCYU01;g__;s__	0	0	0	0	0	0	0	0	0	0	0	0	0	1	0	0	0	0
SemiBin2_86	MAG_seacave_115	54.72	5.57	d__Bacteria;p__Pseudomonadota;c__Alphaproteobacteria;o__Rhizobiales;f__Hyphomicrobiaceae;g__GCA-2689605;s__	0	0	0	0	0	0	0	0	0	0	0	0	0	1	0	0	0	1
SemiBin2_91	MAG_seacave_116	96.14	4.08	d__Bacteria;p__Pseudomonadota;c__Gammaproteobacteria;o__GCA-2729495;f__GCA-2729495;g__SMWD01;s__	0	0	0	0	0	0	0	1	0	0	0	0	1	2	0	0	0	1
SemiBin2_93_sub	MAG_seacave_117	82.56	2.21	d__Bacteria;p__Pseudomonadota;c__Alphaproteobacteria;o__Rhodobacterales;f__Rhodobacteraceae;g__Ruegeria;s__	0	0	0	0	0	0	0	1	0	0	0	0	0	1	0	0	0	0
vamb.S1C10035_sub	MAG_seacave_118	83.35	9.19	d__Bacteria;p__Pseudomonadota;c__Gammaproteobacteria;o__Woeseiales;f__Woeseiaceae;g__JAACFE01;s__	0	0	0	0	0	1	0	0	0	1	1	0	3	1	0	0	0	1
vamb.S1C11494	MAG_seacave_119	97.01	0.46	d__Bacteria;p__Pseudomonadota;c__Gammaproteobacteria;o__AqS3;f__;g__;s__	0	0	0	0	0	0	0	0	0	0	0	0	0	0	0	0	0	0
vamb.S1C12590	MAG_seacave_120	96.1	0.29	d__Bacteria;p__Verrucomicrobiota;c__Verrucomicrobiae;o__Verrucomicrobiales;f__Akkermansiaceae;g__SW10;s__SW10 sp002420315	0	0	0	0	0	0	0	1	0	0	0	0	0	0	0	0	0	1
vamb.S1C16327	MAG_seacave_121	85.53	1.49	d__Bacteria;p__Pseudomonadota;c__Gammaproteobacteria;o__Woeseiales;f__Woeseiaceae;g__JAACFB01;s__	0	0	0	0	0	0	0	0	0	0	0	0	0	1	0	0	0	1
vamb.S1C22964	MAG_seacave_122	86.69	0.67	d__Bacteria;p__Pseudomonadota;c__Gammaproteobacteria;o__Arenicellales;f__LS-SOB;g__JAHRAW01;s__	0	0	0	0	0	0	0	0	0	0	0	0	0	1	0	0	0	0
vamb.S1C24871	MAG_seacave_123	97.66	6.84	d__Archaea;p__Thermoproteota;c__Nitrososphaeria;o__Nitrososphaerales;f__Nitrosopumilaceae;g__Nitrosopumilus;s__	0	0	0	0	0	0	0	0	0	0	0	0	0	0	0	0	0	0
vamb.S1C24888	MAG_seacave_124	96.34	0.06	d__Bacteria;p__Desulfobacterota_D;c__UBA1144;o__RKRQ01;f__GCA-014075295;g__GCA-014075295;s__	0	0	0	0	0	0	0	0	0	0	0	0	0	0	0	0	1	0
vamb.S1C3596	MAG_seacave_125	100	0.95	d__Bacteria;p__Pseudomonadota;c__Gammaproteobacteria;o__Pseudomonadales;f__Endozoicomonadaceae;g__Endozoicomonas;s__	0	0	0	0	0	0	0	0	0	0	0	0	0	1	0	0	0	1
vamb.S1C4714	MAG_seacave_126	93.93	1.43	d__Bacteria;p__Planctomycetota;c__Planctomycetia;o__Pirellulales;f__Pirellulaceae;g__Mariniblastus;s__Mariniblastus sp011087765	0	0	0	0	0	0	0	0	0	0	0	0	0	1	0	0	0	1
vamb.S1C5451	MAG_seacave_127	99.61	0.01	d__Bacteria;p__Pseudomonadota;c__Alphaproteobacteria;o__;f__;g__;s__	0	0	0	0	0	0	0	0	0	0	0	0	0	0	0	0	0	1
vamb.S1C7365	MAG_seacave_128	58.49	4.52	d__Bacteria;p__Pseudomonadota;c__Gammaproteobacteria;o__Pseudomonadales;f__HTCC2089;g__UBA6733;s__	0	0	0	0	0	0	0	0	0	0	0	0	0	0	0	0	0	0
vamb.S1C7378	MAG_seacave_129	59.81	1.74	d__Bacteria;p__Pseudomonadota;c__Gammaproteobacteria;o__Pseudomonadales;f__Moraxellaceae;g__Psychrobacter;s__Psychrobacter sp000511655	0	0	0	0	0	0	0	0	0	0	0	0	0	1	0	0	0	0
vamb.S1C9174	MAG_seacave_130	99.99	3.39	d__Bacteria;p__Pseudomonadota;c__Alphaproteobacteria;o__Sphingomonadales;f__Sphingomonadaceae;g__Tsuneonella;s__Tsuneonella suprasediminis	0	0	0	0	0	0	0	0	0	0	0	0	0	1	0	0	0	1

## Sheet: g
MAG	Niche_breadth	new_name	Completeness	Contamination	classification	Cellulose	Hemicellulose	Lignin	Pectin	Starch	Chitin	Peptidoglycan	Amino/sulfated saccharides	Other saccharides
SemiBin2_203	GENERALIST	eMAG_seacave_1	63.1	/	Eukaryota;Archaeplastida;Chlorophyta;Prasino-Clade-V;Pseudoscourfieldiales;Pycnococcaceae;Pycnococcus;	1	2	0	0	13	0	0	0	41
concoct.137_sub	GENERALIST	MAG_seacave_1	53.73	7.51	d__Bacteria;p__Pseudomonadota;c__Alphaproteobacteria;o__Rhizobiales;f__Methyloligellaceae;g__MnTg02;s__	0	2	0	0	1	2	8	1	0
concoct.284	GENERALIST	MAG_seacave_7	84.07	5	d__Bacteria;p__Verrucomicrobiota;c__Verrucomicrobiae;o__Verrucomicrobiales;f__DEV007;g__;s__	6	27	6	6	2	7	8	25	10
concoct.40_sub	GENERALIST	MAG_seacave_9	61.04	8.35	d__Bacteria;p__Actinomycetota;c__Acidimicrobiia;o__Acidimicrobiales;f__SZUA-35;g__CADEDH01;s__	7	15	2	0	4	13	6	2	1
concoct.58_sub	GENERALIST	MAG_seacave_10	56.14	7.55	d__Bacteria;p__Actinomycetota;c__Acidimicrobiia;o__UBA5794;f__UBA5794;g__SZUA-442;s__	6	6	2	0	2	1	0	6	1
metabat2.106923	GENERALIST	MAG_seacave_11	97.91	3.34	d__Bacteria;p__Pseudomonadota;c__Gammaproteobacteria;o__Pseudomonadales;f__HTCC2089;g__;s__	3	9	2	3	1	3	8	4	0
metabat2.152742	GENERALIST	MAG_seacave_13	79.59	1.67	d__Bacteria;p__Bacteroidota;c__Bacteroidia;o__Flavobacteriales;f__Flavobacteriaceae;g__UBA3537;s__UBA3537 sp002684355	3	12	1	0	2	1	3	1	0
metabat2.29285	GENERALIST	MAG_seacave_18	63.07	4.35	d__Bacteria;p__Actinomycetota;c__Acidimicrobiia;o__Acidimicrobiales;f__Ilumatobacteraceae;g__;s__	2	9	1	0	1	5	2	2	1
metabat2.57585_sub	GENERALIST	MAG_seacave_25	86.87	0.98	d__Bacteria;p__Pseudomonadota;c__Alphaproteobacteria;o__Rhizobiales;f__CAJQND01;g__CAJQND01;s__	1	2	1	1	0	0	8	1	0
SemiBin2_106	GENERALIST	MAG_seacave_29	84.13	5.19	d__Bacteria;p__Planctomycetota;c__Planctomycetia;o__Pirellulales;f__Pirellulaceae;g__CAJQPP01;s__	7	16	3	2	1	5	3	9	2
SemiBin2_12	GENERALIST	MAG_seacave_30	84.6	6.51	d__Bacteria;p__Pseudomonadota;c__Alphaproteobacteria;o__Rhodobacterales;f__Rhodobacteraceae;g__Boseongicola;s__	2	7	1	1	2	1	8	4	0
SemiBin2_127_sub	GENERALIST	MAG_seacave_31	71.47	2.05	d__Bacteria;p__Planctomycetota;c__Planctomycetia;o__Pirellulales;f__Lacipirellulaceae;g__Bythopirellula;s__	1	13	0	4	1	8	6	20	9
SemiBin2_134	GENERALIST	MAG_seacave_32	91.14	2.66	d__Bacteria;p__Actinomycetota;c__Acidimicrobiia;o__Acidimicrobiales;f__SHLQ01;g__JABDJW01;s__	7	17	2	0	2	10	4	2	2
SemiBin2_144	GENERALIST	MAG_seacave_33	96.73	3.57	d__Bacteria;p__Pseudomonadota;c__Alphaproteobacteria;o__Rhizobiales;f__Hyphomicrobiaceae;g__GCA-2689605;s__	1	13	3	0	3	7	11	5	0
SemiBin2_159_sub	GENERALIST	MAG_seacave_37	89.45	1.91	d__Bacteria;p__Pseudomonadota;c__Gammaproteobacteria;o__Woeseiales;f__Woeseiaceae;g__SZUA-117;s__	7	15	3	3	2	2	7	2	0
SemiBin2_174	GENERALIST	MAG_seacave_38	84.51	4.15	d__Bacteria;p__Planctomycetota;c__Planctomycetia;o__Pirellulales;f__Pirellulaceae;g__Rubripirellula;s__	0	14	4	4	1	5	6	25	7
SemiBin2_178	GENERALIST	MAG_seacave_40	89.8	2.3	d__Bacteria;p__Pseudomonadota;c__Alphaproteobacteria;o__Rhizobiales;f__Methyloligellaceae;g__;s__	2	5	5	1	1	3	9	6	0
SemiBin2_201_sub	GENERALIST	MAG_seacave_44	55.82	2.19	d__Bacteria;p__Actinomycetota;c__Thermoleophilia;o__Miltoncostaeales;f__Miltoncostaeaceae;g__;s__	1	6	2	0	3	0	0	1	0
SemiBin2_209_sub	GENERALIST	MAG_seacave_45	92.99	5.69	d__Bacteria;p__Pseudomonadota;c__Alphaproteobacteria;o__Rhizobiales;f__Hyphomicrobiaceae;g__CAJQQK01;s__	2	11	3	0	1	6	14	2	0
SemiBin2_216	GENERALIST	MAG_seacave_47	72.67	3.63	d__Bacteria;p__Pseudomonadota;c__Gammaproteobacteria;o__UBA6522;f__UBA6522;g__JAHEKF01;s__	1	5	4	2	1	2	10	1	1
SemiBin2_217	GENERALIST	MAG_seacave_48	84.35	4.78	d__Bacteria;p__Gemmatimonadota;c__Gemmatimonadetes;o__Longimicrobiales;f__UBA6960;g__JAHEKK01;s__	19	27	3	2	3	4	7	7	0
SemiBin2_228	GENERALIST	MAG_seacave_50	93.63	0.6	d__Bacteria;p__Pseudomonadota;c__Alphaproteobacteria;o__Rhizobiales;f__Rhizobiaceae;g__R2A130;s__	1	7	2	1	2	2	10	8	1
SemiBin2_235	GENERALIST	MAG_seacave_51	99.26	4.34	d__Bacteria;p__Pseudomonadota;c__Alphaproteobacteria;o__Rhizobiales;f__Aestuariivirgaceae;g__Anderseniella;s__	3	6	3	1	0	2	10	0	0
SemiBin2_239	GENERALIST	MAG_seacave_53	62.41	1.15	d__Bacteria;p__Pseudomonadota;c__Gammaproteobacteria;o__XN24;f__XN24;g__;s__	1	3	0	0	2	0	5	2	0
SemiBin2_240_sub	GENERALIST	MAG_seacave_54	77.42	2.96	d__Bacteria;p__Pseudomonadota;c__Alphaproteobacteria;o__Rhizobiales;f__JAJFHB01;g__;s__	2	5	3	1	0	3	13	0	0
SemiBin2_241	GENERALIST	MAG_seacave_55	79.87	1.83	d__Bacteria;p__Pseudomonadota;c__Alphaproteobacteria;o__Rhizobiales;f__Rhizobiaceae;g__;s__	2	5	2	1	2	2	6	5	0
SemiBin2_273_sub	GENERALIST	MAG_seacave_59	76.49	6.17	d__Bacteria;p__Pseudomonadota;c__Alphaproteobacteria;o__Rhizobiales;f__Rhizobiaceae;g__;s__	2	9	2	2	1	3	12	6	0
SemiBin2_276	GENERALIST	MAG_seacave_60	86.65	2.89	d__Bacteria;p__Bacteroidota;c__Bacteroidia;o__Flavobacteriales;f__Flavobacteriaceae;g__JAHEJJ01;s__	9	13	3	1	4	2	3	9	2
SemiBin2_278	GENERALIST	MAG_seacave_61	94.55	0.86	d__Bacteria;p__Bacteroidota;c__Bacteroidia;o__Flavobacteriales;f__Flavobacteriaceae;g__Lutimonas;s__	11	23	2	1	3	4	6	13	2
SemiBin2_303_sub	GENERALIST	MAG_seacave_66	58.23	9.57	d__Bacteria;p__Pseudomonadota;c__Alphaproteobacteria;o__Rhodobacterales;f__Rhodobacteraceae;g__Boseongicola;s__	0	3	0	0	3	1	5	4	0
SemiBin2_312	GENERALIST	MAG_seacave_67	91.42	1.72	d__Bacteria;p__Actinomycetota;c__Acidimicrobiia;o__UBA5794;f__UBA5794;g__;s__	3	5	1	0	2	3	1	3	0
SemiBin2_334	GENERALIST	MAG_seacave_70	86.27	5.23	d__Bacteria;p__Pseudomonadota;c__Gammaproteobacteria;o__Woeseiales;f__Woeseiaceae;g__JAACFB01;s__	3	10	2	1	0	1	5	2	2
SemiBin2_335_sub	GENERALIST	MAG_seacave_71	50.51	4.29	d__Bacteria;p__Actinomycetota;c__Thermoleophilia;o__Solirubrobacterales;f__70-9;g__;s__	1	3	0	0	4	0	2	1	0
SemiBin2_348_sub	GENERALIST	MAG_seacave_75	63.98	5.11	d__Bacteria;p__Planctomycetota;c__Planctomycetia;o__Pirellulales;f__Lacipirellulaceae;g__Aeoliella;s__	1	14	4	2	1	9	8	10	6
SemiBin2_353_sub	GENERALIST	MAG_seacave_76	85.93	5.31	d__Bacteria;p__Pseudomonadota;c__Alphaproteobacteria;o__Rhizobiales;f__Methyloligellaceae;g__JAKSBI01;s__	2	4	6	1	0	1	6	1	0
SemiBin2_357	GENERALIST	MAG_seacave_77	84.15	6.48	d__Bacteria;p__Pseudomonadota;c__Gammaproteobacteria;o__GCA-2729495;f__GCA-2729495;g__GCA-2729495;s__	1	5	4	1	1	1	5	0	1
SemiBin2_36	GENERALIST	MAG_seacave_78	80.88	9.59	d__Bacteria;p__Pseudomonadota;c__Gammaproteobacteria;o__Woeseiales;f__Woeseiaceae;g__UBA1847;s__	7	12	8	1	2	1	6	1	1
SemiBin2_364_sub	GENERALIST	MAG_seacave_81	57.35	1.23	d__Bacteria;p__Pseudomonadota;c__Alphaproteobacteria;o__Geminicoccales;f__Geminicoccaceae;g__;s__	2	7	1	0	1	2	6	2	0
SemiBin2_382_sub	GENERALIST	MAG_seacave_82	54.77	3.33	d__Bacteria;p__Actinomycetota;c__Acidimicrobiia;o__UBA5794;f__UBA5794;g__SZUA-442;s__	4	7	0	0	2	2	1	2	0
SemiBin2_396	GENERALIST	MAG_seacave_84	81.15	1.08	d__Bacteria;p__Actinomycetota;c__Acidimicrobiia;o__UBA5794;f__SHLN01;g__SHLN01;s__	2	4	2	0	1	3	0	3	0
SemiBin2_406	GENERALIST	MAG_seacave_87	71.62	4.87	d__Bacteria;p__Actinomycetota;c__Acidimicrobiia;o__UBA5794;f__UBA5794;g__;s__	2	5	0	0	1	3	1	4	0
SemiBin2_411	GENERALIST	MAG_seacave_88	91.94	2.12	d__Bacteria;p__Actinomycetota;c__Acidimicrobiia;o__Acidimicrobiales;f__SHLQ01;g__SHLQ01;s__	5	10	1	1	1	8	5	2	0
SemiBin2_42_sub	GENERALIST	MAG_seacave_89	57.38	3.37	d__Bacteria;p__Pseudomonadota;c__Gammaproteobacteria;o__DSM-19610;f__DSM-19610;g__Thiogranum;s__	0	4	1	0	0	0	6	0	0
SemiBin2_421	GENERALIST	MAG_seacave_90	61.13	6.15	d__Bacteria;p__Pseudomonadota;c__Gammaproteobacteria;o__GCA-2729495;f__GCA-2729495;g__;s__	1	7	1	0	1	0	3	3	1
SemiBin2_427	GENERALIST	MAG_seacave_91	92.97	0.43	d__Bacteria;p__Pseudomonadota;c__Gammaproteobacteria;o__AqS2;f__AqS2;g__JAHRAH01;s__	1	3	1	0	0	0	5	1	1
SemiBin2_444_sub	GENERALIST	MAG_seacave_94	71.43	4.73	d__Bacteria;p__Pseudomonadota;c__Gammaproteobacteria;o__Arenicellales;f__LS-SOB;g__VYFG01;s__	1	5	3	1	1	0	3	4	0
SemiBin2_446_sub	GENERALIST	MAG_seacave_95	84.77	8.01	d__Bacteria;p__Pseudomonadota;c__Gammaproteobacteria;o__Woeseiales;f__Woeseiaceae;g__UBA1847;s__	5	13	6	1	3	0	6	3	6
SemiBin2_469	GENERALIST	MAG_seacave_99	78.82	5.22	d__Bacteria;p__Actinomycetota;c__Acidimicrobiia;o__Acidimicrobiales;f__UBA8592;g__;s__	4	10	4	0	1	10	4	0	0
SemiBin2_475_sub	GENERALIST	MAG_seacave_100	74.24	3.28	d__Bacteria;p__Actinomycetota;c__Acidimicrobiia;o__Acidimicrobiales;f__Microtrichaceae;g__JAAEPF01;s__	3	9	0	0	3	5	1	1	2
SemiBin2_48_sub	GENERALIST	MAG_seacave_101	52.14	5.24	d__Bacteria;p__Myxococcota_A;c__UBA9160;o__UBA9160;f__UBA6930;g__;s__	2	8	0	2	2	3	4	5	0
SemiBin2_5	GENERALIST	MAG_seacave_102	90.59	7.96	d__Bacteria;p__Pseudomonadota;c__Gammaproteobacteria;o__Woeseiales;f__Woeseiaceae;g__JAACFB01;s__	4	17	2	0	0	3	7	4	6
SemiBin2_524	GENERALIST	MAG_seacave_104	99.77	3.82	d__Bacteria;p__Pseudomonadota;c__Alphaproteobacteria;o__Rhizobiales;f__Rhizobiaceae;g__JAALLB01;s__	2	8	2	2	0	3	10	2	0
SemiBin2_539	GENERALIST	MAG_seacave_105	55.73	4.38	d__Bacteria;p__Pseudomonadota;c__Gammaproteobacteria;o__UBA4575;f__UBA4575;g__;s__	0	1	0	0	2	0	2	2	0
SemiBin2_58	GENERALIST	MAG_seacave_106	60.8	3.99	d__Bacteria;p__Actinomycetota;c__Acidimicrobiia;o__Acidimicrobiales;f__SZUA-35;g__JAHELU01;s__	4	14	1	2	3	10	5	9	0
SemiBin2_581	GENERALIST	MAG_seacave_107	88.25	1.47	d__Bacteria;p__Pseudomonadota;c__Gammaproteobacteria;o__GCA-2729495;f__GCA-2729495;g__J054;s__	1	6	3	0	1	0	3	0	1
SemiBin2_60_sub	GENERALIST	MAG_seacave_109	52.26	8.25	d__Bacteria;p__Pseudomonadota;c__Gammaproteobacteria;o__Woeseiales;f__Woeseiaceae;g__SZUA-117;s__	8	10	3	0	1	1	2	0	2
SemiBin2_65_sub	GENERALIST	MAG_seacave_110	51.4	8.29	d__Bacteria;p__Actinomycetota;c__Acidimicrobiia;o__;f__;g__;s__	5	9	1	1	3	1	0	1	2
SemiBin2_7_sub	GENERALIST	MAG_seacave_111	97.28	6.56	d__Bacteria;p__Pseudomonadota;c__Gammaproteobacteria;o__Pseudomonadales;f__;g__;s__	6	15	7	2	4	1	6	4	2
SemiBin2_79_sub	GENERALIST	MAG_seacave_113	52.08	5.62	d__Bacteria;p__Myxococcota_A;c__UBA9160;o__UBA9160;f__SMWR01;g__;s__	3	7	2	1	4	1	4	3	0
SemiBin2_91	GENERALIST	MAG_seacave_116	96.14	4.08	d__Bacteria;p__Pseudomonadota;c__Gammaproteobacteria;o__GCA-2729495;f__GCA-2729495;g__SMWD01;s__	3	8	6	1	3	0	5	1	3
SemiBin2_93_sub	GENERALIST	MAG_seacave_117	82.56	2.21	d__Bacteria;p__Pseudomonadota;c__Alphaproteobacteria;o__Rhodobacterales;f__Rhodobacteraceae;g__Ruegeria;s__	2	9	2	1	1	2	11	5	0
vamb.S1C10035_sub	GENERALIST	MAG_seacave_118	83.35	9.19	d__Bacteria;p__Pseudomonadota;c__Gammaproteobacteria;o__Woeseiales;f__Woeseiaceae;g__JAACFE01;s__	2	6	4	0	2	0	6	1	1
vamb.S1C12590	GENERALIST	MAG_seacave_120	96.1	0.29	d__Bacteria;p__Verrucomicrobiota;c__Verrucomicrobiae;o__Verrucomicrobiales;f__Akkermansiaceae;g__SW10;s__SW10 sp002420315	5	20	3	5	1	4	4	14	6
vamb.S1C16327	GENERALIST	MAG_seacave_121	85.53	1.49	d__Bacteria;p__Pseudomonadota;c__Gammaproteobacteria;o__Woeseiales;f__Woeseiaceae;g__JAACFB01;s__	3	10	4	1	0	1	5	3	2
concoct.279_sub	INTERMEDIATE	MAG_seacave_6	55.85	7.74	d__Bacteria;p__Desulfobacterota;c__Desulfobulbia;o__;f__;g__;s__	0	2	1	0	0	0	0	0	0
metabat2.177226	INTERMEDIATE	MAG_seacave_15	72.48	0.33	d__Bacteria;p__Bacteroidota;c__Bacteroidia;o__Flavobacteriales;f__Flavobacteriaceae;g__Patiriisocius;s__	7	9	0	0	0	2	3	2	2
metabat2.31608	INTERMEDIATE	MAG_seacave_19	90.66	8.53	d__Bacteria;p__Pseudomonadota;c__Alphaproteobacteria;o__Geminicoccales;f__Geminicoccaceae;g__;s__	5	15	4	1	4	5	9	13	1
metabat2.46003_sub	INTERMEDIATE	MAG_seacave_20	54.05	8.44	d__Bacteria;p__Pseudomonadota;c__Gammaproteobacteria;o__Pseudomonadales;f__;g__;s__	2	6	2	0	1	0	5	3	0
metabat2.47169_sub	INTERMEDIATE	MAG_seacave_21	60.92	5.51	d__Bacteria;p__Cyanobacteriota;c__Cyanobacteriia;o__;f__;g__;s__	0	0	0	0	0	0	0	0	0
metabat2.53297	INTERMEDIATE	MAG_seacave_23	57.27	0.59	d__Bacteria;p__Desulfobacterota_D;c__UBA1144;o__;f__;g__;s__	0	1	0	0	0	0	2	0	0
SemiBin2_146	INTERMEDIATE	MAG_seacave_34	88.21	4.58	d__Bacteria;p__Pseudomonadota;c__Alphaproteobacteria;o__Rhizobiales;f__Hyphomicrobiaceae;g__GCA-2689605;s__	1	5	2	0	2	3	11	10	0
SemiBin2_182_sub	INTERMEDIATE	MAG_seacave_41	82.99	5.36	d__Bacteria;p__Pseudomonadota;c__Alphaproteobacteria;o__Geminicoccales;f__Geminicoccaceae;g__;s__	2	9	2	1	2	4	9	5	0
SemiBin2_344	INTERMEDIATE	MAG_seacave_74	63.73	1.54	d__Bacteria;p__Pseudomonadota;c__Gammaproteobacteria;o__Woeseiales;f__Woeseiaceae;g__UBA1847;s__	4	5	2	0	0	0	4	1	1
SemiBin2_394_sub	INTERMEDIATE	MAG_seacave_83	51.44	2	d__Bacteria;p__Planctomycetota;c__Planctomycetia;o__Pirellulales;f__UBA1268;g__UBA1268;s__UBA1268 sp016776925	1	6	0	0	2	2	1	2	1
SemiBin2_404	INTERMEDIATE	MAG_seacave_86	53.4	4.92	d__Bacteria;p__Actinomycetota;c__Thermoleophilia;o__Gaiellales;f__Gaiellaceae;g__;s__	0	8	2	0	0	4	7	3	1
SemiBin2_467_sub	INTERMEDIATE	MAG_seacave_98	60.62	5.65	d__Bacteria;p__Pseudomonadota;c__Alphaproteobacteria;o__Rhizobiales;f__Hyphomicrobiaceae;g__Hyphomicrobium_A;s__	0	2	1	1	2	2	3	2	0
SemiBin2_586_sub	INTERMEDIATE	MAG_seacave_108	54.86	1.5	d__Bacteria;p__Cyanobacteriota;c__Vampirovibrionia;o__;f__;g__;s__	1	1	0	0	0	0	0	0	0
S1C6657	SPECIALIST	eMAG_seacave_2	68.6	/	Eukaryota;Archaeplastida;Chlorophyta;Trebouxiophyceae;Chlorellales;Chlorellales_X;Picochlorum	7	2	0	3	11	4	1	0	19
concoct.182_sub	SPECIALIST	MAG_seacave_3	82.06	4.36	d__Bacteria;p__Pseudomonadota;c__Gammaproteobacteria;o__AqS2;f__AqS2;g__JAHRAH01;s__	1	3	0	0	2	0	1	1	0
concoct.224_sub	SPECIALIST	MAG_seacave_4	58.87	8.98	d__Bacteria;p__Pseudomonadota;c__Alphaproteobacteria;o__Geminicoccales;f__Geminicoccaceae;g__;s__	2	5	2	1	3	2	7	6	1
concoct.263_sub	SPECIALIST	MAG_seacave_5	51.12	6.54	d__Bacteria;p__Pseudomonadota;c__Alphaproteobacteria;o__Rhizobiales;f__Aestuariivirgaceae;g__JABDJG01;s__	0	0	1	1	0	0	2	0	1
concoct.34_sub	SPECIALIST	MAG_seacave_8	79.02	6.48	d__Bacteria;p__Bacteroidota;c__Bacteroidia;o__Flavobacteriales;f__Flavobacteriaceae;g__Aurantibacter_A;s__	8	27	4	2	6	8	8	24	3
metabat2.135415	SPECIALIST	MAG_seacave_12	64.57	0.2	d__Bacteria;p__Actinomycetota;c__Acidimicrobiia;o__Actinomarinales;f__Actinomarinaceae;g__Actinomarina;s__Actinomarina sp002169845	1	1	0	0	1	1	0	0	0
metabat2.172147	SPECIALIST	MAG_seacave_14	98.45	0.92	d__Bacteria;p__Pseudomonadota;c__Gammaproteobacteria;o__Pseudomonadales;f__Halieaceae;g__Luminiphilus;s__	7	9	3	1	0	1	4	3	4
metabat2.23770_sub	SPECIALIST	MAG_seacave_16	93.91	0.16	d__Bacteria;p__Bdellovibrionota;c__Bdellovibrionia;o__Bdellovibrionales;f__JACOND01;g__JACOND01;s__	1	1	2	0	0	0	4	0	0
metabat2.25147_sub	SPECIALIST	MAG_seacave_17	54.67	1.59	d__Bacteria;p__Pseudomonadota;c__Alphaproteobacteria;o__Geminicoccales;f__Geminicoccaceae;g__;s__	3	9	2	0	3	3	5	4	1
metabat2.52426_sub	SPECIALIST	MAG_seacave_22	91.03	0.69	d__Bacteria;p__Pseudomonadota;c__Gammaproteobacteria;o__AqS2;f__AqS2;g__JAHRAH01;s__	1	3	0	0	0	0	3	1	1
metabat2.53581_sub	SPECIALIST	MAG_seacave_24	96.63	2.3	d__Bacteria;p__Pseudomonadota;c__Gammaproteobacteria;o__AqS2;f__AqS2;g__JAHRAH01;s__	1	3	0	0	0	0	2	1	1
metabat2.90634	SPECIALIST	MAG_seacave_26	92.24	0.36	d__Bacteria;p__Pseudomonadota;c__Gammaproteobacteria;o__UBA4486;f__UBA4486;g__;s__	1	1	3	0	0	0	3	1	0
metabat2.9744	SPECIALIST	MAG_seacave_27	91.45	0.84	d__Bacteria;p__Pseudomonadota;c__Alphaproteobacteria;o__Parvibaculales;f__RS24;g__;s__	1	1	1	1	0	0	2	1	0
SemiBin2_104_sub	SPECIALIST	MAG_seacave_28	52.04	3.82	d__Bacteria;p__Pseudomonadota;c__Alphaproteobacteria;o__Geminicoccales;f__Geminicoccaceae;g__;s__	3	6	4	0	1	3	6	2	0
SemiBin2_15_sub	SPECIALIST	MAG_seacave_35	77.89	5.18	d__Bacteria;p__Desulfobacterota_D;c__UBA1144;o__RKRQ01;f__;g__;s__	2	3	3	0	0	1	3	0	1
SemiBin2_156	SPECIALIST	MAG_seacave_36	76.72	8.49	d__Bacteria;p__Pseudomonadota;c__Alphaproteobacteria;o__Rhizobiales;f__Hyphomicrobiaceae;g__RI-29;s__	2	9	3	1	0	5	9	2	0
SemiBin2_177	SPECIALIST	MAG_seacave_39	92.36	3.96	d__Bacteria;p__Planctomycetota;c__Planctomycetia;o__Pirellulales;f__Pirellulaceae;g__Rubripirellula;s__Rubripirellula sp002712845	4	22	4	5	1	7	1	20	10
SemiBin2_194_sub	SPECIALIST	MAG_seacave_42	58.45	6.68	d__Bacteria;p__Bacteroidota;c__Bacteroidia;o__Flavobacteriales;f__Flavobacteriaceae;g__MS024-2A;s__	6	10	0	0	0	2	2	5	4
SemiBin2_200	SPECIALIST	MAG_seacave_43	80.58	2.74	d__Bacteria;p__Spirochaetota;c__Spirochaetia;o__DSM-27196;f__Salinispiraceae;g__Salinispira;s__	2	9	0	0	6	3	2	1	1
SemiBin2_213_sub	SPECIALIST	MAG_seacave_46	61.4	1.04	d__Bacteria;p__Pseudomonadota;c__Alphaproteobacteria;o__Geminicoccales;f__Geminicoccaceae;g__;s__	1	5	3	0	2	2	6	7	1
SemiBin2_225_sub	SPECIALIST	MAG_seacave_49	68.87	4.04	d__Bacteria;p__Pseudomonadota;c__Alphaproteobacteria;o__Rhodobacterales;f__Rhodobacteraceae;g__MED-G52;s__MED-G52 sp002711145	0	2	2	0	0	1	2	3	0
SemiBin2_236	SPECIALIST	MAG_seacave_52	59.29	2.35	d__Bacteria;p__Pseudomonadota;c__Alphaproteobacteria;o__Parvibaculales;f__RS24;g__UBA8337;s__UBA8337 sp022428185	1	2	1	0	1	0	1	0	0
SemiBin2_251	SPECIALIST	MAG_seacave_56	99.97	0.85	d__Bacteria;p__Pseudomonadota;c__Gammaproteobacteria;o__Pseudomonadales;f__Endozoicomonadaceae;g__Endozoicomonas;s__	5	14	2	0	2	5	9	6	3
SemiBin2_265_sub	SPECIALIST	MAG_seacave_57	72.85	6.93	d__Bacteria;p__Pseudomonadota;c__Gammaproteobacteria;o__HK1;f__HK1;g__;s__	5	9	1	1	3	1	4	6	0
SemiBin2_271	SPECIALIST	MAG_seacave_58	88.09	1.5	d__Bacteria;p__Bacteroidota;c__Bacteroidia;o__Cytophagales;f__Cyclobacteriaceae;g__;s__	13	23	2	4	7	4	3	14	10
SemiBin2_282	SPECIALIST	MAG_seacave_62	81.96	7.41	d__Bacteria;p__Planctomycetota;c__Planctomycetia;o__Pirellulales;f__UBA1268;g__UBA1268;s__UBA1268 sp905477565	1	13	1	1	2	4	1	10	12
SemiBin2_283_sub	SPECIALIST	MAG_seacave_63	98.7	1.2	d__Bacteria;p__Pseudomonadota;c__Gammaproteobacteria;o__Pseudomonadales;f__Halieaceae;g__Luminiphilus;s__Luminiphilus sp002683395	2	5	4	1	0	0	6	1	0
SemiBin2_301	SPECIALIST	MAG_seacave_65	82.09	2.92	d__Bacteria;p__Planctomycetota;c__Planctomycetia;o__Pirellulales;f__Pirellulaceae;g__Rubripirellula;s__	3	17	2	3	1	4	0	12	6
SemiBin2_321_sub	SPECIALIST	MAG_seacave_68	55.65	8.41	d__Bacteria;p__Actinomycetota;c__Acidimicrobiia;o__Actinomarinales;f__Actinomarinaceae;g__;s__	2	3	0	0	2	0	0	1	1
SemiBin2_325	SPECIALIST	MAG_seacave_69	87.49	0.79	d__Bacteria;p__Pseudomonadota;c__Alphaproteobacteria;o__Rhizobiales;f__CAJQND01;g__CAJQND01;s__	1	2	2	0	0	0	8	0	0
SemiBin2_34	SPECIALIST	MAG_seacave_72	94.37	7.61	d__Bacteria;p__Pseudomonadota;c__Alphaproteobacteria;o__Geminicoccales;f__Geminicoccaceae;g__;s__	5	6	6	0	3	0	5	10	1
SemiBin2_342	SPECIALIST	MAG_seacave_73	57.64	6.03	d__Bacteria;p__Pseudomonadota;c__Alphaproteobacteria;o__Rhodobacterales;f__Rhodobacteraceae;g__LGRT01;s__	1	4	1	1	0	1	1	2	0
SemiBin2_360_sub	SPECIALIST	MAG_seacave_79	67.15	0	d__Bacteria;p__Pseudomonadota;c__Alphaproteobacteria;o__Parvibaculales;f__RS24;g__;s__	3	6	0	2	0	2	4	0	2
SemiBin2_361_sub	SPECIALIST	MAG_seacave_80	80.85	3.35	d__Bacteria;p__Pseudomonadota;c__Alphaproteobacteria;o__Rhodobacterales;f__Rhodobacteraceae;g__Amylibacter;s__Amylibacter sp900197625	2	4	2	0	0	0	2	1	0
SemiBin2_401	SPECIALIST	MAG_seacave_85	82.96	2.44	d__Bacteria;p__Planctomycetota;c__Planctomycetia;o__Pirellulales;f__UBA1268;g__UBA1268;s__	0	9	0	1	2	4	1	5	6
SemiBin2_435	SPECIALIST	MAG_seacave_92	97.25	0.55	d__Bacteria;p__Pseudomonadota;c__Gammaproteobacteria;o__Pseudomonadales;f__Pseudohongiellaceae;g__UBA9145;s__	2	3	2	0	0	1	3	1	0
SemiBin2_441	SPECIALIST	MAG_seacave_93	66.8	2.18	d__Bacteria;p__Desulfobacterota;c__Desulfobulbia;o__Desulfobulbales;f__Desulfocapsaceae;g__JABDQA01;s__	1	3	1	0	0	1	8	3	0
SemiBin2_453_sub	SPECIALIST	MAG_seacave_96	76.39	1.66	d__Bacteria;p__Pseudomonadota;c__Alphaproteobacteria;o__Rhodobacterales;f__Rhodobacteraceae;g__MED-G52;s__MED-G52 sp003332035	2	4	2	1	2	0	2	2	0
SemiBin2_46	SPECIALIST	MAG_seacave_97	58.08	5.98	d__Bacteria;p__Pseudomonadota;c__Alphaproteobacteria;o__TMED25;f__TMED25;g__TMED25;s__TMED25 sp002168075	0	0	2	0	0	0	2	7	0
SemiBin2_510_sub	SPECIALIST	MAG_seacave_103	73.14	3.05	d__Bacteria;p__Pseudomonadota;c__Gammaproteobacteria;o__Pseudomonadales;f__Porticoccaceae;g__Porticoccus;s__Porticoccus sp002390525	1	2	1	0	0	0	2	1	2
SemiBin2_81_sub	SPECIALIST	MAG_seacave_114	80	2.35	d__Bacteria;p__Pseudomonadota;c__Gammaproteobacteria;o__JACCYU01;f__JACCYU01;g__;s__	1	7	4	1	0	4	7	1	2
SemiBin2_86	SPECIALIST	MAG_seacave_115	54.72	5.57	d__Bacteria;p__Pseudomonadota;c__Alphaproteobacteria;o__Rhizobiales;f__Hyphomicrobiaceae;g__GCA-2689605;s__	1	3	1	0	1	2	3	2	0
vamb.S1C11494	SPECIALIST	MAG_seacave_119	97.01	0.46	d__Bacteria;p__Pseudomonadota;c__Gammaproteobacteria;o__AqS3;f__;g__;s__	1	1	1	1	0	0	1	1	1
vamb.S1C22964	SPECIALIST	MAG_seacave_122	86.69	0.67	d__Bacteria;p__Pseudomonadota;c__Gammaproteobacteria;o__Arenicellales;f__LS-SOB;g__JAHRAW01;s__	0	2	2	0	0	0	2	1	0
vamb.S1C24871	SPECIALIST	MAG_seacave_123	97.66	6.84	d__Archaea;p__Thermoproteota;c__Nitrososphaeria;o__Nitrososphaerales;f__Nitrosopumilaceae;g__Nitrosopumilus;s__	0	0	0	0	0	0	0	0	0
vamb.S1C24888	SPECIALIST	MAG_seacave_124	96.34	0.06	d__Bacteria;p__Desulfobacterota_D;c__UBA1144;o__RKRQ01;f__GCA-014075295;g__GCA-014075295;s__	1	1	1	0	0	0	1	0	0
vamb.S1C3596	SPECIALIST	MAG_seacave_125	100	0.95	d__Bacteria;p__Pseudomonadota;c__Gammaproteobacteria;o__Pseudomonadales;f__Endozoicomonadaceae;g__Endozoicomonas;s__	2	14	1	0	3	3	6	2	1
vamb.S1C4714	SPECIALIST	MAG_seacave_126	93.93	1.43	d__Bacteria;p__Planctomycetota;c__Planctomycetia;o__Pirellulales;f__Pirellulaceae;g__Mariniblastus;s__Mariniblastus sp011087765	8	24	4	3	1	6	2	22	5
vamb.S1C5451	SPECIALIST	MAG_seacave_127	99.61	0.01	d__Bacteria;p__Pseudomonadota;c__Alphaproteobacteria;o__;f__;g__;s__	1	1	0	1	0	0	2	1	0
vamb.S1C7365	SPECIALIST	MAG_seacave_128	58.49	4.52	d__Bacteria;p__Pseudomonadota;c__Gammaproteobacteria;o__Pseudomonadales;f__HTCC2089;g__UBA6733;s__	2	4	0	0	0	0	2	1	0
concoct.179_sub	SW	MAG_seacave_2	88.2	1.86	d__Bacteria;p__Pseudomonadota;c__Alphaproteobacteria;o__Sphingomonadales;f__Sphingomonadaceae;g__Parasphingorhabdus;s__Parasphingorhabdus sp015478735	1	4	2	1	0	1	12	0	1
SemiBin2_291	SW	MAG_seacave_64	87.25	4.51	d__Bacteria;p__Actinomycetota;c__Actinomycetia;o__Mycobacteriales;f__Mycobacteriaceae;g__Dietzia;s__Dietzia maris	2	11	0	0	3	2	3	0	0
SemiBin2_725	SW	MAG_seacave_112	95.3	5.01	d__Bacteria;p__Bacteroidota;c__Bacteroidia;o__Flavobacteriales;f__Weeksellaceae;g__Ap0902;s__	1	4	1	0	1	2	4	1	0
vamb.S1C7378	SW	MAG_seacave_129	59.81	1.74	d__Bacteria;p__Pseudomonadota;c__Gammaproteobacteria;o__Pseudomonadales;f__Moraxellaceae;g__Psychrobacter;s__Psychrobacter sp000511655	1	2	2	0	0	0	1	1	0
vamb.S1C9174	SW	MAG_seacave_130	99.99	3.39	d__Bacteria;p__Pseudomonadota;c__Alphaproteobacteria;o__Sphingomonadales;f__Sphingomonadaceae;g__Tsuneonella;s__Tsuneonella suprasediminis	5	11	4	4	4	2	15	0	0

## Sheet: h
id	new_name	Habitat	Niche_breadth	Completeness	Contamination	Genome_size	Genome_size_corrected	Total_Coding_Sequences	Total_Coding_Sequences_corrected	classification	FrdA/Complex II	FeFe/Fermentation	NiFe.G3/Hydrogenase	AceF/PdhC/Fermentation	PorA/Fermentation	Por/Fermentation	KorA/OorA/Fermentation	IorA/Fermentation	VorA/Fermentation	PflD/Acidogenic fermentation	Pta_1/Acidogenic fermentation	Pta_2/Acidogenic fermentation	Pta_3/Acidogenic fermentation	EutD/Acidogenic fermentation	Ack/Acidogenic fermentation	AcdA/Acidogenic fermentation	AcdAB/Acidogenic fermentation	AarC/Acidogenic fermentation	Buk/Acidogenic fermentation	AtoD/Acidogenic fermentation	SucD/Acidogenic fermentation	MmdA/Acidogenic fermentation	LcdA/Acidogenic fermentation	PduP/Acidogenic fermentation	PduQ/Solventogenic fermentation	Pdc/Solventogenic fermentation	Adc/Solventogenic fermentation
concoct.137_sub	MAG_seacave_123	Sediment/SW	SPECIALIST	97.66	6.84	2154942	2.20658e+06	2924	2994.06	d__Archaea;p__Thermoproteota;c__Nitrososphaeria;o__Nitrososphaerales;f__Nitrosopumilaceae;g__Nitrosopumilus;s__	0	0	0	0	0	0	0	0	0	0	0	0	0	0	0	0	0	0	0	0	2	0	0	0	0	0	0	2		6.84127
concoct.58_sub	MAG_seacave_110	Sediment/SW	GENERALIST	51.4	8.29	2289483	4.45425e+06	2801	5449.42	d__Bacteria;p__Actinomycetota;c__Acidimicrobiia;o__;f__;g__;s__	0	0	1	1	0	2	0	0	0	0	0	0	0	0	0	0	1	0	0	0	0	0	0	0	0	0	1	6		3.39927
SemiBin2_475_sub	MAG_seacave_18	Sediment/SW	GENERALIST	63.07	4.35	3091445	4.90161e+06	3365	5335.34	d__Bacteria;p__Actinomycetota;c__Acidimicrobiia;o__Acidimicrobiales;f__Ilumatobacteraceae;g__;s__	0	0	0	4	0	2	0	0	0	0	0	0	0	0	0	0	1	0	0	0	1	1	0	0	0	0	1	10
SemiBin2_48_sub	MAG_seacave_100	Sediment/SW	GENERALIST	74.24	3.28	2888964	3.89138e+06	3153	4247.04	d__Bacteria;p__Actinomycetota;c__Acidimicrobiia;o__Acidimicrobiales;f__Microtrichaceae;g__JAAEPF01;s__	1	0	1	0	0	0	1	0	0	0	0	0	0	0	0	0	0	0	0	0	2	1	0	0	0	0	1	7
SemiBin2_5	MAG_seacave_32	Sediment/SW	GENERALIST	91.14	2.66	4385662	4.81201e+06	4387	4813.47	d__Bacteria;p__Actinomycetota;c__Acidimicrobiia;o__Acidimicrobiales;f__SHLQ01;g__JABDJW01;s__	0	0	0	2	0	0	1	0	0	0	0	0	0	0	0	0	0	0	0	0	0	0	0	0	0	0	0	3
SemiBin2_524	MAG_seacave_88	Sediment/SW	GENERALIST	91.94	2.12	4244135	4.6162e+06	4235	4606.26	d__Bacteria;p__Actinomycetota;c__Acidimicrobiia;o__Acidimicrobiales;f__SHLQ01;g__SHLQ01;s__	0	0	0	1	0	0	0	0	0	0	1	0	0	0	0	0	1	0	0	0	1	0	0	0	0	0	0	4
SemiBin2_539	MAG_seacave_9	Sediment/SW	GENERALIST	61.04	8.35	5866654	9.61116e+06	6000	9829.62	d__Bacteria;p__Actinomycetota;c__Acidimicrobiia;o__Acidimicrobiales;f__SZUA-35;g__CADEDH01;s__	0	0	0	0	0	0	0	0	0	0	0	0	0	0	0	0	0	0	0	0	0	0	0	0	0	0	2	2
SemiBin2_58	MAG_seacave_106	Sediment/SW	GENERALIST	60.8	3.99	4865896	8.00312e+06	5216	8578.95	d__Bacteria;p__Actinomycetota;c__Acidimicrobiia;o__Acidimicrobiales;f__SZUA-35;g__JAHELU01;s__	0	0	1	3	0	1	1	0	0	0	0	0	0	0	0	0	0	0	0	0	3	1	0	0	0	0	0	10
SemiBin2_581	MAG_seacave_99	Sediment/SW	GENERALIST	78.82	5.22	3934953	4.99233e+06	4161	5279.12	d__Bacteria;p__Actinomycetota;c__Acidimicrobiia;o__Acidimicrobiales;f__UBA8592;g__;s__	1	0	0	1	0	0	1	0	0	0	0	0	0	0	0	0	0	0	0	0	1	0	0	0	0	0	0	4
SemiBin2_60_sub	MAG_seacave_68	Sediment/SW	SPECIALIST	55.65	8.41	804275	1.44524e+06	1037	1863.43	d__Bacteria;p__Actinomycetota;c__Acidimicrobiia;o__Actinomarinales;f__Actinomarinaceae;g__;s__	0	0	0	0	0	2	1	0	0	0	0	0	0	0	0	0	2	0	0	0	1	0	0	0	0	0	0	6
metabat2.106923	MAG_seacave_12	Sediment/SW	SPECIALIST	64.57	0.2	627668	972074	756	1170.82	d__Bacteria;p__Actinomycetota;c__Acidimicrobiia;o__Actinomarinales;f__Actinomarinaceae;g__Actinomarina;s__Actinomarina sp002169845	2	0	0	3	0	0	3	0	0	0	0	0	0	0	0	0	0	0	0	0	1	0	0	0	0	0	0	9
SemiBin2_65_sub	MAG_seacave_84	Sediment/SW	GENERALIST	81.15	1.08	2610914	3.21739e+06	2761	3402.34	d__Bacteria;p__Actinomycetota;c__Acidimicrobiia;o__UBA5794;f__SHLN01;g__SHLN01;s__	0	0	0	0	0	0	2	0	0	0	0	0	0	0	0	0	1	0	0	0	1	0	0	0	0	0	0	4
SemiBin2_7_sub	MAG_seacave_67	Sediment/SW	GENERALIST	91.42	1.72	2445785	2.67533e+06	2605	2849.49	d__Bacteria;p__Actinomycetota;c__Acidimicrobiia;o__UBA5794;f__UBA5794;g__;s__	1	0	0	3	0	1	1	0	0	0	0	0	0	0	1	0	2	0	0	0	1	0	0	0	0	0	0	10
SemiBin2_79_sub	MAG_seacave_87	Sediment/SW	GENERALIST	71.62	4.87	2432991	3.39708e+06	2769	3866.24	d__Bacteria;p__Actinomycetota;c__Acidimicrobiia;o__UBA5794;f__UBA5794;g__;s__	2	0	0	0	0	1	4	0	0	0	0	0	0	0	0	0	0	0	0	0	2	0	0	0	0	0	3	12
SemiBin2_91	MAG_seacave_10	Sediment/SW	GENERALIST	56.14	7.55	2343373	4.17416e+06	2655	4729.25	d__Bacteria;p__Actinomycetota;c__Acidimicrobiia;o__UBA5794;f__UBA5794;g__SZUA-442;s__	0	0	0	1	0	1	1	0	0	0	0	1	0	0	1	0	0	0	0	0	1	0	0	0	0	0	0	6
SemiBin2_93_sub	MAG_seacave_82	Sediment/SW	GENERALIST	54.77	3.33	1809119	3.30312e+06	2050	3742.92	d__Bacteria;p__Actinomycetota;c__Acidimicrobiia;o__UBA5794;f__UBA5794;g__SZUA-442;s__	0	0	0	1	0	0	0	1	0	0	1	0	0	0	1	0	0	0	0	0	1	0	0	0	0	0	0	5
vamb.S1C10035_sub	MAG_seacave_86	Sediment/SW	INTERMEDIATE	53.4	4.92	2380479	4.45783e+06	2755	5159.18	d__Bacteria;p__Actinomycetota;c__Thermoleophilia;o__Gaiellales;f__Gaiellaceae;g__;s__	0	0	0	2	1	3	3	0	0	0	0	0	0	0	0	0	1	0	0	0	2	0	0	0	0	0	0	12
vamb.S1C12590	MAG_seacave_44	Sediment/SW	GENERALIST	55.82	2.19	1674799	3.00036e+06	2017	3613.4	d__Bacteria;p__Actinomycetota;c__Thermoleophilia;o__Miltoncostaeales;f__Miltoncostaeaceae;g__;s__	0	0	0	1	0	0	2	0	0	0	1	0	0	0	0	0	0	0	0	0	1	0	0	0	0	0	0	5
vamb.S1C16327	MAG_seacave_71	Sediment/SW	GENERALIST	50.51	4.29	1601614	3.17088e+06	1843	3648.78	d__Bacteria;p__Actinomycetota;c__Thermoleophilia;o__Solirubrobacterales;f__70-9;g__;s__	0	0	0	2	0	0	1	0	0	0	0	0	0	0	0	0	0	0	0	0	1	0	0	0	0	0	0	4
metabat2.152742	MAG_seacave_58	Sediment/SW	SPECIALIST	88.09	1.5	4108941	4.66448e+06	4216	4786.01	d__Bacteria;p__Bacteroidota;c__Bacteroidia;o__Cytophagales;f__Cyclobacteriaceae;g__;s__	0	0	0	1	0	0	0	0	0	0	0	0	0	0	0	0	0	0	0	0	1	0	0	0	0	0	0	2
metabat2.29285	MAG_seacave_8	Sediment/SW	SPECIALIST	79.02	6.48	3776715	4.77944e+06	3923	4964.57	d__Bacteria;p__Bacteroidota;c__Bacteroidia;o__Flavobacteriales;f__Flavobacteriaceae;g__Aurantibacter_A;s__	0	0	1	2	0	1	1	0	0	0	0	0	0	0	0	0	0	0	0	0	1	0	0	0	0	0	0	6
metabat2.57585_sub	MAG_seacave_60	Sediment/SW	GENERALIST	86.65	2.89	2820624	3.25519e+06	2863	3304.1	d__Bacteria;p__Bacteroidota;c__Bacteroidia;o__Flavobacteriales;f__Flavobacteriaceae;g__JAHEJJ01;s__	3	0	0	1	0	0	1	1	0	0	1	0	0	0	0	0	0	0	0	0	1	0	0	0	0	0	0	8
SemiBin2_106	MAG_seacave_61	Sediment/SW	GENERALIST	94.55	0.86	3605436	3.81326e+06	3369	3563.19	d__Bacteria;p__Bacteroidota;c__Bacteroidia;o__Flavobacteriales;f__Flavobacteriaceae;g__Lutimonas;s__	0	0	0	1	0	0	1	0	0	0	0	0	0	0	0	0	0	0	0	0	0	0	0	0	0	0	0	2
SemiBin2_12	MAG_seacave_42	Sediment/SW	SPECIALIST	58.45	6.68	1148132	1.9643e+06	1265	2164.24	d__Bacteria;p__Bacteroidota;c__Bacteroidia;o__Flavobacteriales;f__Flavobacteriaceae;g__MS024-2A;s__	0	0	0	2	0	0	0	1	0	0	1	0	0	0	0	0	0	0	0	0	1	0	0	0	0	0	0	5
SemiBin2_127_sub	MAG_seacave_15	Sediment/SW	INTERMEDIATE	72.48	0.33	1592551	2.19723e+06	1594	2199.23	d__Bacteria;p__Bacteroidota;c__Bacteroidia;o__Flavobacteriales;f__Flavobacteriaceae;g__Patiriisocius;s__	0	0	1	2	0	3	1	0	0	0	1	1	0	0	1	0	0	0	0	0	0	0	0	0	0	0	0	10
SemiBin2_134	MAG_seacave_13	Sediment/SW	GENERALIST	79.59	1.67	1580536	1.98585e+06	1531	1923.61	d__Bacteria;p__Bacteroidota;c__Bacteroidia;o__Flavobacteriales;f__Flavobacteriaceae;g__UBA3537;s__UBA3537 sp002684355	0	0	0	1	0	1	2	0	0	0	0	0	0	1	0	1	0	0	0	0	1	0	0	0	0	0	2	9
SemiBin2_144	MAG_seacave_16	Sediment/SW	SPECIALIST	93.91	0.16	1237126	1.31735e+06	1251	1332.13	d__Bacteria;p__Bdellovibrionota;c__Bdellovibrionia;o__Bdellovibrionales;f__JACOND01;g__JACOND01;s__	2	0	0	2	0	0	1	1	0	0	0	0	0	0	0	0	3	0	0	0	1	0	0	0	0	0	1	11
SemiBin2_159_sub	MAG_seacave_21	Sediment/SW	INTERMEDIATE	60.92	5.51	968818	1.59031e+06	1245	2043.66	d__Bacteria;p__Cyanobacteriota;c__Cyanobacteriia;o__;f__;g__;s__	0	0	0	1	0	2	3	1	0	0	0	0	0	0	0	0	1	0	0	0	1	0	0	0	0	0	0	9
SemiBin2_174	MAG_seacave_108	Sediment/SW	INTERMEDIATE	54.86	1.5	834233	1.52066e+06	985	1795.48	d__Bacteria;p__Cyanobacteriota;c__Vampirovibrionia;o__;f__;g__;s__	0	0	2	1	0	0	1	0	0	0	0	0	0	0	1	0	0	0	0	0	1	0	0	0	0	1	0	7
SemiBin2_178	MAG_seacave_23	Sediment/SW	INTERMEDIATE	57.27	0.59	967174	1.6888e+06	1098	1917.23	d__Bacteria;p__Desulfobacterota_D;c__UBA1144;o__;f__;g__;s__	1	0	0	1	0	0	2	0	0	0	1	0	0	0	0	0	1	0	0	0	1	2	0	0	0	0	0	9
SemiBin2_201_sub	MAG_seacave_35	Sediment/SW	SPECIALIST	77.89	5.18	1915983	2.45986e+06	2208	2834.77	d__Bacteria;p__Desulfobacterota_D;c__UBA1144;o__RKRQ01;f__;g__;s__	0	0	0	2	0	0	0	0	0	0	0	0	0	0	0	0	0	0	0	0	1	0	0	0	0	0	0	3
SemiBin2_209_sub	MAG_seacave_124	Sediment/SW	SPECIALIST	96.34	0.06	1319674	1.36981e+06	1275	1323.44	d__Bacteria;p__Desulfobacterota_D;c__UBA1144;o__RKRQ01;f__GCA-014075295;g__GCA-014075295;s__	4	0	0	2	0	0	1	1	0	0	0	0	0	0	0	0	3	0	0	0	1	2	0	0	0	0	0	14
SemiBin2_216	MAG_seacave_6	Sediment/SW	INTERMEDIATE	55.85	7.74	2865361	5.13046e+06	4053	7256.94	d__Bacteria;p__Desulfobacterota;c__Desulfobulbia;o__;f__;g__;s__	0	0	0	2	0	1	1	0	0	0	0	0	0	0	0	0	0	0	0	0	2	0	0	0	0	0	0	6
SemiBin2_217	MAG_seacave_93	Sediment/SW	SPECIALIST	66.8	2.18	3142614	4.70451e+06	3231	4836.83	d__Bacteria;p__Desulfobacterota;c__Desulfobulbia;o__Desulfobulbales;f__Desulfocapsaceae;g__JABDQA01;s__	0	0	0	1	0	0	1	0	0	0	1	0	0	0	0	0	0	0	0	0	2	0	0	0	0	0	0	5
SemiBin2_228	MAG_seacave_48	Sediment/SW	GENERALIST	84.35	4.78	4364083	5.17378e+06	4323	5125.07	d__Bacteria;p__Gemmatimonadota;c__Gemmatimonadetes;o__Longimicrobiales;f__UBA6960;g__JAHEKK01;s__	1	0	0	1	0	0	2	0	0	0	0	0	0	0	0	0	1	0	0	0	1	0	0	0	0	0	0	6
SemiBin2_235	MAG_seacave_113	Sediment/SW	GENERALIST	52.08	5.62	3409931	6.54749e+06	3783	7263.82	d__Bacteria;p__Myxococcota_A;c__UBA9160;o__UBA9160;f__SMWR01;g__;s__	1	0	0	2	0	0	0	0	0	0	1	0	0	0	1	0	1	0	0	0	1	0	0	0	0	0	0	7
SemiBin2_239	MAG_seacave_101	Sediment/SW	GENERALIST	52.14	5.24	2788929	5.34892e+06	3076	5899.5	d__Bacteria;p__Myxococcota_A;c__UBA9160;o__UBA9160;f__UBA6930;g__;s__	1	0	0	0	0	0	2	0	0	0	0	0	0	0	0	0	1	0	0	0	1	0	0	0	0	0	0	5
SemiBin2_240_sub	MAG_seacave_75	Sediment/SW	GENERALIST	63.98	5.11	3839615	6.00127e+06	3684	5758.05	d__Bacteria;p__Planctomycetota;c__Planctomycetia;o__Pirellulales;f__Lacipirellulaceae;g__Aeoliella;s__	1	0	0	2	0	0	2	1	0	0	2	0	0	0	0	0	2	0	0	0	0	0	0	0	0	0	0	10
SemiBin2_241	MAG_seacave_31	Sediment/SW	GENERALIST	71.47	2.05	4106951	5.7464e+06	3794	5308.52	d__Bacteria;p__Planctomycetota;c__Planctomycetia;o__Pirellulales;f__Lacipirellulaceae;g__Bythopirellula;s__	1	0	0	1	0	0	1	0	0	0	1	0	0	0	0	0	1	0	0	0	1	0	0	0	0	0	0	6
SemiBin2_273_sub	MAG_seacave_29	Sediment/SW	GENERALIST	84.13	5.19	5192535	6.17204e+06	4841	5754.19	d__Bacteria;p__Planctomycetota;c__Planctomycetia;o__Pirellulales;f__Pirellulaceae;g__CAJQPP01;s__	1	0	0	1	0	0	1	1	0	0	1	0	0	0	0	0	1	0	0	0	1	0	0	0	0	0	0	7
SemiBin2_276	MAG_seacave_126	Sediment/SW	SPECIALIST	93.93	1.43	5346700	5.69222e+06	4128	4394.76	d__Bacteria;p__Planctomycetota;c__Planctomycetia;o__Pirellulales;f__Pirellulaceae;g__Mariniblastus;s__Mariniblastus sp011087765	0	0	1	1	0	0	1	0	0	0	0	1	0	0	1	0	0	0	0	0	0	0	0	0	0	0	0	5
SemiBin2_278	MAG_seacave_38	Sediment/SW	GENERALIST	84.51	4.15	6500980	7.69256e+06	5495	6502.19	d__Bacteria;p__Planctomycetota;c__Planctomycetia;o__Pirellulales;f__Pirellulaceae;g__Rubripirellula;s__	0	0	1	1	0	1	3	1	0	0	0	1	0	0	1	0	1	0	0	0	1	1	0	0	0	0	0	12
SemiBin2_303_sub	MAG_seacave_65	Sediment/SW	SPECIALIST	82.09	2.92	5750727	7.00539e+06	4797	5843.59	d__Bacteria;p__Planctomycetota;c__Planctomycetia;o__Pirellulales;f__Pirellulaceae;g__Rubripirellula;s__	0	0	0	1	0	0	0	0	0	0	0	0	0	0	0	0	1	0	0	0	0	0	0	0	0	0	0	2
SemiBin2_312	MAG_seacave_39	Sediment/SW	SPECIALIST	92.36	3.96	7076893	7.66229e+06	5642	6108.71	d__Bacteria;p__Planctomycetota;c__Planctomycetia;o__Pirellulales;f__Pirellulaceae;g__Rubripirellula;s__Rubripirellula sp002712845	0	0	1	2	0	2	1	0	0	0	0	0	0	0	0	0	1	0	0	0	1	0	0	0	0	0	0	8
concoct.284	MAG_seacave_85	Sediment/SW	SPECIALIST	82.96	2.44	2297133	2.76896e+06	2036	2454.19	d__Bacteria;p__Planctomycetota;c__Planctomycetia;o__Pirellulales;f__UBA1268;g__UBA1268;s__	0	0	0	1	0	0	1	0	0	0	0	0	0	0	0	0	0	0	0	0	2	0	0	0	0	0	0	4
SemiBin2_334	MAG_seacave_83	Sediment/SW	INTERMEDIATE	51.44	2	2872918	5.58499e+06	2801	5445.18	d__Bacteria;p__Planctomycetota;c__Planctomycetia;o__Pirellulales;f__UBA1268;g__UBA1268;s__UBA1268 sp016776925	0	0	0	1	0	0	1	0	0	0	0	0	0	0	0	0	0	0	0	0	2	0	0	0	0	0	0	4
SemiBin2_335_sub	MAG_seacave_62	Sediment/SW	SPECIALIST	81.96	7.41	3542946	4.32277e+06	3172	3870.18	d__Bacteria;p__Planctomycetota;c__Planctomycetia;o__Pirellulales;f__UBA1268;g__UBA1268;s__UBA1268 sp905477565	0	0	0	0	0	0	1	0	0	0	0	0	0	0	0	0	0	0	0	0	1	0	0	0	0	0	0	2
SemiBin2_348_sub	MAG_seacave_127	Sediment/SW	SPECIALIST	99.61	0.01	1418758	1.42431e+06	1356	1361.31	d__Bacteria;p__Pseudomonadota;c__Alphaproteobacteria;o__;f__;g__;s__	0	0	0	0	0	1	1	0	0	0	1	1	0	0	1	0	0	0	0	0	0	0	0	0	0	0	1	6
SemiBin2_353_sub	MAG_seacave_81	Sediment/SW	GENERALIST	57.35	1.23	3826892	6.67287e+06	4002	6978.2	d__Bacteria;p__Pseudomonadota;c__Alphaproteobacteria;o__Geminicoccales;f__Geminicoccaceae;g__;s__	0	0	0	4	1	0	2	0	0	0	2	0	0	0	0	0	3	0	0	0	3	3	0	0	0	0	1	19
SemiBin2_357	MAG_seacave_19	Sediment/SW	INTERMEDIATE	90.66	8.53	6010641	6.62987e+06	5906	6514.45	d__Bacteria;p__Pseudomonadota;c__Alphaproteobacteria;o__Geminicoccales;f__Geminicoccaceae;g__;s__	0	0	0	1	0	0	1	0	0	0	1	0	0	0	0	0	0	0	0	0	1	0	0	0	0	0	0	4
SemiBin2_36	MAG_seacave_41	Sediment/SW	INTERMEDIATE	82.99	5.36	5098827	6.14391e+06	5464	6583.93	d__Bacteria;p__Pseudomonadota;c__Alphaproteobacteria;o__Geminicoccales;f__Geminicoccaceae;g__;s__	0	0	0	1	0	2	4	0	0	0	1	0	0	0	1	0	2	0	0	0	1	0	0	0	0	0	0	12
SemiBin2_364_sub	MAG_seacave_17	Sediment/SW	SPECIALIST	54.67	1.59	3119324	5.70573e+06	3463	6334.37	d__Bacteria;p__Pseudomonadota;c__Alphaproteobacteria;o__Geminicoccales;f__Geminicoccaceae;g__;s__	0	0	1	2	0	0	0	1	0	0	0	0	0	0	1	0	0	0	0	0	2	0	0	0	0	0	0	7
SemiBin2_382_sub	MAG_seacave_28	Sediment/SW	SPECIALIST	52.04	3.82	3947882	7.58625e+06	4427	8506.92	d__Bacteria;p__Pseudomonadota;c__Alphaproteobacteria;o__Geminicoccales;f__Geminicoccaceae;g__;s__	0	0	0	1	0	1	1	0	0	0	0	0	0	0	0	0	1	0	0	0	1	1	0	0	0	0	0	6
SemiBin2_396	MAG_seacave_4	Sediment/SW	SPECIALIST	58.87	8.98	5686328	9.65913e+06	7222	12267.7	d__Bacteria;p__Pseudomonadota;c__Alphaproteobacteria;o__Geminicoccales;f__Geminicoccaceae;g__;s__	0	0	1	2	0	2	1	0	0	0	0	0	0	0	0	0	2	0	0	0	1	0	0	0	0	0	0	9
SemiBin2_406	MAG_seacave_46	Sediment/SW	SPECIALIST	61.4	1.04	3616652	5.89031e+06	4135	6734.53	d__Bacteria;p__Pseudomonadota;c__Alphaproteobacteria;o__Geminicoccales;f__Geminicoccaceae;g__;s__	0	0	1	1	0	3	1	0	0	0	0	0	0	0	0	0	1	0	0	0	1	1	0	0	0	0	0	9
SemiBin2_411	MAG_seacave_72	Sediment/SW	SPECIALIST	94.37	7.61	7011992	7.43032e+06	7326	7763.06	d__Bacteria;p__Pseudomonadota;c__Alphaproteobacteria;o__Geminicoccales;f__Geminicoccaceae;g__;s__	0	0	1	2	0	1	1	0	0	0	0	0	0	0	0	0	1	0	0	0	1	0	0	0	0	0	0	7
SemiBin2_42_sub	MAG_seacave_27	Sediment/SW	SPECIALIST	91.45	0.84	1432884	1.56685e+06	1503	1643.52	d__Bacteria;p__Pseudomonadota;c__Alphaproteobacteria;o__Parvibaculales;f__RS24;g__;s__	0	0	1	0	0	2	2	0	0	0	0	0	0	0	0	0	0	0	0	0	1	0	0	0	0	0	0	6
concoct.40_sub	MAG_seacave_79	Sediment/SW	SPECIALIST	67.15	0	1044814	1.55594e+06	1125	1675.35	d__Bacteria;p__Pseudomonadota;c__Alphaproteobacteria;o__Parvibaculales;f__RS24;g__;s__	0	0	1	3	0	0	0	0	0	0	0	0	0	0	0	0	0	0	0	0	1	3	0	0	0	0	0	8
SemiBin2_421	MAG_seacave_52	Sediment/SW	SPECIALIST	59.29	2.35	1136172	1.9163e+06	1327	2238.15	d__Bacteria;p__Pseudomonadota;c__Alphaproteobacteria;o__Parvibaculales;f__RS24;g__UBA8337;s__UBA8337 sp022428185	0	0	0	1	0	0	1	0	0	0	0	0	0	0	0	0	0	0	0	0	1	0	0	0	0	0	0	3
SemiBin2_427	MAG_seacave_51	Sediment/SW	GENERALIST	99.26	4.34	4288261	4.32023e+06	4280	4311.91	d__Bacteria;p__Pseudomonadota;c__Alphaproteobacteria;o__Rhizobiales;f__Aestuariivirgaceae;g__Anderseniella;s__	0	0	0	1	0	0	0	0	0	0	0	2	0	0	0	0	0	0	0	0	1	0	0	0	0	0	0	4
SemiBin2_444_sub	MAG_seacave_5	Sediment/SW	SPECIALIST	51.12	6.54	2603847	5.0936e+06	3431	6711.66	d__Bacteria;p__Pseudomonadota;c__Alphaproteobacteria;o__Rhizobiales;f__Aestuariivirgaceae;g__JABDJG01;s__	0	0	0	1	0	0	0	0	0	0	0	0	0	0	0	0	2	0	0	0	2	0	0	0	0	0	0	5
SemiBin2_446_sub	MAG_seacave_25	Sediment/SW	GENERALIST	86.87	0.98	3592773	4.1358e+06	3737	4301.83	d__Bacteria;p__Pseudomonadota;c__Alphaproteobacteria;o__Rhizobiales;f__CAJQND01;g__CAJQND01;s__	2	0	0	2	0	1	2	0	0	0	1	0	0	0	1	0	1	0	0	0	2	0	0	0	0	0	0	12
SemiBin2_469	MAG_seacave_69	Sediment/SW	SPECIALIST	87.49	0.79	3570603	4.08116e+06	3667	4191.34	d__Bacteria;p__Pseudomonadota;c__Alphaproteobacteria;o__Rhizobiales;f__CAJQND01;g__CAJQND01;s__	0	0	0	2	0	0	1	0	0	0	0	0	0	1	0	1	1	0	0	0	2	0	0	0	0	0	1	9
SemiBin2_586_sub	MAG_seacave_45	Sediment/SW	GENERALIST	92.99	5.69	6034126	6.48901e+06	5875	6317.88	d__Bacteria;p__Pseudomonadota;c__Alphaproteobacteria;o__Rhizobiales;f__Hyphomicrobiaceae;g__CAJQQK01;s__	0	0	0	0	0	0	0	0	0	0	0	0	0	0	0	0	0	0	0	0	0	0	0	0	0	0	0	0
metabat2.177226	MAG_seacave_33	Sediment/SW	GENERALIST	96.73	3.57	6059009	6.26384e+06	6044	6248.32	d__Bacteria;p__Pseudomonadota;c__Alphaproteobacteria;o__Rhizobiales;f__Hyphomicrobiaceae;g__GCA-2689605;s__	0	0	0	1	0	0	0	0	0	0	0	0	0	0	0	0	0	0	0	0	1	0	0	0	0	0	0	2
metabat2.31608	MAG_seacave_34	Sediment/SW	INTERMEDIATE	88.21	4.58	5600971	6.34959e+06	5847	6628.5	d__Bacteria;p__Pseudomonadota;c__Alphaproteobacteria;o__Rhizobiales;f__Hyphomicrobiaceae;g__GCA-2689605;s__	2	0	2	2	0	1	0	0	0	0	3	0	0	0	0	0	0	0	0	0	2	0	0	0	0	0	0	12
metabat2.46003_sub	MAG_seacave_115	Sediment/SW	SPECIALIST	54.72	5.57	3473450	6.34768e+06	3849	7033.99	d__Bacteria;p__Pseudomonadota;c__Alphaproteobacteria;o__Rhizobiales;f__Hyphomicrobiaceae;g__GCA-2689605;s__	0	0	0	1	0	1	1	1	0	0	1	0	0	0	0	0	0	0	0	0	0	0	0	0	0	0	3	8
metabat2.47169_sub	MAG_seacave_98	Sediment/SW	INTERMEDIATE	60.62	5.65	1721114	2.83919e+06	2065	3406.47	d__Bacteria;p__Pseudomonadota;c__Alphaproteobacteria;o__Rhizobiales;f__Hyphomicrobiaceae;g__Hyphomicrobium_A;s__	0	0	0	0	0	0	0	0	0	0	0	0	0	0	0	0	0	0	0	0	0	0	0	0	0	0	0	0
metabat2.53297	MAG_seacave_36	Sediment/SW	SPECIALIST	76.72	8.49	3626547	4.72699e+06	3942	5138.16	d__Bacteria;p__Pseudomonadota;c__Alphaproteobacteria;o__Rhizobiales;f__Hyphomicrobiaceae;g__RI-29;s__	0	0	0	1	0	0	0	1	0	0	0	0	0	0	0	0	0	0	0	0	0	0	0	0	0	0	0	2
SemiBin2_146	MAG_seacave_54	Sediment/SW	GENERALIST	77.42	2.96	4026726	5.20114e+06	4346	5613.54	d__Bacteria;p__Pseudomonadota;c__Alphaproteobacteria;o__Rhizobiales;f__JAJFHB01;g__;s__	1	0	0	2	0	0	3	3	0	0	1	0	0	0	1	0	4	0	0	0	2	2	0	0	0	0	0	19
SemiBin2_182_sub	MAG_seacave_40	Sediment/SW	GENERALIST	89.8	2.3	3536659	3.93837e+06	3653	4067.93	d__Bacteria;p__Pseudomonadota;c__Alphaproteobacteria;o__Rhizobiales;f__Methyloligellaceae;g__;s__	1	0	2	1	0	0	1	1	0	0	1	0	0	0	0	0	2	0	0	0	2	0	0	0	0	0	0	11
concoct.279_sub	MAG_seacave_76	Sediment/SW	GENERALIST	85.93	5.31	4254484	4.9511e+06	4437	5163.51	d__Bacteria;p__Pseudomonadota;c__Alphaproteobacteria;o__Rhizobiales;f__Methyloligellaceae;g__JAKSBI01;s__	0	0	0	0	0	0	0	0	0	0	0	0	0	0	0	0	0	0	0	0	0	0	0	0	0	0	0	0
SemiBin2_344	MAG_seacave_1	Sediment/SW	GENERALIST	53.73	7.51	2325673	4.32844e+06	2840	5285.69	d__Bacteria;p__Pseudomonadota;c__Alphaproteobacteria;o__Rhizobiales;f__Methyloligellaceae;g__MnTg02;s__	0	0	1	1	1	2	4	0	0	0	0	0	0	0	1	0	2	0	0	0	1	0	0	0	0	0	0	13
SemiBin2_394_sub	MAG_seacave_55	Sediment/SW	GENERALIST	79.87	1.83	3178201	3.97922e+06	3371	4220.61	d__Bacteria;p__Pseudomonadota;c__Alphaproteobacteria;o__Rhizobiales;f__Rhizobiaceae;g__;s__	0	0	0	1	0	0	0	0	0	0	0	0	1	0	1	0	0	0	0	0	1	0	0	0	0	0	0	4
SemiBin2_404	MAG_seacave_59	Sediment/SW	GENERALIST	76.49	6.17	4129453	5.39868e+06	4514	5901.43	d__Bacteria;p__Pseudomonadota;c__Alphaproteobacteria;o__Rhizobiales;f__Rhizobiaceae;g__;s__	2	0	2	2	0	0	1	0	0	0	0	0	0	0	0	0	2	0	0	0	1	0	0	0	0	0	0	10
SemiBin2_467_sub	MAG_seacave_104	Sediment/SW	GENERALIST	99.77	3.82	3729476	3.73807e+06	3721	3729.58	d__Bacteria;p__Pseudomonadota;c__Alphaproteobacteria;o__Rhizobiales;f__Rhizobiaceae;g__JAALLB01;s__	0	0	0	1	0	0	0	0	0	0	0	0	0	0	0	0	0	0	0	0	0	0	0	0	0	0	0	1
SemiBin2_510_sub	MAG_seacave_50	Sediment/SW	GENERALIST	93.63	0.6	3800623	4.05919e+06	3793	4051.05	d__Bacteria;p__Pseudomonadota;c__Alphaproteobacteria;o__Rhizobiales;f__Rhizobiaceae;g__R2A130;s__	0	0	0	2	0	0	0	0	0	0	0	0	0	0	0	0	0	0	0	0	0	0	0	0	0	0	0	2
SemiBin2_81_sub	MAG_seacave_80	Sediment/SW	SPECIALIST	80.85	3.35	1630671	2.01691e+06	1790	2213.98	d__Bacteria;p__Pseudomonadota;c__Alphaproteobacteria;o__Rhodobacterales;f__Rhodobacteraceae;g__Amylibacter;s__Amylibacter sp900197625	1	0	0	3	0	0	0	0	0	0	0	0	0	1	1	0	1	0	0	0	2	0	0	0	0	0	0	9
SemiBin2_86	MAG_seacave_30	Sediment/SW	GENERALIST	84.6	6.51	3402203	4.02152e+06	3631	4291.96	d__Bacteria;p__Pseudomonadota;c__Alphaproteobacteria;o__Rhodobacterales;f__Rhodobacteraceae;g__Boseongicola;s__	1	0	0	1	0	0	0	0	0	0	0	0	0	0	1	0	2	0	0	0	1	2	0	0	0	0	0	8
vamb.S1C11494	MAG_seacave_66	Sediment/SW	GENERALIST	58.23	9.57	2568153	4.41036e+06	3026	5196.63	d__Bacteria;p__Pseudomonadota;c__Alphaproteobacteria;o__Rhodobacterales;f__Rhodobacteraceae;g__Boseongicola;s__	0	0	0	1	0	0	1	0	0	0	0	0	0	0	0	0	0	0	0	0	1	0	0	0	0	0	0	3
metabat2.135415	MAG_seacave_73	Sediment/SW	SPECIALIST	57.64	6.03	1652619	2.86714e+06	1921	3332.76	d__Bacteria;p__Pseudomonadota;c__Alphaproteobacteria;o__Rhodobacterales;f__Rhodobacteraceae;g__LGRT01;s__	0	0	0	1	0	0	1	0	0	0	0	0	0	0	0	0	0	0	0	0	0	0	0	0	0	0	0	2
vamb.S1C22964	MAG_seacave_49	Sediment/SW	SPECIALIST	68.87	4.04	1986540	2.88448e+06	2280	3310.59	d__Bacteria;p__Pseudomonadota;c__Alphaproteobacteria;o__Rhodobacterales;f__Rhodobacteraceae;g__MED-G52;s__MED-G52 sp002711145	0	0	0	1	0	0	0	0	0	0	0	0	0	0	0	0	0	0	0	0	1	0	0	0	0	0	0	2
vamb.S1C24871	MAG_seacave_96	Sediment/SW	SPECIALIST	76.39	1.66	1872471	2.4512e+06	2073	2713.71	d__Bacteria;p__Pseudomonadota;c__Alphaproteobacteria;o__Rhodobacterales;f__Rhodobacteraceae;g__MED-G52;s__MED-G52 sp003332035	0	0	0	0	0	0	2	0	0	0	0	0	0	0	0	0	0	0	0	0	1	0	0	0	0	0	0	3
vamb.S1C24888	MAG_seacave_117	Sediment/SW	GENERALIST	82.56	2.21	3484334	4.22037e+06	3760	4554.26	d__Bacteria;p__Pseudomonadota;c__Alphaproteobacteria;o__Rhodobacterales;f__Rhodobacteraceae;g__Ruegeria;s__	0	0	0	1	0	0	0	0	0	0	0	0	0	0	0	0	0	0	0	0	1	0	0	0	0	0	1	3
vamb.S1C3596	MAG_seacave_97	Sediment/SW	SPECIALIST	58.08	5.98	1071508	1.84488e+06	1240	2134.99	d__Bacteria;p__Pseudomonadota;c__Alphaproteobacteria;o__TMED25;f__TMED25;g__TMED25;s__TMED25 sp002168075	1	0	0	1	0	0	0	0	0	1	0	1	0	0	1	0	0	0	0	0	1	0	0	0	0	0	1	7
vamb.S1C4714	MAG_seacave_91	Sediment/SW	GENERALIST	92.97	0.43	2348605	2.5262e+06	2353	2530.92	d__Bacteria;p__Pseudomonadota;c__Gammaproteobacteria;o__AqS2;f__AqS2;g__JAHRAH01;s__	0	0	0	1	0	0	1	0	0	0	0	0	0	1	0	0	0	0	0	0	1	0	0	0	0	0	0	4
vamb.S1C5451	MAG_seacave_22	Sediment/SW	SPECIALIST	91.03	0.69	1927696	2.11765e+06	1964	2157.53	d__Bacteria;p__Pseudomonadota;c__Gammaproteobacteria;o__AqS2;f__AqS2;g__JAHRAH01;s__	0	0	0	1	0	0	0	0	0	0	0	0	0	0	0	0	0	0	0	0	1	0	0	0	0	0	0	2
vamb.S1C7365	MAG_seacave_24	Sediment/SW	SPECIALIST	96.63	2.3	2037350	2.1084e+06	2034	2104.94	d__Bacteria;p__Pseudomonadota;c__Gammaproteobacteria;o__AqS2;f__AqS2;g__JAHRAH01;s__	0	0	0	2	0	0	1	0	0	0	0	0	0	0	0	0	0	0	0	0	0	0	0	0	0	0	0	3
metabat2.172147	MAG_seacave_3	Sediment/SW	SPECIALIST	82.06	4.36	1811331	2.20733e+06	1898	2312.94	d__Bacteria;p__Pseudomonadota;c__Gammaproteobacteria;o__AqS2;f__AqS2;g__JAHRAH01;s__	0	0	0	1	0	0	0	0	0	0	0	0	0	0	0	0	0	0	0	0	1	0	0	0	0	0	1	3
metabat2.23770_sub	MAG_seacave_119	Sediment/SW	SPECIALIST	97.01	0.46	1868823	1.92642e+06	1786	1841.05	d__Bacteria;p__Pseudomonadota;c__Gammaproteobacteria;o__AqS3;f__;g__;s__	0	0	0	1	0	0	2	0	0	0	0	0	0	0	0	0	0	0	0	0	1	0	0	0	0	0	0	4
metabat2.25147_sub	MAG_seacave_122	Sediment/SW	SPECIALIST	86.69	0.67	2080511	2.39994e+06	2046	2360.13	d__Bacteria;p__Pseudomonadota;c__Gammaproteobacteria;o__Arenicellales;f__LS-SOB;g__JAHRAW01;s__	0	0	0	1	0	0	1	0	0	0	0	0	0	0	0	0	1	0	0	0	1	0	0	0	0	0	0	4
metabat2.52426_sub	MAG_seacave_94	Sediment/SW	GENERALIST	71.43	4.73	3953105	5.53424e+06	4331	6063.28	d__Bacteria;p__Pseudomonadota;c__Gammaproteobacteria;o__Arenicellales;f__LS-SOB;g__VYFG01;s__	0	0	0	1	0	0	0	0	0	0	0	1	0	0	0	0	0	0	0	0	1	0	0	0	0	0	0	3
metabat2.53581_sub	MAG_seacave_89	Sediment/SW	GENERALIST	57.38	3.37	2019230	3.51905e+06	2294	3997.91	d__Bacteria;p__Pseudomonadota;c__Gammaproteobacteria;o__DSM-19610;f__DSM-19610;g__Thiogranum;s__	0	0	0	1	0	0	0	0	0	0	0	0	0	0	0	0	0	0	0	0	1	0	0	0	0	0	0	2
metabat2.90634	MAG_seacave_90	Sediment/SW	GENERALIST	61.13	6.15	2171892	3.55291e+06	2398	3922.79	d__Bacteria;p__Pseudomonadota;c__Gammaproteobacteria;o__GCA-2729495;f__GCA-2729495;g__;s__	0	0	0	2	0	0	0	0	0	0	0	0	0	0	0	0	0	0	0	0	1	0	0	0	0	0	0	3
metabat2.9744	MAG_seacave_77	Sediment/SW	GENERALIST	84.15	6.48	2703929	3.21323e+06	2765	3285.8	d__Bacteria;p__Pseudomonadota;c__Gammaproteobacteria;o__GCA-2729495;f__GCA-2729495;g__GCA-2729495;s__	0	0	0	0	0	0	0	0	0	0	0	0	0	0	0	0	0	0	0	0	1	0	0	0	0	0	0	1
SemiBin2_104_sub	MAG_seacave_107	Sediment/SW	GENERALIST	88.25	1.47	2506405	2.84012e+06	2524	2860.06	d__Bacteria;p__Pseudomonadota;c__Gammaproteobacteria;o__GCA-2729495;f__GCA-2729495;g__J054;s__	0	0	0	1	0	0	3	0	0	0	1	0	0	0	0	0	0	0	0	0	2	0	0	0	0	0	0	7
concoct.182_sub	MAG_seacave_116	Sediment/SW	GENERALIST	96.14	4.08	3641578	3.78779e+06	3483	3622.84	d__Bacteria;p__Pseudomonadota;c__Gammaproteobacteria;o__GCA-2729495;f__GCA-2729495;g__SMWD01;s__	0	0	0	1	0	0	0	0	0	0	0	1	0	0	0	0	0	0	0	0	1	0	0	0	0	0	0	3
SemiBin2_15_sub	MAG_seacave_57	Sediment/SW	SPECIALIST	72.85	6.93	5762123	7.90957e+06	5695	7817.43	d__Bacteria;p__Pseudomonadota;c__Gammaproteobacteria;o__HK1;f__HK1;g__;s__	0	0	1	1	0	0	1	1	0	0	0	0	0	0	0	0	0	0	0	0	1	0	0	0	0	1	0	6
SemiBin2_156	MAG_seacave_114	Sediment/SW	SPECIALIST	80	2.35	4833125	6.04141e+06	4941	6176.25	d__Bacteria;p__Pseudomonadota;c__Gammaproteobacteria;o__JACCYU01;f__JACCYU01;g__;s__	1	0	0	1	0	0	0	0	0	0	2	0	0	0	1	0	4	0	0	0	1	0	0	0	0	0	0	10
SemiBin2_177	MAG_seacave_111	Sediment/SW	GENERALIST	97.28	6.56	6203743	6.3772e+06	6196	6369.24	d__Bacteria;p__Pseudomonadota;c__Gammaproteobacteria;o__Pseudomonadales;f__;g__;s__	0	0	0	1	0	0	1	0	0	0	0	0	0	0	1	0	0	0	0	0	1	0	0	0	0	0	0	4
concoct.224_sub	MAG_seacave_20	Sediment/SW	INTERMEDIATE	54.05	8.44	3669381	6.78886e+06	4207	7783.53	d__Bacteria;p__Pseudomonadota;c__Gammaproteobacteria;o__Pseudomonadales;f__;g__;s__	1	0	0	0	0	1	0	0	0	0	1	0	0	0	0	0	0	0	0	0	0	0	0	0	0	0	0	3
SemiBin2_194_sub	MAG_seacave_125	Sediment/SW	SPECIALIST	100	0.95	6452336	6452336	5986	5986	d__Bacteria;p__Pseudomonadota;c__Gammaproteobacteria;o__Pseudomonadales;f__Endozoicomonadaceae;g__Endozoicomonas;s__	0	0	0	0	0	0	0	0	0	0	0	0	0	0	0	0	0	0	0	0	1	0	0	0	0	0	0	1
SemiBin2_200	MAG_seacave_56	Sediment/SW	SPECIALIST	99.97	0.85	5680560	5.68226e+06	4956	4957.49	d__Bacteria;p__Pseudomonadota;c__Gammaproteobacteria;o__Pseudomonadales;f__Endozoicomonadaceae;g__Endozoicomonas;s__	0	0	0	2	0	0	0	0	0	0	1	0	0	0	1	0	0	0	0	0	1	0	0	0	0	0	0	5
SemiBin2_213_sub	MAG_seacave_14	Sediment/SW	SPECIALIST	98.45	0.92	2463968	2.50276e+06	2331	2367.7	d__Bacteria;p__Pseudomonadota;c__Gammaproteobacteria;o__Pseudomonadales;f__Halieaceae;g__Luminiphilus;s__	0	0	0	1	0	1	2	0	0	0	1	0	0	0	0	0	0	0	0	0	0	0	0	0	0	0	0	5
SemiBin2_225_sub	MAG_seacave_63	Sediment/SW	SPECIALIST	98.7	1.2	2698611	2.73416e+06	2679	2714.29	d__Bacteria;p__Pseudomonadota;c__Gammaproteobacteria;o__Pseudomonadales;f__Halieaceae;g__Luminiphilus;s__Luminiphilus sp002683395	0	0	0	0	0	0	0	0	0	0	0	0	0	0	0	0	0	0	0	0	1	0	0	0	0	0	0	1
concoct.263_sub	MAG_seacave_11	Sediment/SW	GENERALIST	97.91	3.34	5712355	5.83429e+06	5690	5811.46	d__Bacteria;p__Pseudomonadota;c__Gammaproteobacteria;o__Pseudomonadales;f__HTCC2089;g__;s__	0	0	0	1	0	0	0	0	0	0	0	0	0	0	1	0	0	0	0	0	0	0	0	0	0	0	0	2
SemiBin2_236	MAG_seacave_128	Sediment/SW	SPECIALIST	58.49	4.52	1469889	2.51306e+06	1721	2942.38	d__Bacteria;p__Pseudomonadota;c__Gammaproteobacteria;o__Pseudomonadales;f__HTCC2089;g__UBA6733;s__	0	0	0	0	0	0	0	0	0	0	0	0	0	0	0	0	0	0	0	0	1	0	0	0	0	0	0	1
SemiBin2_251	MAG_seacave_103	Sediment/SW	SPECIALIST	73.14	3.05	1166795	1.59529e+06	1321	1806.13	d__Bacteria;p__Pseudomonadota;c__Gammaproteobacteria;o__Pseudomonadales;f__Porticoccaceae;g__Porticoccus;s__Porticoccus sp002390525	1	0	0	1	0	0	0	0	0	1	0	1	0	0	1	0	0	0	0	1	1	0	0	0	0	0	2	9
SemiBin2_265_sub	MAG_seacave_92	Sediment/SW	SPECIALIST	97.25	0.55	3116357	3.20448e+06	2640	2714.65	d__Bacteria;p__Pseudomonadota;c__Gammaproteobacteria;o__Pseudomonadales;f__Pseudohongiellaceae;g__UBA9145;s__	1	0	0	2	0	0	1	1	0	0	0	0	0	0	0	0	2	0	0	0	1	0	0	0	0	0	0	8
SemiBin2_271	MAG_seacave_26	Sediment/SW	SPECIALIST	92.24	0.36	1983845	2.15074e+06	1930	2092.37	d__Bacteria;p__Pseudomonadota;c__Gammaproteobacteria;o__UBA4486;f__UBA4486;g__;s__	0	0	0	1	0	2	2	0	0	0	0	0	0	0	0	0	0	0	0	0	1	0	0	0	0	0	0	6
SemiBin2_282	MAG_seacave_105	Sediment/SW	GENERALIST	55.73	4.38	921304	1.65316e+06	1131	2029.43	d__Bacteria;p__Pseudomonadota;c__Gammaproteobacteria;o__UBA4575;f__UBA4575;g__;s__	0	0	0	0	0	0	0	0	0	0	0	0	1	0	1	0	0	0	0	0	1	0	0	0	0	0	0	3
SemiBin2_283_sub	MAG_seacave_47	Sediment/SW	GENERALIST	72.67	3.63	3072337	4.22779e+06	3323	4572.73	d__Bacteria;p__Pseudomonadota;c__Gammaproteobacteria;o__UBA6522;f__UBA6522;g__JAHEKF01;s__	0	0	0	3	0	0	1	0	0	0	0	0	0	0	0	0	0	0	0	0	1	0	0	0	0	0	0	5
SemiBin2_301	MAG_seacave_102	Sediment/SW	GENERALIST	90.59	7.96	3529452	3.89607e+06	3520	3885.64	d__Bacteria;p__Pseudomonadota;c__Gammaproteobacteria;o__Woeseiales;f__Woeseiaceae;g__JAACFB01;s__	0	0	0	1	0	0	1	0	0	0	0	0	0	0	1	0	0	0	0	0	1	0	0	0	0	0	0	4
SemiBin2_321_sub	MAG_seacave_121	Sediment/SW	GENERALIST	85.53	1.49	3316414	3.87749e+06	3115	3642	d__Bacteria;p__Pseudomonadota;c__Gammaproteobacteria;o__Woeseiales;f__Woeseiaceae;g__JAACFB01;s__	0	0	0	2	0	0	0	0	0	0	0	0	0	0	0	0	0	0	0	0	2	0	0	0	0	0	0	4
SemiBin2_325	MAG_seacave_70	Sediment/SW	GENERALIST	86.27	5.23	2946805	3.41579e+06	3009	3487.89	d__Bacteria;p__Pseudomonadota;c__Gammaproteobacteria;o__Woeseiales;f__Woeseiaceae;g__JAACFB01;s__	2	0	0	1	0	0	3	1	0	0	1	0	0	0	0	0	0	0	0	0	1	0	0	0	0	0	0	9
SemiBin2_34	MAG_seacave_118	Sediment/SW	GENERALIST	83.35	9.19	3303180	3.96302e+06	3161	3792.44	d__Bacteria;p__Pseudomonadota;c__Gammaproteobacteria;o__Woeseiales;f__Woeseiaceae;g__JAACFE01;s__	1	0	0	2	0	0	0	0	0	0	1	0	0	0	0	0	0	0	0	0	3	0	0	0	0	0	1	8
SemiBin2_342	MAG_seacave_109	Sediment/SW	GENERALIST	52.26	8.25	2785143	5.3294e+06	3059	5853.43	d__Bacteria;p__Pseudomonadota;c__Gammaproteobacteria;o__Woeseiales;f__Woeseiaceae;g__SZUA-117;s__	1	0	0	0	0	0	0	0	0	0	1	0	0	0	1	0	1	0	0	0	1	0	0	0	0	0	0	5
SemiBin2_360_sub	MAG_seacave_37	Sediment/SW	GENERALIST	89.45	1.91	4253274	4.75492e+06	4096	4579.09	d__Bacteria;p__Pseudomonadota;c__Gammaproteobacteria;o__Woeseiales;f__Woeseiaceae;g__SZUA-117;s__	0	0	0	1	0	0	0	0	0	0	0	0	0	0	0	0	0	0	0	0	0	0	0	0	0	0	0	1
concoct.34_sub	MAG_seacave_78	Sediment/SW	GENERALIST	80.88	9.59	3594916	4.44475e+06	3485	4308.85	d__Bacteria;p__Pseudomonadota;c__Gammaproteobacteria;o__Woeseiales;f__Woeseiaceae;g__UBA1847;s__	0	0	0	1	0	1	0	0	0	0	0	0	0	0	0	0	0	0	0	0	1	0	0	0	0	0	0	3
SemiBin2_361_sub	MAG_seacave_95	Sediment/SW	GENERALIST	84.77	8.01	3883321	4.58101e+06	3873	4568.83	d__Bacteria;p__Pseudomonadota;c__Gammaproteobacteria;o__Woeseiales;f__Woeseiaceae;g__UBA1847;s__	0	0	0	1	0	0	0	0	0	0	0	0	0	0	0	0	0	0	0	0	1	0	0	0	0	0	0	2
SemiBin2_401	MAG_seacave_74	Sediment/SW	INTERMEDIATE	63.73	1.54	2144196	3.3645e+06	2299	3607.41	d__Bacteria;p__Pseudomonadota;c__Gammaproteobacteria;o__Woeseiales;f__Woeseiaceae;g__UBA1847;s__	0	0	0	1	0	0	0	0	0	0	0	0	1	0	1	0	0	0	0	0	1	0	0	0	0	0	0	4
SemiBin2_435	MAG_seacave_53	Sediment/SW	GENERALIST	62.41	1.15	2471291	3.95977e+06	2738	4387.12	d__Bacteria;p__Pseudomonadota;c__Gammaproteobacteria;o__XN24;f__XN24;g__;s__	0	0	0	1	0	0	1	0	0	0	0	0	0	0	0	0	0	0	0	0	1	0	0	0	0	0	0	3
SemiBin2_441	MAG_seacave_43	Sediment/SW	SPECIALIST	80.58	2.74	1997616	2.47905e+06	1960	2432.37	d__Bacteria;p__Spirochaetota;c__Spirochaetia;o__DSM-27196;f__Salinispiraceae;g__Salinispira;s__	0	0	0	1	0	1	4	2	0	0	0	1	0	0	1	0	2	0	0	0	1	1	0	0	0	0	0	14
SemiBin2_453_sub	MAG_seacave_120	Sediment/SW	GENERALIST	96.1	0.29	3767920	3.92083e+06	3121	3247.66	d__Bacteria;p__Verrucomicrobiota;c__Verrucomicrobiae;o__Verrucomicrobiales;f__Akkermansiaceae;g__SW10;s__SW10 sp002420315	1	0	0	1	0	0	0	0	0	0	1	0	0	0	0	0	1	0	0	0	1	0	0	0	0	0	0	5
SemiBin2_46	MAG_seacave_7	Sediment/SW	GENERALIST	84.07	5	6623768	7.87887e+06	6263	7449.74	d__Bacteria;p__Verrucomicrobiota;c__Verrucomicrobiae;o__Verrucomicrobiales;f__DEV007;g__;s__	0	0	0	1	0	0	1	0	0	0	0	0	0	0	0	0	0	0	0	0	1	0	0	0	0	0	0	3

## Sheet: i
MAG	new_name	Niche_breadth	classification	entrance_total	mid_total	inn_total
concoct.137_sub	MAG_seacave_1	GENERALIST	d__Bacteria;p__Pseudomonadota;c__Alphaproteobacteria;o__Rhizobiales;f__Methyloligellaceae;g__MnTg02;s__	55575	88619	7707
concoct.284	MAG_seacave_7	GENERALIST	d__Bacteria;p__Verrucomicrobiota;c__Verrucomicrobiae;o__Verrucomicrobiales;f__DEV007;g__;s__	161128	68870	143929
concoct.40_sub	MAG_seacave_9	GENERALIST	d__Bacteria;p__Actinomycetota;c__Acidimicrobiia;o__Acidimicrobiales;f__SZUA-35;g__CADEDH01;s__	347072	374066	210475
concoct.58_sub	MAG_seacave_10	GENERALIST	d__Bacteria;p__Actinomycetota;c__Acidimicrobiia;o__UBA5794;f__UBA5794;g__SZUA-442;s__	38866	47945	80049
metabat2.106923	MAG_seacave_11	GENERALIST	d__Bacteria;p__Pseudomonadota;c__Gammaproteobacteria;o__Pseudomonadales;f__HTCC2089;g__;s__	116664	254522	178167
metabat2.152742	MAG_seacave_13	GENERALIST	d__Bacteria;p__Bacteroidota;c__Bacteroidia;o__Flavobacteriales;f__Flavobacteriaceae;g__UBA3537;s__UBA3537 sp002684355	10361	4251	2544
metabat2.29285	MAG_seacave_18	GENERALIST	d__Bacteria;p__Actinomycetota;c__Acidimicrobiia;o__Acidimicrobiales;f__Ilumatobacteraceae;g__;s__	40756	53651	109182
metabat2.57585_sub	MAG_seacave_25	GENERALIST	d__Bacteria;p__Pseudomonadota;c__Alphaproteobacteria;o__Rhizobiales;f__CAJQND01;g__CAJQND01;s__	170170	75417	104049
SemiBin2_106	MAG_seacave_29	GENERALIST	d__Bacteria;p__Planctomycetota;c__Planctomycetia;o__Pirellulales;f__Pirellulaceae;g__CAJQPP01;s__	75890	127655	177742
SemiBin2_12	MAG_seacave_30	GENERALIST	d__Bacteria;p__Pseudomonadota;c__Alphaproteobacteria;o__Rhodobacterales;f__Rhodobacteraceae;g__Boseongicola;s__	85490	116756	81868
SemiBin2_127_sub	MAG_seacave_31	GENERALIST	d__Bacteria;p__Planctomycetota;c__Planctomycetia;o__Pirellulales;f__Lacipirellulaceae;g__Bythopirellula;s__	81467	93746	92669
SemiBin2_134	MAG_seacave_32	GENERALIST	d__Bacteria;p__Actinomycetota;c__Acidimicrobiia;o__Acidimicrobiales;f__SHLQ01;g__JABDJW01;s__	127287	153951	151829
SemiBin2_144	MAG_seacave_33	GENERALIST	d__Bacteria;p__Pseudomonadota;c__Alphaproteobacteria;o__Rhizobiales;f__Hyphomicrobiaceae;g__GCA-2689605;s__	136092	105579	301824
SemiBin2_159_sub	MAG_seacave_37	GENERALIST	d__Bacteria;p__Pseudomonadota;c__Gammaproteobacteria;o__Woeseiales;f__Woeseiaceae;g__SZUA-117;s__	167338	249605	205144
SemiBin2_174	MAG_seacave_38	GENERALIST	d__Bacteria;p__Planctomycetota;c__Planctomycetia;o__Pirellulales;f__Pirellulaceae;g__Rubripirellula;s__	307308	124651	119010
SemiBin2_178	MAG_seacave_40	GENERALIST	d__Bacteria;p__Pseudomonadota;c__Alphaproteobacteria;o__Rhizobiales;f__Methyloligellaceae;g__;s__	161907	182268	160965
SemiBin2_201_sub	MAG_seacave_44	GENERALIST	d__Bacteria;p__Actinomycetota;c__Thermoleophilia;o__Miltoncostaeales;f__Miltoncostaeaceae;g__;s__	28383	26938	43520
SemiBin2_209_sub	MAG_seacave_45	GENERALIST	d__Bacteria;p__Pseudomonadota;c__Alphaproteobacteria;o__Rhizobiales;f__Hyphomicrobiaceae;g__CAJQQK01;s__	414812	280405	351293
SemiBin2_216	MAG_seacave_47	GENERALIST	d__Bacteria;p__Pseudomonadota;c__Gammaproteobacteria;o__UBA6522;f__UBA6522;g__JAHEKF01;s__	36889	91289	144131
SemiBin2_217	MAG_seacave_48	GENERALIST	d__Bacteria;p__Gemmatimonadota;c__Gemmatimonadetes;o__Longimicrobiales;f__UBA6960;g__JAHEKK01;s__	56090	104844	126722
SemiBin2_228	MAG_seacave_50	GENERALIST	d__Bacteria;p__Pseudomonadota;c__Alphaproteobacteria;o__Rhizobiales;f__Rhizobiaceae;g__R2A130;s__	151011	60460	96134
SemiBin2_235	MAG_seacave_51	GENERALIST	d__Bacteria;p__Pseudomonadota;c__Alphaproteobacteria;o__Rhizobiales;f__Aestuariivirgaceae;g__Anderseniella;s__	1043424	655925	721612
SemiBin2_239	MAG_seacave_53	GENERALIST	d__Bacteria;p__Pseudomonadota;c__Gammaproteobacteria;o__XN24;f__XN24;g__;s__	19837	43798	68109
SemiBin2_240_sub	MAG_seacave_54	GENERALIST	d__Bacteria;p__Pseudomonadota;c__Alphaproteobacteria;o__Rhizobiales;f__JAJFHB01;g__;s__	83361	224834	59143
SemiBin2_241	MAG_seacave_55	GENERALIST	d__Bacteria;p__Pseudomonadota;c__Alphaproteobacteria;o__Rhizobiales;f__Rhizobiaceae;g__;s__	49905	45482	129161
SemiBin2_273_sub	MAG_seacave_59	GENERALIST	d__Bacteria;p__Pseudomonadota;c__Alphaproteobacteria;o__Rhizobiales;f__Rhizobiaceae;g__;s__	76203	97660	94405
SemiBin2_276	MAG_seacave_60	GENERALIST	d__Bacteria;p__Bacteroidota;c__Bacteroidia;o__Flavobacteriales;f__Flavobacteriaceae;g__JAHEJJ01;s__	47226	84598	137891
SemiBin2_278	MAG_seacave_61	GENERALIST	d__Bacteria;p__Bacteroidota;c__Bacteroidia;o__Flavobacteriales;f__Flavobacteriaceae;g__Lutimonas;s__	224199	158749	185502
SemiBin2_303_sub	MAG_seacave_66	GENERALIST	d__Bacteria;p__Pseudomonadota;c__Alphaproteobacteria;o__Rhodobacterales;f__Rhodobacteraceae;g__Boseongicola;s__	55634	58456	32707
SemiBin2_312	MAG_seacave_67	GENERALIST	d__Bacteria;p__Actinomycetota;c__Acidimicrobiia;o__UBA5794;f__UBA5794;g__;s__	84072	74704	100195
SemiBin2_334	MAG_seacave_70	GENERALIST	d__Bacteria;p__Pseudomonadota;c__Gammaproteobacteria;o__Woeseiales;f__Woeseiaceae;g__JAACFB01;s__	244298	153875	166370
SemiBin2_335_sub	MAG_seacave_71	GENERALIST	d__Bacteria;p__Actinomycetota;c__Thermoleophilia;o__Solirubrobacterales;f__70-9;g__;s__	40022	37529	14285
SemiBin2_348_sub	MAG_seacave_75	GENERALIST	d__Bacteria;p__Planctomycetota;c__Planctomycetia;o__Pirellulales;f__Lacipirellulaceae;g__Aeoliella;s__	74272	103450	34601
SemiBin2_353_sub	MAG_seacave_76	GENERALIST	d__Bacteria;p__Pseudomonadota;c__Alphaproteobacteria;o__Rhizobiales;f__Methyloligellaceae;g__JAKSBI01;s__	193529	253384	31235
SemiBin2_357	MAG_seacave_77	GENERALIST	d__Bacteria;p__Pseudomonadota;c__Gammaproteobacteria;o__GCA-2729495;f__GCA-2729495;g__GCA-2729495;s__	45521	53408	83743
SemiBin2_36	MAG_seacave_78	GENERALIST	d__Bacteria;p__Pseudomonadota;c__Gammaproteobacteria;o__Woeseiales;f__Woeseiaceae;g__UBA1847;s__	65021	185479	180012
SemiBin2_364_sub	MAG_seacave_81	GENERALIST	d__Bacteria;p__Pseudomonadota;c__Alphaproteobacteria;o__Geminicoccales;f__Geminicoccaceae;g__;s__	190975	386573	139219
SemiBin2_382_sub	MAG_seacave_82	GENERALIST	d__Bacteria;p__Actinomycetota;c__Acidimicrobiia;o__UBA5794;f__UBA5794;g__SZUA-442;s__	21144	53308	99057
SemiBin2_396	MAG_seacave_84	GENERALIST	d__Bacteria;p__Actinomycetota;c__Acidimicrobiia;o__UBA5794;f__SHLN01;g__SHLN01;s__	14649	69999	121885
SemiBin2_406	MAG_seacave_87	GENERALIST	d__Bacteria;p__Actinomycetota;c__Acidimicrobiia;o__UBA5794;f__UBA5794;g__;s__	27607	49243	75158
SemiBin2_411	MAG_seacave_88	GENERALIST	d__Bacteria;p__Actinomycetota;c__Acidimicrobiia;o__Acidimicrobiales;f__SHLQ01;g__SHLQ01;s__	92637	200254	74839
SemiBin2_42_sub	MAG_seacave_89	GENERALIST	d__Bacteria;p__Pseudomonadota;c__Gammaproteobacteria;o__DSM-19610;f__DSM-19610;g__Thiogranum;s__	8544	27059	78076
SemiBin2_421	MAG_seacave_90	GENERALIST	d__Bacteria;p__Pseudomonadota;c__Gammaproteobacteria;o__GCA-2729495;f__GCA-2729495;g__;s__	28324	45416	44883
SemiBin2_427	MAG_seacave_91	GENERALIST	d__Bacteria;p__Pseudomonadota;c__Gammaproteobacteria;o__AqS2;f__AqS2;g__JAHRAH01;s__	995997	2486239	2029108
SemiBin2_444_sub	MAG_seacave_94	GENERALIST	d__Bacteria;p__Pseudomonadota;c__Gammaproteobacteria;o__Arenicellales;f__LS-SOB;g__VYFG01;s__	47295	78268	118036
SemiBin2_446_sub	MAG_seacave_95	GENERALIST	d__Bacteria;p__Pseudomonadota;c__Gammaproteobacteria;o__Woeseiales;f__Woeseiaceae;g__UBA1847;s__	121140	309312	227954
SemiBin2_469	MAG_seacave_99	GENERALIST	d__Bacteria;p__Actinomycetota;c__Acidimicrobiia;o__Acidimicrobiales;f__UBA8592;g__;s__	103080	90577	96525
SemiBin2_475_sub	MAG_seacave_100	GENERALIST	d__Bacteria;p__Actinomycetota;c__Acidimicrobiia;o__Acidimicrobiales;f__Microtrichaceae;g__JAAEPF01;s__	62312	46654	59200
SemiBin2_48_sub	MAG_seacave_101	GENERALIST	d__Bacteria;p__Myxococcota_A;c__UBA9160;o__UBA9160;f__UBA6930;g__;s__	30701	49110	67678
SemiBin2_5	MAG_seacave_102	GENERALIST	d__Bacteria;p__Pseudomonadota;c__Gammaproteobacteria;o__Woeseiales;f__Woeseiaceae;g__JAACFB01;s__	133683	105335	94854
SemiBin2_524	MAG_seacave_104	GENERALIST	d__Bacteria;p__Pseudomonadota;c__Alphaproteobacteria;o__Rhizobiales;f__Rhizobiaceae;g__JAALLB01;s__	145164	127254	83682
SemiBin2_539	MAG_seacave_105	GENERALIST	d__Bacteria;p__Pseudomonadota;c__Gammaproteobacteria;o__UBA4575;f__UBA4575;g__;s__	44843	93762	24862
SemiBin2_58	MAG_seacave_106	GENERALIST	d__Bacteria;p__Actinomycetota;c__Acidimicrobiia;o__Acidimicrobiales;f__SZUA-35;g__JAHELU01;s__	82004	191450	38294
SemiBin2_581	MAG_seacave_107	GENERALIST	d__Bacteria;p__Pseudomonadota;c__Gammaproteobacteria;o__GCA-2729495;f__GCA-2729495;g__J054;s__	121749	134753	189381
SemiBin2_60_sub	MAG_seacave_109	GENERALIST	d__Bacteria;p__Pseudomonadota;c__Gammaproteobacteria;o__Woeseiales;f__Woeseiaceae;g__SZUA-117;s__	43204	73225	132089
SemiBin2_65_sub	MAG_seacave_110	GENERALIST	d__Bacteria;p__Actinomycetota;c__Acidimicrobiia;o__;f__;g__;s__	13672	34820	47796
SemiBin2_7_sub	MAG_seacave_111	GENERALIST	d__Bacteria;p__Pseudomonadota;c__Gammaproteobacteria;o__Pseudomonadales;f__;g__;s__	178745	410408	114226
SemiBin2_79_sub	MAG_seacave_113	GENERALIST	d__Bacteria;p__Myxococcota_A;c__UBA9160;o__UBA9160;f__SMWR01;g__;s__	38311	72019	104658
SemiBin2_91	MAG_seacave_116	GENERALIST	d__Bacteria;p__Pseudomonadota;c__Gammaproteobacteria;o__GCA-2729495;f__GCA-2729495;g__SMWD01;s__	47732	142308	254190
SemiBin2_93_sub	MAG_seacave_117	GENERALIST	d__Bacteria;p__Pseudomonadota;c__Alphaproteobacteria;o__Rhodobacterales;f__Rhodobacteraceae;g__Ruegeria;s__	156915	71828	77710
vamb.S1C10035_sub	MAG_seacave_118	GENERALIST	d__Bacteria;p__Pseudomonadota;c__Gammaproteobacteria;o__Woeseiales;f__Woeseiaceae;g__JAACFE01;s__	27515	109092	219475
vamb.S1C12590	MAG_seacave_120	GENERALIST	d__Bacteria;p__Verrucomicrobiota;c__Verrucomicrobiae;o__Verrucomicrobiales;f__Akkermansiaceae;g__SW10;s__SW10 sp002420315	19486	6134	3407
vamb.S1C16327	MAG_seacave_121	GENERALIST	d__Bacteria;p__Pseudomonadota;c__Gammaproteobacteria;o__Woeseiales;f__Woeseiaceae;g__JAACFB01;s__	132423	188328	160267
SemiBin2_203	eMAG_seacave_1	GENERALIST	Eukaryota;Archaeplastida;Chlorophyta;Prasino-Clade-V;Pseudoscourfieldiales;Pycnococcaceae;Pycnococcus;	361415	99286	124119
				8408346	10668833	9828552
concoct.279_sub	MAG_seacave_6	INTERMEDIATE	d__Bacteria;p__Desulfobacterota;c__Desulfobulbia;o__;f__;g__;s__	42248	68882	186424
metabat2.177226	MAG_seacave_15	INTERMEDIATE	d__Bacteria;p__Bacteroidota;c__Bacteroidia;o__Flavobacteriales;f__Flavobacteriaceae;g__Patiriisocius;s__	8587	2005	930
metabat2.31608	MAG_seacave_19	INTERMEDIATE	d__Bacteria;p__Pseudomonadota;c__Alphaproteobacteria;o__Geminicoccales;f__Geminicoccaceae;g__;s__	210075	611254	57899
metabat2.46003_sub	MAG_seacave_20	INTERMEDIATE	d__Bacteria;p__Pseudomonadota;c__Gammaproteobacteria;o__Pseudomonadales;f__;g__;s__	80386	144234	15874
metabat2.47169_sub	MAG_seacave_21	INTERMEDIATE	d__Bacteria;p__Cyanobacteriota;c__Cyanobacteriia;o__;f__;g__;s__	79756	4785	15897
metabat2.53297	MAG_seacave_23	INTERMEDIATE	d__Bacteria;p__Desulfobacterota_D;c__UBA1144;o__;f__;g__;s__	83127	118833	11738
SemiBin2_146	MAG_seacave_34	INTERMEDIATE	d__Bacteria;p__Pseudomonadota;c__Alphaproteobacteria;o__Rhizobiales;f__Hyphomicrobiaceae;g__GCA-2689605;s__	222969	543788	51934
SemiBin2_182_sub	MAG_seacave_41	INTERMEDIATE	d__Bacteria;p__Pseudomonadota;c__Alphaproteobacteria;o__Geminicoccales;f__Geminicoccaceae;g__;s__	218634	177927	21370
SemiBin2_344	MAG_seacave_74	INTERMEDIATE	d__Bacteria;p__Pseudomonadota;c__Gammaproteobacteria;o__Woeseiales;f__Woeseiaceae;g__UBA1847;s__	31236	169679	451628
SemiBin2_394_sub	MAG_seacave_83	INTERMEDIATE	d__Bacteria;p__Planctomycetota;c__Planctomycetia;o__Pirellulales;f__UBA1268;g__UBA1268;s__UBA1268 sp016776925	154801	8561	3815
SemiBin2_404	MAG_seacave_86	INTERMEDIATE	d__Bacteria;p__Actinomycetota;c__Thermoleophilia;o__Gaiellales;f__Gaiellaceae;g__;s__	26918	86799	11906
SemiBin2_467_sub	MAG_seacave_98	INTERMEDIATE	d__Bacteria;p__Pseudomonadota;c__Alphaproteobacteria;o__Rhizobiales;f__Hyphomicrobiaceae;g__Hyphomicrobium_A;s__	33446	68944	17994
SemiBin2_586_sub	MAG_seacave_108	INTERMEDIATE	d__Bacteria;p__Cyanobacteriota;c__Vampirovibrionia;o__;f__;g__;s__	62559	5944	5245
				1254742	2011635	852654
concoct.182_sub	MAG_seacave_3	SPECIALIST	d__Bacteria;p__Pseudomonadota;c__Gammaproteobacteria;o__AqS2;f__AqS2;g__JAHRAH01;s__	479642	44	2
concoct.224_sub	MAG_seacave_4	SPECIALIST	d__Bacteria;p__Pseudomonadota;c__Alphaproteobacteria;o__Geminicoccales;f__Geminicoccaceae;g__;s__	209432	84626	2005
concoct.263_sub	MAG_seacave_5	SPECIALIST	d__Bacteria;p__Pseudomonadota;c__Alphaproteobacteria;o__Rhizobiales;f__Aestuariivirgaceae;g__JABDJG01;s__	24171	92017	4811
concoct.34_sub	MAG_seacave_8	SPECIALIST	d__Bacteria;p__Bacteroidota;c__Bacteroidia;o__Flavobacteriales;f__Flavobacteriaceae;g__Aurantibacter_A;s__	69537	243130	6653
metabat2.135415	MAG_seacave_12	SPECIALIST	d__Bacteria;p__Actinomycetota;c__Acidimicrobiia;o__Actinomarinales;f__Actinomarinaceae;g__Actinomarina;s__Actinomarina sp002169845	2818	96	149
metabat2.172147	MAG_seacave_14	SPECIALIST	d__Bacteria;p__Pseudomonadota;c__Gammaproteobacteria;o__Pseudomonadales;f__Halieaceae;g__Luminiphilus;s__	19323	1259	520
metabat2.23770_sub	MAG_seacave_16	SPECIALIST	d__Bacteria;p__Bdellovibrionota;c__Bdellovibrionia;o__Bdellovibrionales;f__JACOND01;g__JACOND01;s__	131954	335	417
metabat2.25147_sub	MAG_seacave_17	SPECIALIST	d__Bacteria;p__Pseudomonadota;c__Alphaproteobacteria;o__Geminicoccales;f__Geminicoccaceae;g__;s__	143115	16753	21668
metabat2.52426_sub	MAG_seacave_22	SPECIALIST	d__Bacteria;p__Pseudomonadota;c__Gammaproteobacteria;o__AqS2;f__AqS2;g__JAHRAH01;s__	90759	441588	310
metabat2.53581_sub	MAG_seacave_24	SPECIALIST	d__Bacteria;p__Pseudomonadota;c__Gammaproteobacteria;o__AqS2;f__AqS2;g__JAHRAH01;s__	40963766	1265	48
metabat2.90634	MAG_seacave_26	SPECIALIST	d__Bacteria;p__Pseudomonadota;c__Gammaproteobacteria;o__UBA4486;f__UBA4486;g__;s__	173177	606	747
metabat2.9744	MAG_seacave_27	SPECIALIST	d__Bacteria;p__Pseudomonadota;c__Alphaproteobacteria;o__Parvibaculales;f__RS24;g__;s__	2036235	102	30
SemiBin2_104_sub	MAG_seacave_28	SPECIALIST	d__Bacteria;p__Pseudomonadota;c__Alphaproteobacteria;o__Geminicoccales;f__Geminicoccaceae;g__;s__	90403	281886	17759
SemiBin2_15_sub	MAG_seacave_35	SPECIALIST	d__Bacteria;p__Desulfobacterota_D;c__UBA1144;o__RKRQ01;f__;g__;s__	34664	110286	17470
SemiBin2_156	MAG_seacave_36	SPECIALIST	d__Bacteria;p__Pseudomonadota;c__Alphaproteobacteria;o__Rhizobiales;f__Hyphomicrobiaceae;g__RI-29;s__	65164	204449	10509
SemiBin2_177	MAG_seacave_39	SPECIALIST	d__Bacteria;p__Planctomycetota;c__Planctomycetia;o__Pirellulales;f__Pirellulaceae;g__Rubripirellula;s__Rubripirellula sp002712845	1092583	145006	26779
SemiBin2_194_sub	MAG_seacave_42	SPECIALIST	d__Bacteria;p__Bacteroidota;c__Bacteroidia;o__Flavobacteriales;f__Flavobacteriaceae;g__MS024-2A;s__	6889	195	164
SemiBin2_200	MAG_seacave_43	SPECIALIST	d__Bacteria;p__Spirochaetota;c__Spirochaetia;o__DSM-27196;f__Salinispiraceae;g__Salinispira;s__	138828	39	83
SemiBin2_213_sub	MAG_seacave_46	SPECIALIST	d__Bacteria;p__Pseudomonadota;c__Alphaproteobacteria;o__Geminicoccales;f__Geminicoccaceae;g__;s__	34424	257240	19020
SemiBin2_225_sub	MAG_seacave_49	SPECIALIST	d__Bacteria;p__Pseudomonadota;c__Alphaproteobacteria;o__Rhodobacterales;f__Rhodobacteraceae;g__MED-G52;s__MED-G52 sp002711145	6404	425	415
SemiBin2_236	MAG_seacave_52	SPECIALIST	d__Bacteria;p__Pseudomonadota;c__Alphaproteobacteria;o__Parvibaculales;f__RS24;g__UBA8337;s__UBA8337 sp022428185	2971	135	89
SemiBin2_251	MAG_seacave_56	SPECIALIST	d__Bacteria;p__Pseudomonadota;c__Gammaproteobacteria;o__Pseudomonadales;f__Endozoicomonadaceae;g__Endozoicomonas;s__	637571	592	657
SemiBin2_265_sub	MAG_seacave_57	SPECIALIST	d__Bacteria;p__Pseudomonadota;c__Gammaproteobacteria;o__HK1;f__HK1;g__;s__	78960	311139	196
SemiBin2_271	MAG_seacave_58	SPECIALIST	d__Bacteria;p__Bacteroidota;c__Bacteroidia;o__Cytophagales;f__Cyclobacteriaceae;g__;s__	61156	253937	8052
SemiBin2_282	MAG_seacave_62	SPECIALIST	d__Bacteria;p__Planctomycetota;c__Planctomycetia;o__Pirellulales;f__UBA1268;g__UBA1268;s__UBA1268 sp905477565	683142	53447	30985
SemiBin2_283_sub	MAG_seacave_63	SPECIALIST	d__Bacteria;p__Pseudomonadota;c__Gammaproteobacteria;o__Pseudomonadales;f__Halieaceae;g__Luminiphilus;s__Luminiphilus sp002683395	42586	2512	1461
SemiBin2_301	MAG_seacave_65	SPECIALIST	d__Bacteria;p__Planctomycetota;c__Planctomycetia;o__Pirellulales;f__Pirellulaceae;g__Rubripirellula;s__	502720	26574	3538
SemiBin2_321_sub	MAG_seacave_68	SPECIALIST	d__Bacteria;p__Actinomycetota;c__Acidimicrobiia;o__Actinomarinales;f__Actinomarinaceae;g__;s__	2059	163	135
SemiBin2_325	MAG_seacave_69	SPECIALIST	d__Bacteria;p__Pseudomonadota;c__Alphaproteobacteria;o__Rhizobiales;f__CAJQND01;g__CAJQND01;s__	52480	59740	207904
SemiBin2_34	MAG_seacave_72	SPECIALIST	d__Bacteria;p__Pseudomonadota;c__Alphaproteobacteria;o__Geminicoccales;f__Geminicoccaceae;g__;s__	915273	44434	24692
SemiBin2_342	MAG_seacave_73	SPECIALIST	d__Bacteria;p__Pseudomonadota;c__Alphaproteobacteria;o__Rhodobacterales;f__Rhodobacteraceae;g__LGRT01;s__	1846	149	100
SemiBin2_360_sub	MAG_seacave_79	SPECIALIST	d__Bacteria;p__Pseudomonadota;c__Alphaproteobacteria;o__Parvibaculales;f__RS24;g__;s__	93012	121	114
SemiBin2_361_sub	MAG_seacave_80	SPECIALIST	d__Bacteria;p__Pseudomonadota;c__Alphaproteobacteria;o__Rhodobacterales;f__Rhodobacteraceae;g__Amylibacter;s__Amylibacter sp900197625	3982	213	152
SemiBin2_401	MAG_seacave_85	SPECIALIST	d__Bacteria;p__Planctomycetota;c__Planctomycetia;o__Pirellulales;f__UBA1268;g__UBA1268;s__	2509202	138335	54883
SemiBin2_435	MAG_seacave_92	SPECIALIST	d__Bacteria;p__Pseudomonadota;c__Gammaproteobacteria;o__Pseudomonadales;f__Pseudohongiellaceae;g__UBA9145;s__	995881	3465	3250
SemiBin2_441	MAG_seacave_93	SPECIALIST	d__Bacteria;p__Desulfobacterota;c__Desulfobulbia;o__Desulfobulbales;f__Desulfocapsaceae;g__JABDQA01;s__	17352	56258	462962
SemiBin2_453_sub	MAG_seacave_96	SPECIALIST	d__Bacteria;p__Pseudomonadota;c__Alphaproteobacteria;o__Rhodobacterales;f__Rhodobacteraceae;g__MED-G52;s__MED-G52 sp003332035	3368	161	183
SemiBin2_46	MAG_seacave_97	SPECIALIST	d__Bacteria;p__Pseudomonadota;c__Alphaproteobacteria;o__TMED25;f__TMED25;g__TMED25;s__TMED25 sp002168075	1809	84	84
SemiBin2_510_sub	MAG_seacave_103	SPECIALIST	d__Bacteria;p__Pseudomonadota;c__Gammaproteobacteria;o__Pseudomonadales;f__Porticoccaceae;g__Porticoccus;s__Porticoccus sp002390525	1981	193	208
SemiBin2_81_sub	MAG_seacave_114	SPECIALIST	d__Bacteria;p__Pseudomonadota;c__Gammaproteobacteria;o__JACCYU01;f__JACCYU01;g__;s__	79452	267711	230
SemiBin2_86	MAG_seacave_115	SPECIALIST	d__Bacteria;p__Pseudomonadota;c__Alphaproteobacteria;o__Rhizobiales;f__Hyphomicrobiaceae;g__GCA-2689605;s__	406762	1170748	63502
vamb.S1C11494	MAG_seacave_119	SPECIALIST	d__Bacteria;p__Pseudomonadota;c__Gammaproteobacteria;o__AqS3;f__;g__;s__	573079	113	177
vamb.S1C22964	MAG_seacave_122	SPECIALIST	d__Bacteria;p__Pseudomonadota;c__Gammaproteobacteria;o__Arenicellales;f__LS-SOB;g__JAHRAW01;s__	669643	3271	390
vamb.S1C24871	MAG_seacave_123	SPECIALIST	d__Archaea;p__Thermoproteota;c__Nitrososphaeria;o__Nitrososphaerales;f__Nitrosopumilaceae;g__Nitrosopumilus;s__	259135	41805	8165
vamb.S1C24888	MAG_seacave_124	SPECIALIST	d__Bacteria;p__Desulfobacterota_D;c__UBA1144;o__RKRQ01;f__GCA-014075295;g__GCA-014075295;s__	123095	439	331
vamb.S1C3596	MAG_seacave_125	SPECIALIST	d__Bacteria;p__Pseudomonadota;c__Gammaproteobacteria;o__Pseudomonadales;f__Endozoicomonadaceae;g__Endozoicomonas;s__	2349803	387	544
vamb.S1C4714	MAG_seacave_126	SPECIALIST	d__Bacteria;p__Planctomycetota;c__Planctomycetia;o__Pirellulales;f__Pirellulaceae;g__Mariniblastus;s__Mariniblastus sp011087765	555911	93378	18038
vamb.S1C5451	MAG_seacave_127	SPECIALIST	d__Bacteria;p__Pseudomonadota;c__Alphaproteobacteria;o__;f__;g__;s__	152602	895	808
vamb.S1C7365	MAG_seacave_128	SPECIALIST	d__Bacteria;p__Pseudomonadota;c__Gammaproteobacteria;o__Pseudomonadales;f__HTCC2089;g__UBA6733;s__	186359	0	0
S1C6657	eMAG_seacave_2	SPECIALIST	Eukaryota;Archaeplastida;Chlorophyta;Trebouxiophyceae;Chlorellales;Chlorellales_X;Picochlorum	1237707	131633	69401
				59014187	4543379	1090790

## Sheet: l
MAG	new_name	Habitat	Niche_breadth	Completeness	Contamination	Genome_size	Genome_size_corrected	Total_Coding_Sequences	Total_Coding_Sequences_corrected	classification	Blank	FR2A1_L7 (count)	FR2A2_L7 (count)	FR2A3_L7 (count)	entrance_total	FR2B1_L7 (count)	FR2B2_L7 (count)	FR2B3_L7 (count)	mid_total	FR2C1_L7 (count)	FR2C2_L7 (count)	FR2C3_L7 (count)	inn_total	entr_relAb (%)	mid_relAb (%)	inn_relAb (%)	AclB	AcsB	HbsC	HbsT	Mcr	RbcL	CARB-FIX		CooS	CoxL	CO-OX		NiFe.G1	NiFe.G2	NiFe.G3	H2-OX		McrA	METHANOGENESIS		MmoA	PmoA	METHANOTROPHY
concoct.137_sub	MAG_seacave_1	Sediment/SW	GENERALIST	53.73	7.51	2325673	4.32844e+06	2840	5285.69	d__Bacteria;p__Pseudomonadota;c__Alphaproteobacteria;o__Rhizobiales;f__Methyloligellaceae;g__MnTg02;s__	0	10027	14798	30750	55575	35444	38190	14985	88619	3033	1773	2901	7707	0.0828511	0.521505	0.0665632	0	0	0	0	0	0	0		0	0	0		0	0	0	0		0	0		0	0	0
concoct.58_sub	MAG_seacave_10	Sediment/SW	GENERALIST	56.14	7.55	2343373	4.17416e+06	2655	4729.25	d__Bacteria;p__Actinomycetota;c__Acidimicrobiia;o__UBA5794;f__UBA5794;g__SZUA-442;s__	0	11576	12961	14329	38866	12576	9084	26285	47945	27603	22117	30329	80049	0.0579414	0.282147	0.69136	0	0	0	0	0	0	0		0	1	1		0	0	1	1		0	0		0	0	0
SemiBin2_475_sub	MAG_seacave_100	Sediment/SW	GENERALIST	74.24	3.28	2888964	3.89138e+06	3153	4247.04	d__Bacteria;p__Actinomycetota;c__Acidimicrobiia;o__Acidimicrobiales;f__Microtrichaceae;g__JAAEPF01;s__	0	21081	22091	19140	62312	14422	12679	19553	46654	17959	20671	20570	59200	0.0928946	0.27455	0.511294	0	0	0	0	0	0	0		0	0	0		1	0	0	1		0	0		0	0	0
SemiBin2_48_sub	MAG_seacave_101	Sediment/SW	GENERALIST	52.14	5.24	2788929	5.34892e+06	3076	5899.5	d__Bacteria;p__Myxococcota_A;c__UBA9160;o__UBA9160;f__UBA6930;g__;s__	0	7236	8030	15435	30701	15281	10248	23581	49110	27464	12304	27910	67678	0.045769	0.289003	0.584516	0	0	0	0	0	0	0		0	0	0		0	0	1	1		0	0		0	0	0
SemiBin2_5	MAG_seacave_102	Sediment/SW	GENERALIST	90.59	7.96	3529452	3.89607e+06	3520	3885.64	d__Bacteria;p__Pseudomonadota;c__Gammaproteobacteria;o__Woeseiales;f__Woeseiaceae;g__JAACFB01;s__	0	41149	44119	48415	133683	41256	26297	37782	105335	36265	16898	41691	94854	0.199294	0.619876	0.819227	0	0	0	0	0	0	0		0	0	0		0	0	0	0		0	0		0	0	0
SemiBin2_524	MAG_seacave_104	Sediment/SW	GENERALIST	99.77	3.82	3729476	3.73807e+06	3721	3729.58	d__Bacteria;p__Pseudomonadota;c__Alphaproteobacteria;o__Rhizobiales;f__Rhizobiaceae;g__JAALLB01;s__	0	33521	41882	69761	145164	62096	30396	34762	127254	32848	14871	35963	83682	0.21641	0.748864	0.722738	0	0	0	0	0	0	0		0	0	0		0	0	0	0		0	0		0	0	0
SemiBin2_539	MAG_seacave_105	Sediment/SW	GENERALIST	55.73	4.38	921304	1.65316e+06	1131	2029.43	d__Bacteria;p__Pseudomonadota;c__Gammaproteobacteria;o__UBA4575;f__UBA4575;g__;s__	0	4903	6847	33093	44843	40899	33771	19092	93762	10368	5282	9212	24862	0.0668519	0.551771	0.214726	0	0	0	0	0	0	0		0	0	0		0	0	0	0		0	0		0	0	0
SemiBin2_58	MAG_seacave_106	Sediment/SW	GENERALIST	60.8	3.99	4865896	8.00312e+06	5216	8578.95	d__Bacteria;p__Actinomycetota;c__Acidimicrobiia;o__Acidimicrobiales;f__SZUA-35;g__JAHELU01;s__	0	25793	16467	39744	82004	43820	94159	53471	191450	17854	8376	12064	38294	0.122251	1.12665	0.330734	0	0	0	0	0	0	0		0	1	1		0	0	1	1		0	0		0	0	0
SemiBin2_581	MAG_seacave_107	Sediment/SW	GENERALIST	88.25	1.47	2506405	2.84012e+06	2524	2860.06	d__Bacteria;p__Pseudomonadota;c__Gammaproteobacteria;o__GCA-2729495;f__GCA-2729495;g__J054;s__	0	34061	39517	48171	121749	41338	29983	63432	134753	71881	46538	70962	189381	0.181503	0.792995	1.63563	0	0	0	0	0	0	0		0	0	0		0	0	0	0		0	0		0	0	0
SemiBin2_60_sub	MAG_seacave_109	Sediment/SW	GENERALIST	52.26	8.25	2785143	5.3294e+06	3059	5853.43	d__Bacteria;p__Pseudomonadota;c__Gammaproteobacteria;o__Woeseiales;f__Woeseiaceae;g__SZUA-117;s__	0	11947	11843	19414	43204	20672	13355	39198	73225	54253	28020	49816	132089	0.0644085	0.430915	1.14082	0	0	0	0	0	0	0		0	0	0		0	0	0	0		0	0		0	0	0
metabat2.106923	MAG_seacave_11	Sediment/SW	GENERALIST	97.91	3.34	5712355	5.83429e+06	5690	5811.46	d__Bacteria;p__Pseudomonadota;c__Gammaproteobacteria;o__Pseudomonadales;f__HTCC2089;g__;s__	0	16607	20104	79953	116664	109689	70151	74682	254522	68111	34345	75711	178167	0.173922	1.49781	1.53878	0	0	0	0	0	0	0		0	0	0		0	0	0	0		0	0		0	0	0
SemiBin2_65_sub	MAG_seacave_110	Sediment/SW	GENERALIST	51.4	8.29	2289483	4.45425e+06	2801	5449.42	d__Bacteria;p__Actinomycetota;c__Acidimicrobiia;o__;f__;g__;s__	0	1786	2481	9405	13672	11756	7829	15235	34820	18524	9023	20249	47796	0.0203822	0.204909	0.4128	0	0	0	0	0	0	0		0	0	0		0	0	0	0		0	0		0	0	0
SemiBin2_7_sub	MAG_seacave_111	Sediment/SW	GENERALIST	97.28	6.56	6203743	6.3772e+06	6196	6369.24	d__Bacteria;p__Pseudomonadota;c__Gammaproteobacteria;o__Pseudomonadales;f__;g__;s__	0	25551	30144	123050	178745	171592	146011	92805	410408	46801	19948	47477	114226	0.266473	2.41517	0.986537	0	0	0	0	0	0	0		0	0	0		0	0	0	0		0	0		0	0	0
SemiBin2_79_sub	MAG_seacave_113	Sediment/SW	GENERALIST	52.08	5.62	3409931	6.54749e+06	3783	7263.82	d__Bacteria;p__Myxococcota_A;c__UBA9160;o__UBA9160;f__SMWR01;g__;s__	0	7892	10254	20165	38311	22035	14188	35796	72019	39169	23997	41492	104658	0.057114	0.423817	0.903901	0	0	0	0	0	0	0		0	0	0		0	0	0	0		0	0		0	0	0
SemiBin2_91	MAG_seacave_116	Sediment/SW	GENERALIST	96.14	4.08	3641578	3.78779e+06	3483	3622.84	d__Bacteria;p__Pseudomonadota;c__Gammaproteobacteria;o__GCA-2729495;f__GCA-2729495;g__SMWD01;s__	0	6744	8781	32207	47732	35950	22016	84342	142308	105746	50454	97990	254190	0.0711588	0.837454	2.19537	0	0	0	0	0	0	0		0	0	0		1	0	0	1		0	0		0	0	0
SemiBin2_93_sub	MAG_seacave_117	Sediment/SW	GENERALIST	82.56	2.21	3484334	4.22037e+06	3760	4554.26	d__Bacteria;p__Pseudomonadota;c__Alphaproteobacteria;o__Rhodobacterales;f__Rhodobacteraceae;g__Ruegeria;s__	0	55223	59872	41820	156915	25889	19765	26174	71828	24401	25377	27932	77710	0.233929	0.422693	0.671159	0	0	0	0	0	0	0		0	1	1		0	0	0	0		0	0		0	0	0
vamb.S1C10035_sub	MAG_seacave_118	Sediment/SW	GENERALIST	83.35	9.19	3303180	3.96302e+06	3161	3792.44	d__Bacteria;p__Pseudomonadota;c__Gammaproteobacteria;o__Woeseiales;f__Woeseiaceae;g__JAACFE01;s__	0	3194	3204	21117	27515	22185	14923	71984	109092	89776	48197	81502	219475	0.0410193	0.641985	1.89554	0	0	0	0	0	1	1		0	0	0		1	0	0	1		0	0		0	0	0
vamb.S1C12590	MAG_seacave_120	Sediment/SW	GENERALIST	96.1	0.29	3767920	3.92083e+06	3121	3247.66	d__Bacteria;p__Verrucomicrobiota;c__Verrucomicrobiae;o__Verrucomicrobiales;f__Akkermansiaceae;g__SW10;s__SW10 sp002420315	0	3256	7954	8276	19486	2626	1991	1517	6134	1316	821	1270	3407	0.0290497	0.0360974	0.0294253	0	0	0	0	0	0	0		0	0	0		0	0	0	0		0	0		0	0	0
vamb.S1C16327	MAG_seacave_121	Sediment/SW	GENERALIST	85.53	1.49	3316414	3.87749e+06	3115	3642	d__Bacteria;p__Pseudomonadota;c__Gammaproteobacteria;o__Woeseiales;f__Woeseiaceae;g__JAACFB01;s__	0	28529	31866	72028	132423	78421	47232	62675	188328	63227	31811	65229	160267	0.197416	1.10827	1.38418	0	0	0	0	0	0	0		0	0	0		0	0	0	0		0	0		0	0	0
metabat2.152742	MAG_seacave_13	Sediment/SW	GENERALIST	79.59	1.67	1580536	1.98585e+06	1531	1923.61	d__Bacteria;p__Bacteroidota;c__Bacteroidia;o__Flavobacteriales;f__Flavobacteriaceae;g__UBA3537;s__UBA3537 sp002684355	0	970	4501	4890	10361	1943	1193	1115	4251	950	709	885	2544	0.0154462	0.0250163	0.0219718	0	0	0	0	0	0	0		0	0	0		0	0	0	0		0	0		0	0	0
metabat2.29285	MAG_seacave_18	Sediment/SW	GENERALIST	63.07	4.35	3091445	4.90161e+06	3365	5335.34	d__Bacteria;p__Actinomycetota;c__Acidimicrobiia;o__Acidimicrobiales;f__Ilumatobacteraceae;g__;s__	0	11279	12550	16927	40756	12702	10328	30621	53651	33482	40468	35232	109182	0.060759	0.315725	0.942974	0	0	0	0	0	0	0		0	0	0		0	0	1	1		0	0		0	0	0
metabat2.57585_sub	MAG_seacave_25	Sediment/SW	GENERALIST	86.87	0.98	3592773	4.1358e+06	3737	4301.83	d__Bacteria;p__Pseudomonadota;c__Alphaproteobacteria;o__Rhizobiales;f__CAJQND01;g__CAJQND01;s__	0	57935	69084	43151	170170	24990	18425	32002	75417	32674	37299	34076	104049	0.253689	0.443814	0.898642	0	0	0	0	0	0	0		0	0	0		0	0	0	0		0	0		0	0	0
SemiBin2_106	MAG_seacave_29	Sediment/SW	GENERALIST	84.13	5.19	5192535	6.17204e+06	4841	5754.19	d__Bacteria;p__Planctomycetota;c__Planctomycetia;o__Pirellulales;f__Pirellulaceae;g__CAJQPP01;s__	0	12987	23149	39754	75890	42218	28514	56923	127655	61893	48358	67491	177742	0.113137	0.751224	1.53511	0	0	0	0	0	0	0		0	0	0		0	0	0	0		0	0		0	0	0
SemiBin2_12	MAG_seacave_30	Sediment/SW	GENERALIST	84.6	6.51	3402203	4.02152e+06	3631	4291.96	d__Bacteria;p__Pseudomonadota;c__Alphaproteobacteria;o__Rhodobacterales;f__Rhodobacteraceae;g__Boseongicola;s__	0	15402	20264	49824	85490	52572	29989	34195	116756	32498	16158	33212	81868	0.127448	0.687086	0.707071	0	0	0	0	0	0	0		0	0	0		0	0	0	0		0	0		0	0	0
SemiBin2_127_sub	MAG_seacave_31	Sediment/SW	GENERALIST	71.47	2.05	4106951	5.7464e+06	3794	5308.52	d__Bacteria;p__Planctomycetota;c__Planctomycetia;o__Pirellulales;f__Lacipirellulaceae;g__Bythopirellula;s__	0	19147	23501	38819	81467	33867	24071	35808	93746	34954	20878	36837	92669	0.121451	0.551677	0.800356	0	0	0	0	0	0	0		0	0	0		0	0	1	1		0	0		0	0	0
SemiBin2_134	MAG_seacave_32	Sediment/SW	GENERALIST	91.14	2.66	4385662	4.81201e+06	4387	4813.47	d__Bacteria;p__Actinomycetota;c__Acidimicrobiia;o__Acidimicrobiales;f__SHLQ01;g__JABDJW01;s__	0	31579	34000	61708	127287	58105	38042	57804	153951	63025	26756	62048	151829	0.189759	0.905971	1.3113	0	0	0	0	0	0	0		0	0	0		0	0	0	0		0	0		0	0	0
SemiBin2_144	MAG_seacave_33	Sediment/SW	GENERALIST	96.73	3.57	6059009	6.26384e+06	6044	6248.32	d__Bacteria;p__Pseudomonadota;c__Alphaproteobacteria;o__Rhizobiales;f__Hyphomicrobiaceae;g__GCA-2689605;s__	0	42694	48426	44972	136092	30692	22937	51950	105579	53800	190695	57329	301824	0.202886	0.621311	2.60677	0	0	0	0	0	0	0		0	1	1		0	0	0	0		0	0		0	0	0
SemiBin2_159_sub	MAG_seacave_37	Sediment/SW	GENERALIST	89.45	1.91	4253274	4.75492e+06	4096	4579.09	d__Bacteria;p__Pseudomonadota;c__Gammaproteobacteria;o__Woeseiales;f__Woeseiaceae;g__SZUA-117;s__	0	26919	29626	110793	167338	102564	62627	84414	249605	91731	44460	68953	205144	0.249467	1.46888	1.77177	0	0	0	0	0	0	0		0	0	0		1	0	0	1		0	0		0	0	0
SemiBin2_174	MAG_seacave_38	Sediment/SW	GENERALIST	84.51	4.15	6500980	7.69256e+06	5495	6502.19	d__Bacteria;p__Planctomycetota;c__Planctomycetia;o__Pirellulales;f__Pirellulaceae;g__Rubripirellula;s__	0	116308	114507	76493	307308	46605	39146	38900	124651	33892	44600	40518	119010	0.458134	0.733546	1.02786	0	0	0	0	0	0	0		0	0	0		0	0	2	2		0	0		0	0	0
SemiBin2_178	MAG_seacave_40	Sediment/SW	GENERALIST	89.8	2.3	3536659	3.93837e+06	3653	4067.93	d__Bacteria;p__Pseudomonadota;c__Alphaproteobacteria;o__Rhizobiales;f__Methyloligellaceae;g__;s__	0	44180	46421	71306	161907	60972	56953	64343	182268	61678	36291	62996	160965	0.241371	1.07261	1.39021	0	0	0	0	0	0	0		0	0	0		0	0	0	0		0	0		0	0	0
SemiBin2_201_sub	MAG_seacave_44	Sediment/SW	GENERALIST	55.82	2.19	1674799	3.00036e+06	2017	3613.4	d__Bacteria;p__Actinomycetota;c__Thermoleophilia;o__Miltoncostaeales;f__Miltoncostaeaceae;g__;s__	0	10005	7839	10539	28383	6863	6208	13867	26938	15470	13335	14715	43520	0.0423133	0.158525	0.37587	0	0	0	0	0	0	0		0	0	0		0	0	0	0		0	0		0	0	0
SemiBin2_209_sub	MAG_seacave_45	Sediment/SW	GENERALIST	92.99	5.69	6034126	6.48901e+06	5875	6317.88	d__Bacteria;p__Pseudomonadota;c__Alphaproteobacteria;o__Rhizobiales;f__Hyphomicrobiaceae;g__CAJQQK01;s__	0	143684	142367	128761	414812	94175	66406	119824	280405	121998	99607	129688	351293	0.618401	1.65013	3.03402	0	0	0	0	0	0	0		0	0	0		0	0	0	0		0	0		0	0	0
SemiBin2_216	MAG_seacave_47	Sediment/SW	GENERALIST	72.67	3.63	3072337	4.22779e+06	3323	4572.73	d__Bacteria;p__Pseudomonadota;c__Gammaproteobacteria;o__UBA6522;f__UBA6522;g__JAHEKF01;s__	0	4876	5090	26923	36889	28883	17046	45360	91289	58121	30125	55885	144131	0.0549941	0.537218	1.24482	0	0	0	0	0	0	0		0	0	0		0	0	0	0		0	0		0	0	0
SemiBin2_217	MAG_seacave_48	Sediment/SW	GENERALIST	84.35	4.78	4364083	5.17378e+06	4323	5125.07	d__Bacteria;p__Gemmatimonadota;c__Gemmatimonadetes;o__Longimicrobiales;f__UBA6960;g__JAHEKK01;s__	0	11393	12199	32498	56090	39073	23924	41847	104844	48227	24883	53612	126722	0.0836189	0.616986	1.09446	0	0	0	0	0	0	0		0	0	0		0	0	0	0		0	0		0	0	0
SemiBin2_228	MAG_seacave_50	Sediment/SW	GENERALIST	93.63	0.6	3800623	4.05919e+06	3793	4051.05	d__Bacteria;p__Pseudomonadota;c__Alphaproteobacteria;o__Rhizobiales;f__Rhizobiaceae;g__R2A130;s__	0	51500	63330	36181	151011	21753	16354	22353	60460	21213	51713	23208	96134	0.225127	0.355795	0.830282	0	0	0	0	0	0	0		0	1	1		0	0	0	0		0	0		0	0	0
SemiBin2_235	MAG_seacave_51	Sediment/SW	GENERALIST	99.26	4.34	4288261	4.32023e+06	4280	4311.91	d__Bacteria;p__Pseudomonadota;c__Alphaproteobacteria;o__Rhizobiales;f__Aestuariivirgaceae;g__Anderseniella;s__	0	320596	377215	345613	1043424	231748	146207	277970	655925	302045	132769	286798	721612	1.55553	3.85999	6.23236	0	0	0	0	0	0	0		0	0	0		0	0	0	0		0	0		0	0	0
SemiBin2_239	MAG_seacave_53	Sediment/SW	GENERALIST	62.41	1.15	2471291	3.95977e+06	2738	4387.12	d__Bacteria;p__Pseudomonadota;c__Gammaproteobacteria;o__XN24;f__XN24;g__;s__	0	3650	3977	12210	19837	12407	8531	22860	43798	26258	14456	27395	68109	0.029573	0.257743	0.588238	0	0	0	0	0	0	0		0	0	0		1	0	0	1		0	0		0	0	0
SemiBin2_240_sub	MAG_seacave_54	Sediment/SW	GENERALIST	77.42	2.96	4026726	5.20114e+06	4346	5613.54	d__Bacteria;p__Pseudomonadota;c__Alphaproteobacteria;o__Rhizobiales;f__JAJFHB01;g__;s__	0	14048	16364	52949	83361	54990	110414	59430	224834	28258	13830	17055	59143	0.124274	1.3231	0.510801	0	0	0	0	0	0	0		0	0	0		0	0	0	0		0	0		0	0	0
SemiBin2_241	MAG_seacave_55	Sediment/SW	GENERALIST	79.87	1.83	3178201	3.97922e+06	3371	4220.61	d__Bacteria;p__Pseudomonadota;c__Alphaproteobacteria;o__Rhizobiales;f__Rhizobiaceae;g__;s__	0	15386	18807	15712	49905	12111	9143	24228	45482	25426	76032	27703	129161	0.0743983	0.267653	1.11553	0	0	0	0	0	0	0		0	1	1		0	0	0	0		0	0		0	0	0
SemiBin2_273_sub	MAG_seacave_59	Sediment/SW	GENERALIST	76.49	6.17	4129453	5.39868e+06	4514	5901.43	d__Bacteria;p__Pseudomonadota;c__Alphaproteobacteria;o__Rhizobiales;f__Rhizobiaceae;g__;s__	0	19047	20297	36859	76203	39156	23500	35004	97660	39475	16825	38105	94405	0.113603	0.57471	0.815349	0	0	0	0	0	0	0		0	0	0		0	0	0	0		0	0		0	1	1
SemiBin2_276	MAG_seacave_60	Sediment/SW	GENERALIST	86.65	2.89	2820624	3.25519e+06	2863	3304.1	d__Bacteria;p__Bacteroidota;c__Bacteroidia;o__Flavobacteriales;f__Flavobacteriaceae;g__JAHEJJ01;s__	0	6031	12862	28333	47226	30336	16990	37272	84598	52816	36048	49027	137891	0.0704044	0.497842	1.19093	0	0	0	0	0	0	0		0	0	0		0	0	1	1		0	0		0	0	0
SemiBin2_278	MAG_seacave_61	Sediment/SW	GENERALIST	94.55	0.86	3605436	3.81326e+06	3369	3563.19	d__Bacteria;p__Bacteroidota;c__Bacteroidia;o__Flavobacteriales;f__Flavobacteriaceae;g__Lutimonas;s__	0	45510	98534	80155	224199	57640	41762	59347	158749	62828	43039	79635	185502	0.334235	0.934206	1.60213	0	0	0	0	0	0	0		0	1	1		1	0	1	2		0	0		0	0	0
SemiBin2_303_sub	MAG_seacave_66	Sediment/SW	GENERALIST	58.23	9.57	2568153	4.41036e+06	3026	5196.63	d__Bacteria;p__Pseudomonadota;c__Alphaproteobacteria;o__Rhodobacterales;f__Rhodobacteraceae;g__Boseongicola;s__	0	14253	17224	24157	55634	26015	16894	15547	58456	13577	6886	12244	32707	0.0829391	0.344002	0.282481	0	0	0	0	0	0	0		0	1	1		0	0	0	0		0	0		0	0	0
SemiBin2_312	MAG_seacave_67	Sediment/SW	GENERALIST	91.42	1.72	2445785	2.67533e+06	2605	2849.49	d__Bacteria;p__Actinomycetota;c__Acidimicrobiia;o__UBA5794;f__UBA5794;g__;s__	0	26975	28184	28913	84072	21359	15264	38081	74704	38258	18143	43794	100195	0.125334	0.439618	0.865356	0	0	0	0	0	0	0		0	1	1		0	0	1	1		0	0		0	0	0
concoct.284	MAG_seacave_7	Sediment/SW	GENERALIST	84.07	5	6623768	7.87887e+06	6263	7449.74	d__Bacteria;p__Verrucomicrobiota;c__Verrucomicrobiae;o__Verrucomicrobiales;f__DEV007;g__;s__	0	62718	61502	36908	161128	20313	15836	32721	68870	31465	77802	34662	143929	0.240209	0.405286	1.24307	0	0	0	0	0	0	0		0	0	0		0	0	0	0		0	0		0	0	0
SemiBin2_334	MAG_seacave_70	Sediment/SW	GENERALIST	86.27	5.23	2946805	3.41579e+06	3009	3487.89	d__Bacteria;p__Pseudomonadota;c__Gammaproteobacteria;o__Woeseiales;f__Woeseiaceae;g__JAACFB01;s__	6	76310	87829	80159	244298	55951	38279	59645	153875	60998	29088	76284	166370	0.364199	0.905524	1.43689	0	0	0	0	0	0	0		0	0	0		0	0	0	0		0	0		0	0	0
SemiBin2_335_sub	MAG_seacave_71	Sediment/SW	GENERALIST	50.51	4.29	1601614	3.17088e+06	1843	3648.78	d__Bacteria;p__Actinomycetota;c__Thermoleophilia;o__Solirubrobacterales;f__70-9;g__;s__	0	11042	8492	20488	40022	13034	17100	7395	37529	4368	5738	4179	14285	0.0596647	0.220851	0.123375	0	0	0	0	0	0	0		0	0	0		0	0	0	0		0	0		0	0	0
SemiBin2_348_sub	MAG_seacave_75	Sediment/SW	GENERALIST	63.98	5.11	3839615	6.00127e+06	3684	5758.05	d__Bacteria;p__Planctomycetota;c__Planctomycetia;o__Pirellulales;f__Lacipirellulaceae;g__Aeoliella;s__	0	14538	17557	42177	74272	48299	36052	19099	103450	13135	7460	14006	34601	0.110725	0.608783	0.298839	0	0	0	0	0	0	0		0	0	0		0	0	0	0		0	0		0	0	0
SemiBin2_353_sub	MAG_seacave_76	Sediment/SW	GENERALIST	85.93	5.31	4254484	4.9511e+06	4437	5163.51	d__Bacteria;p__Pseudomonadota;c__Alphaproteobacteria;o__Rhizobiales;f__Methyloligellaceae;g__JAKSBI01;s__	0	43837	41128	108564	193529	116023	98038	39323	253384	12898	6102	12235	31235	0.288513	1.49111	0.269768	0	0	0	0	0	1	1		0	0	0		0	0	0	0		0	0		0	0	0
SemiBin2_357	MAG_seacave_77	Sediment/SW	GENERALIST	84.15	6.48	2703929	3.21323e+06	2765	3285.8	d__Bacteria;p__Pseudomonadota;c__Gammaproteobacteria;o__GCA-2729495;f__GCA-2729495;g__GCA-2729495;s__	0	12496	14796	18229	45521	16100	11419	25889	53408	32348	20022	31373	83743	0.0678626	0.314295	0.723264	0	0	0	0	0	0	0		0	0	0		0	0	0	0		0	0		0	0	0
SemiBin2_36	MAG_seacave_78	Sediment/SW	GENERALIST	80.88	9.59	3594916	4.44475e+06	3485	4308.85	d__Bacteria;p__Pseudomonadota;c__Gammaproteobacteria;o__Woeseiales;f__Woeseiaceae;g__UBA1847;s__	0	4758	5544	54719	65021	72627	47364	65488	185479	74385	38932	66695	180012	0.0969332	1.09151	1.55471	0	0	0	0	0	0	0		0	0	0		1	0	0	1		0	0		0	0	0
SemiBin2_364_sub	MAG_seacave_81	Sediment/SW	GENERALIST	57.35	1.23	3826892	6.67287e+06	4002	6978.2	d__Bacteria;p__Pseudomonadota;c__Alphaproteobacteria;o__Geminicoccales;f__Geminicoccaceae;g__;s__	0	66845	52173	71957	190975	65932	185609	135032	386573	47620	13760	77839	139219	0.284705	2.27491	1.20239	0	0	0	0	0	0	0		0	0	0		0	0	1	1		0	0		0	0	0
SemiBin2_382_sub	MAG_seacave_82	Sediment/SW	GENERALIST	54.77	3.33	1809119	3.30312e+06	2050	3742.92	d__Bacteria;p__Actinomycetota;c__Acidimicrobiia;o__UBA5794;f__UBA5794;g__SZUA-442;s__	0	4577	5852	10715	21144	11318	7900	34090	53308	37590	18833	42634	99057	0.0315214	0.313707	0.855527	0	0	0	0	0	0	0		0	0	0		0	0	0	0		0	0		0	0	0
SemiBin2_396	MAG_seacave_84	Sediment/SW	GENERALIST	81.15	1.08	2610914	3.21739e+06	2761	3402.34	d__Bacteria;p__Actinomycetota;c__Acidimicrobiia;o__UBA5794;f__SHLN01;g__SHLN01;s__	0	1635	2373	10641	14649	16243	11918	41838	69999	47467	19870	54548	121885	0.0218387	0.41193	1.05269	0	0	0	0	0	0	0		0	1	1		0	0	1	1		0	0		0	0	0
SemiBin2_406	MAG_seacave_87	Sediment/SW	GENERALIST	71.62	4.87	2432991	3.39708e+06	2769	3866.24	d__Bacteria;p__Actinomycetota;c__Acidimicrobiia;o__UBA5794;f__UBA5794;g__;s__	0	6154	8171	13282	27607	12492	10162	26589	49243	28800	15142	31216	75158	0.0411565	0.289785	0.649118	0	0	0	0	0	0	0		0	1	1		0	0	1	1		0	0		0	0	0
SemiBin2_411	MAG_seacave_88	Sediment/SW	GENERALIST	91.94	2.12	4244135	4.6162e+06	4235	4606.26	d__Bacteria;p__Actinomycetota;c__Acidimicrobiia;o__Acidimicrobiales;f__SHLQ01;g__SHLQ01;s__	0	9800	10575	72262	92637	90243	65979	44032	200254	31099	12938	30802	74839	0.138103	1.17845	0.646363	0	0	0	0	0	0	0		0	1	1		0	0	1	1		0	0		0	0	0
SemiBin2_42_sub	MAG_seacave_89	Sediment/SW	GENERALIST	57.38	3.37	2019230	3.51905e+06	2294	3997.91	d__Bacteria;p__Pseudomonadota;c__Gammaproteobacteria;o__DSM-19610;f__DSM-19610;g__Thiogranum;s__	0	1236	1899	5409	8544	5864	3088	18107	27059	23993	28684	25399	78076	0.0127374	0.159237	0.67432	0	0	0	0	0	0	0		0	0	0		2	0	1	3		0	0		0	0	0
concoct.40_sub	MAG_seacave_9	Sediment/SW	GENERALIST	61.04	8.35	5866654	9.61116e+06	6000	9829.62	d__Bacteria;p__Actinomycetota;c__Acidimicrobiia;o__Acidimicrobiales;f__SZUA-35;g__CADEDH01;s__	6	123557	102455	121060	347072	109561	97410	167095	374066	104613	39217	66645	210475	0.517414	2.2013	1.81781	0	0	0	0	0	0	0		0	1	1		0	0	1	1		0	0		0	0	0
SemiBin2_421	MAG_seacave_90	Sediment/SW	GENERALIST	61.13	6.15	2171892	3.55291e+06	2398	3922.79	d__Bacteria;p__Pseudomonadota;c__Gammaproteobacteria;o__GCA-2729495;f__GCA-2729495;g__;s__	0	5890	7491	14943	28324	17270	11777	16369	45416	17800	9667	17416	44883	0.0422254	0.267264	0.387642	0	0	0	0	0	0	0		0	0	0		0	0	0	0		0	0		0	0	0
SemiBin2_427	MAG_seacave_91	Sediment/SW	GENERALIST	92.97	0.43	2348605	2.5262e+06	2353	2530.92	d__Bacteria;p__Pseudomonadota;c__Gammaproteobacteria;o__AqS2;f__AqS2;g__JAHRAH01;s__	3796	173161	325896	496940	995997	1091044	787619	607576	2486239	491163	1018018	519927	2029108	1.48483	14.631	17.5248	0	0	0	0	0	0	0		0	0	0		0	0	0	0		0	0		0	0	0
SemiBin2_444_sub	MAG_seacave_94	Sediment/SW	GENERALIST	71.43	4.73	3953105	5.53424e+06	4331	6063.28	d__Bacteria;p__Pseudomonadota;c__Gammaproteobacteria;o__Arenicellales;f__LS-SOB;g__VYFG01;s__	0	9197	13083	25015	47295	27087	17258	33923	78268	46984	28412	42640	118036	0.0705073	0.460592	1.01944	0	0	0	0	0	0	0		0	0	0		0	0	0	0		0	0		0	0	0
SemiBin2_446_sub	MAG_seacave_95	Sediment/SW	GENERALIST	84.77	8.01	3883321	4.58101e+06	3873	4568.83	d__Bacteria;p__Pseudomonadota;c__Gammaproteobacteria;o__Woeseiales;f__Woeseiaceae;g__UBA1847;s__	0	13281	14186	93673	121140	125335	89776	94201	309312	91723	48603	87628	227954	0.180595	1.82024	1.96877	0	0	0	0	0	0	0		0	0	0		0	0	0	0		0	0		0	0	0
SemiBin2_469	MAG_seacave_99	Sediment/SW	GENERALIST	78.82	5.22	3934953	4.99233e+06	4161	5279.12	d__Bacteria;p__Actinomycetota;c__Acidimicrobiia;o__Acidimicrobiales;f__UBA8592;g__;s__	0	27507	28540	47033	103080	31500	21489	37588	90577	36205	18714	41606	96525	0.153671	0.533028	0.833659	0	0	0	0	0	0	0		0	0	0		0	0	0	0		0	0		0	0	0
																																	2				13					25			0				1
SemiBin2_586_sub	MAG_seacave_108	Sediment/SW	INTERMEDIATE	54.86	1.5	834233	1.52066e+06	985	1795.48	d__Bacteria;p__Cyanobacteriota;c__Vampirovibrionia;o__;f__;g__;s__	0	14838	33567	14154	62559	2696	1775	1473	5944	1162	2841	1242	5245	0.0932629	0.0349793	0.0452996	0	0	0	0	0	1	1		0	0	0		0	0	0	0		0	0		0	0	0
metabat2.177226	MAG_seacave_15	Sediment/SW	INTERMEDIATE	72.48	0.33	1592551	2.19723e+06	1594	2199.23	d__Bacteria;p__Bacteroidota;c__Bacteroidia;o__Flavobacteriales;f__Flavobacteriaceae;g__Patiriisocius;s__	0	854	3918	3815	8587	947	699	359	2005	328	332	270	930	0.0128015	0.011799	0.00803215	0	0	0	0	0	0	0		0	0	0		0	0	0	0		0	0		0	0	0
metabat2.31608	MAG_seacave_19	Sediment/SW	INTERMEDIATE	90.66	8.53	6010641	6.62987e+06	5906	6514.45	d__Bacteria;p__Pseudomonadota;c__Alphaproteobacteria;o__Geminicoccales;f__Geminicoccaceae;g__;s__	0	25385	24512	160178	210075	278151	234084	99019	611254	26187	11188	20524	57899	0.313179	3.59711	0.500057	0	0	0	0	0	0	0		0	0	0		0	0	2	2		0	0		0	0	0
metabat2.46003_sub	MAG_seacave_20	Sediment/SW	INTERMEDIATE	54.05	8.44	3669381	6.78886e+06	4207	7783.53	d__Bacteria;p__Pseudomonadota;c__Gammaproteobacteria;o__Pseudomonadales;f__;g__;s__	0	8637	15469	56280	80386	66238	54116	23880	144234	6160	3547	6167	15874	0.119839	0.848788	0.137099	0	0	0	0	0	0	0		0	0	0		0	0	0	0		0	0		0	0	0
metabat2.47169_sub	MAG_seacave_21	Sediment/SW	INTERMEDIATE	60.92	5.51	968818	1.59031e+06	1245	2043.66	d__Bacteria;p__Cyanobacteriota;c__Cyanobacteriia;o__;f__;g__;s__	0	20973	42236	16547	79756	1717	1588	1480	4785	2009	11963	1925	15897	0.1189	0.0281588	0.137298	0	0	0	0	0	1	1		0	0	0		0	0	0	0		0	0		0	0	0
metabat2.53297	MAG_seacave_23	Sediment/SW	INTERMEDIATE	57.27	0.59	967174	1.6888e+06	1098	1917.23	d__Bacteria;p__Desulfobacterota_D;c__UBA1144;o__;f__;g__;s__	0	8434	25914	48779	83127	56543	46849	15441	118833	3784	2091	5863	11738	0.123926	0.699309	0.101378	0	0	0	0	0	0	0		0	0	0		0	0	0	0		0	0		0	0	0
SemiBin2_146	MAG_seacave_34	Sediment/SW	INTERMEDIATE	88.21	4.58	5600971	6.34959e+06	5847	6628.5	d__Bacteria;p__Pseudomonadota;c__Alphaproteobacteria;o__Rhizobiales;f__Hyphomicrobiaceae;g__GCA-2689605;s__	0	34890	52512	135567	222969	180501	255235	108052	543788	18842	15317	17775	51934	0.332402	3.20008	0.448539	0	0	0	0	0	0	0		0	0	0		0	0	0	0		0	0		0	0	0
SemiBin2_182_sub	MAG_seacave_41	Sediment/SW	INTERMEDIATE	82.99	5.36	5098827	6.14391e+06	5464	6583.93	d__Bacteria;p__Pseudomonadota;c__Alphaproteobacteria;o__Geminicoccales;f__Geminicoccaceae;g__;s__	0	32093	58919	127622	218634	91030	58155	28742	177927	10286	4637	6447	21370	0.325939	1.04706	0.184567	0	0	0	0	0	0	0		0	0	0		0	0	2	2		0	0		0	0	0
concoct.279_sub	MAG_seacave_6	Sediment/SW	INTERMEDIATE	55.85	7.74	2865361	5.13046e+06	4053	7256.94	d__Bacteria;p__Desulfobacterota;c__Desulfobulbia;o__;f__;g__;s__	4	8690	14336	19222	42248	19135	16516	33231	68882	35325	115109	35990	186424	0.0629832	0.405357	1.61009	0	2	0	0	0	0	2		5	1	6		0	0	0	0		0	0		0	0	0
SemiBin2_344	MAG_seacave_74	Sediment/SW	INTERMEDIATE	63.73	1.54	2144196	3.3645e+06	2299	3607.41	d__Bacteria;p__Pseudomonadota;c__Gammaproteobacteria;o__Woeseiales;f__Woeseiaceae;g__UBA1847;s__	0	3986	4755	22495	31236	29787	17438	122454	169679	172495	102512	176621	451628	0.0465666	0.998527	3.90058	0	0	0	0	0	1	1		0	0	0		1	0	1	2		0	0		0	0	0
SemiBin2_394_sub	MAG_seacave_83	Sediment/SW	INTERMEDIATE	51.44	2	2872918	5.58499e+06	2801	5445.18	d__Bacteria;p__Planctomycetota;c__Planctomycetia;o__Pirellulales;f__UBA1268;g__UBA1268;s__UBA1268 sp016776925	0	61989	69604	23208	154801	4245	3002	1314	8561	958	1925	932	3815	0.230777	0.0503798	0.0329491	0	0	0	0	0	0	0		0	0	0		0	0	0	0		0	0		0	0	0
SemiBin2_404	MAG_seacave_86	Sediment/SW	INTERMEDIATE	53.4	4.92	2380479	4.45783e+06	2755	5159.18	d__Bacteria;p__Actinomycetota;c__Thermoleophilia;o__Gaiellales;f__Gaiellaceae;g__;s__	0	2683	2079	22156	26918	33146	39290	14363	86799	5519	2213	4174	11906	0.0401293	0.510795	0.102829	0	0	0	0	0	0	0		0	0	0		0	0	2	2		0	0		0	0	0
SemiBin2_467_sub	MAG_seacave_98	Sediment/SW	INTERMEDIATE	60.62	5.65	1721114	2.83919e+06	2065	3406.47	d__Bacteria;p__Pseudomonadota;c__Alphaproteobacteria;o__Rhizobiales;f__Hyphomicrobiaceae;g__Hyphomicrobium_A;s__	0	6902	2700	23844	33446	36536	24623	7785	68944	4634	9217	4143	17994	0.0498612	0.405722	0.155409	0	0	0	0	0	0	0		0	0	0		0	0	0	0		0	0		0	0	0
																																	5				6					8			0				0
SemiBin2_510_sub	MAG_seacave_103	Sediment/SW	SPECIALIST	73.14	3.05	1166795	1.59529e+06	1321	1806.13	d__Bacteria;p__Pseudomonadota;c__Gammaproteobacteria;o__Pseudomonadales;f__Porticoccaceae;g__Porticoccus;s__Porticoccus sp002390525	0	203	863	915	1981	84	50	59	193	69	80	59	208	0.00295327	0.00113577	0.00179644	0	0	0	0	0	0	0		0	0	0		0	0	0	0		0	0		0	0	0
SemiBin2_81_sub	MAG_seacave_114	Sediment/SW	SPECIALIST	80	2.35	4833125	6.04141e+06	4941	6176.25	d__Bacteria;p__Pseudomonadota;c__Gammaproteobacteria;o__JACCYU01;f__JACCYU01;g__;s__	0	186	442	78824	79452	143967	95307	28437	267711	80	97	53	230	0.118447	1.57543	0.00198644	0	0	0	0	0	0	0		0	0	0		0	0	0	0		0	0		0	0	0
SemiBin2_86	MAG_seacave_115	Sediment/SW	SPECIALIST	54.72	5.57	3473450	6.34768e+06	3849	7033.99	d__Bacteria;p__Pseudomonadota;c__Alphaproteobacteria;o__Rhizobiales;f__Hyphomicrobiaceae;g__GCA-2689605;s__	0	101495	95357	209910	406762	276318	615202	279228	1170748	24767	12335	26400	63502	0.6064	6.88962	0.548449	0	0	0	0	0	0	0		0	0	0		0	0	0	0		0	0		0	0	0
vamb.S1C11494	MAG_seacave_119	Sediment/SW	SPECIALIST	97.01	0.46	1868823	1.92642e+06	1786	1841.05	d__Bacteria;p__Pseudomonadota;c__Gammaproteobacteria;o__AqS3;f__;g__;s__	0	5141	259231	308707	573079	44	24	45	113	71	40	66	177	0.854345	0.000664983	0.0015287	0	0	0	0	0	0	0		0	0	0		0	0	0	0		0	0		0	0	0
metabat2.135415	MAG_seacave_12	Sediment/SW	SPECIALIST	64.57	0.2	627668	972074	756	1170.82	d__Bacteria;p__Actinomycetota;c__Acidimicrobiia;o__Actinomarinales;f__Actinomarinaceae;g__Actinomarina;s__Actinomarina sp002169845	0	206	1332	1280	2818	24	13	59	96	59	60	30	149	0.00420107	0.000564941	0.00128687	0	0	0	0	0	0	0		0	0	0		0	0	0	0		0	0		0	0	0
vamb.S1C22964	MAG_seacave_122	Sediment/SW	SPECIALIST	86.69	0.67	2080511	2.39994e+06	2046	2360.13	d__Bacteria;p__Pseudomonadota;c__Gammaproteobacteria;o__Arenicellales;f__LS-SOB;g__JAHRAW01;s__	35	585032	72523	12088	669643	177	150	2944	3271	101	173	116	390	0.998303	0.0192492	0.00336832	0	0	0	0	0	0	0		0	0	0		0	0	0	0		0	0		0	0	0
vamb.S1C24871	MAG_seacave_123	Sediment/SW	SPECIALIST	97.66	6.84	2154942	2.20658e+06	2924	2994.06	d__Archaea;p__Thermoproteota;c__Nitrososphaeria;o__Nitrososphaerales;f__Nitrosopumilaceae;g__Nitrosopumilus;s__	0	21792	120449	116894	259135	25508	9836	6461	41805	3219	1953	2993	8165	0.386318	0.246014	0.0705188	0	0	0	1	0	0	1		0	0	0		0	0	0	0		0	0		0	0	0
vamb.S1C24888	MAG_seacave_124	Sediment/SW	SPECIALIST	96.34	0.06	1319674	1.36981e+06	1275	1323.44	d__Bacteria;p__Desulfobacterota_D;c__UBA1144;o__RKRQ01;f__GCA-014075295;g__GCA-014075295;s__	0	164	63695	59236	123095	179	158	102	439	99	128	104	331	0.18351	0.00258343	0.00285875	0	0	0	0	0	0	0		0	0	0		0	0	0	0		0	0		0	0	0
vamb.S1C3596	MAG_seacave_125	Sediment/SW	SPECIALIST	100	0.95	6452336	6452336	5986	5986	d__Bacteria;p__Pseudomonadota;c__Gammaproteobacteria;o__Pseudomonadales;f__Endozoicomonadaceae;g__Endozoicomonas;s__	0	16581	1085520	1247702	2349803	123	95	169	387	192	178	174	544	3.50308	0.00227742	0.00469837	0	0	0	0	0	0	0		0	0	0		0	0	0	0		0	0		0	0	0
vamb.S1C4714	MAG_seacave_126	Sediment/SW	SPECIALIST	93.93	1.43	5346700	5.69222e+06	4128	4394.76	d__Bacteria;p__Planctomycetota;c__Planctomycetia;o__Pirellulales;f__Pirellulaceae;g__Mariniblastus;s__Mariniblastus sp011087765	0	150728	267306	137877	555911	48211	32894	12273	93378	7365	3239	7434	18038	0.828751	0.549511	0.155789	0	0	0	0	0	0	0		0	0	0		0	0	0	0		0	0		0	0	0
vamb.S1C5451	MAG_seacave_127	Sediment/SW	SPECIALIST	99.61	0.01	1418758	1.42431e+06	1356	1361.31	d__Bacteria;p__Pseudomonadota;c__Alphaproteobacteria;o__;f__;g__;s__	0	499	72000	80103	152602	325	316	254	895	281	241	286	808	0.227499	0.0052669	0.00697847	0	0	0	0	0	0	0		0	0	0		0	0	0	0		0	0		0	0	0
vamb.S1C7365	MAG_seacave_128	Sediment/SW	SPECIALIST	58.49	4.52	1469889	2.51306e+06	1721	2942.38	d__Bacteria;p__Pseudomonadota;c__Gammaproteobacteria;o__Pseudomonadales;f__HTCC2089;g__UBA6733;s__	0	59013	85058	42288	186359	0	0	0	0	0	0	0	0	0.277824	0	0	0	0	0	0	0	0	0		0	0	0		0	0	0	0		0	0		0	0	0
metabat2.172147	MAG_seacave_14	Sediment/SW	SPECIALIST	98.45	0.92	2463968	2.50276e+06	2331	2367.7	d__Bacteria;p__Pseudomonadota;c__Gammaproteobacteria;o__Pseudomonadales;f__Halieaceae;g__Luminiphilus;s__	0	2895	7968	8460	19323	593	423	243	1259	197	154	169	520	0.0288067	0.00740896	0.00449109	0	0	0	0	0	0	0		0	0	0		0	0	0	0		0	0		0	0	0
metabat2.23770_sub	MAG_seacave_16	Sediment/SW	SPECIALIST	93.91	0.16	1237126	1.31735e+06	1251	1332.13	d__Bacteria;p__Bdellovibrionota;c__Bdellovibrionia;o__Bdellovibrionales;f__JACOND01;g__JACOND01;s__	0	770	61266	69918	131954	127	86	122	335	158	131	128	417	0.196717	0.00197141	0.00360151	0	0	0	0	0	0	0		0	0	0		0	0	0	0		0	0		0	0	0
metabat2.25147_sub	MAG_seacave_17	Sediment/SW	SPECIALIST	54.67	1.59	3119324	5.70573e+06	3463	6334.37	d__Bacteria;p__Pseudomonadota;c__Alphaproteobacteria;o__Geminicoccales;f__Geminicoccaceae;g__;s__	0	81468	52843	8804	143115	3865	3308	9580	16753	10108	4274	7286	21668	0.213356	0.0985881	0.18714	0	0	0	0	0	0	0		0	1	1		1	0	0	1		0	0		0	0	0
metabat2.52426_sub	MAG_seacave_22	Sediment/SW	SPECIALIST	91.03	0.69	1927696	2.11765e+06	1964	2157.53	d__Bacteria;p__Pseudomonadota;c__Gammaproteobacteria;o__AqS2;f__AqS2;g__JAHRAH01;s__	0	120	79	90560	90759	298184	129487	13917	441588	105	116	89	310	0.135303	2.59866	0.00267738	0	0	0	0	0	0	0		0	0	0		0	0	0	0		0	0		0	0	0
metabat2.53581_sub	MAG_seacave_24	Sediment/SW	SPECIALIST	96.63	2.3	2037350	2.1084e+06	2034	2104.94	d__Bacteria;p__Pseudomonadota;c__Gammaproteobacteria;o__AqS2;f__AqS2;g__JAHRAH01;s__	6	21917400	17752588	1293778	40963766	888	362	15	1265	28	5	15	48	61.0687	0.00744427	0.000414562	0	0	0	0	0	0	0		0	0	0		0	0	0	0		0	0		0	0	0
metabat2.90634	MAG_seacave_26	Sediment/SW	SPECIALIST	92.24	0.36	1983845	2.15074e+06	1930	2092.37	d__Bacteria;p__Pseudomonadota;c__Gammaproteobacteria;o__UBA4486;f__UBA4486;g__;s__	0	33330	80239	59608	173177	206	154	246	606	304	196	247	747	0.258172	0.00356619	0.00645163	0	0	0	0	0	0	0		0	0	0		0	0	0	0		0	0		0	0	0
metabat2.9744	MAG_seacave_27	Sediment/SW	SPECIALIST	91.45	0.84	1432884	1.56685e+06	1503	1643.52	d__Bacteria;p__Pseudomonadota;c__Alphaproteobacteria;o__Parvibaculales;f__RS24;g__;s__	0	1858	937882	1096495	2036235	38	41	23	102	15	5	10	30	3.03562	0.00060025	0.000259101	0	0	0	0	0	0	0		0	0	0		0	0	0	0		0	0		0	0	0
SemiBin2_104_sub	MAG_seacave_28	Sediment/SW	SPECIALIST	52.04	3.82	3947882	7.58625e+06	4427	8506.92	d__Bacteria;p__Pseudomonadota;c__Alphaproteobacteria;o__Geminicoccales;f__Geminicoccaceae;g__;s__	0	5921	8152	76330	90403	131937	109533	40416	281886	6802	3270	7687	17759	0.134773	1.65884	0.153379	0	0	0	0	0	0	0		0	1	1		0	0	0	0		0	0		0	0	0
concoct.182_sub	MAG_seacave_3	Sediment/SW	SPECIALIST	82.06	4.36	1811331	2.20733e+06	1898	2312.94	d__Bacteria;p__Pseudomonadota;c__Gammaproteobacteria;o__AqS2;f__AqS2;g__JAHRAH01;s__	0	2690	248980	227972	479642	28	12	4	44	0	0	2	2	0.71505	0.000258931	1.72734e-05	0	0	0	0	0	0	0		0	1	1		0	0	0	0		0	0		0	0	0
SemiBin2_15_sub	MAG_seacave_35	Sediment/SW	SPECIALIST	77.89	5.18	1915983	2.45986e+06	2208	2834.77	d__Bacteria;p__Desulfobacterota_D;c__UBA1144;o__RKRQ01;f__;g__;s__	0	1167	3399	30098	34664	55926	39240	15120	110286	6305	3324	7841	17470	0.051677	0.649011	0.150883	0	0	0	0	0	0	0		0	0	0		0	0	1	1		0	0		0	0	0
SemiBin2_156	MAG_seacave_36	Sediment/SW	SPECIALIST	76.72	8.49	3626547	4.72699e+06	3942	5138.16	d__Bacteria;p__Pseudomonadota;c__Alphaproteobacteria;o__Rhizobiales;f__Hyphomicrobiaceae;g__RI-29;s__	0	10181	12695	42288	65164	61165	101734	41550	204449	4649	2004	3856	10509	0.0971464	1.20314	0.0907632	0	0	0	0	0	0	0		0	0	0		0	0	0	0		0	0		0	0	0
SemiBin2_177	MAG_seacave_39	Sediment/SW	SPECIALIST	92.36	3.96	7076893	7.66229e+06	5642	6108.71	d__Bacteria;p__Planctomycetota;c__Planctomycetia;o__Pirellulales;f__Pirellulaceae;g__Rubripirellula;s__Rubripirellula sp002712845	0	384958	484243	223382	1092583	74108	51801	19097	145006	10342	5654	10783	26779	1.62882	0.853331	0.231283	0	0	0	0	0	0	0		0	0	0		0	0	0	0		0	0		0	0	0
concoct.224_sub	MAG_seacave_4	Sediment/SW	SPECIALIST	58.87	8.98	5686328	9.65913e+06	7222	12267.7	d__Bacteria;p__Pseudomonadota;c__Alphaproteobacteria;o__Geminicoccales;f__Geminicoccaceae;g__;s__	0	3216	29750	176466	209432	78828	3763	2035	84626	722	426	857	2005	0.312221	0.498007	0.0173166	0	0	0	0	0	0	0		0	2	2		0	0	0	0		0	0		0	0	0
SemiBin2_194_sub	MAG_seacave_42	Sediment/SW	SPECIALIST	58.45	6.68	1148132	1.9643e+06	1265	2164.24	d__Bacteria;p__Bacteroidota;c__Bacteroidia;o__Flavobacteriales;f__Flavobacteriaceae;g__MS024-2A;s__	0	355	3058	3476	6889	95	42	58	195	54	62	48	164	0.0102701	0.00114754	0.00141642	0	0	0	0	0	0	0		0	0	0		0	0	0	0		0	0		0	0	0
SemiBin2_200	MAG_seacave_43	Sediment/SW	SPECIALIST	80.58	2.74	1997616	2.47905e+06	1960	2432.37	d__Bacteria;p__Spirochaetota;c__Spirochaetia;o__DSM-27196;f__Salinispiraceae;g__Salinispira;s__	0	189	70221	68418	138828	14	7	18	39	24	34	25	83	0.206965	0.000229507	0.000716847	0	0	0	0	0	0	0		0	0	0		0	0	0	0		0	0		0	0	0
SemiBin2_213_sub	MAG_seacave_46	Sediment/SW	SPECIALIST	61.4	1.04	3616652	5.89031e+06	4135	6734.53	d__Bacteria;p__Pseudomonadota;c__Alphaproteobacteria;o__Geminicoccales;f__Geminicoccaceae;g__;s__	0	7245	8845	18334	34424	19670	160093	77477	257240	6198	3617	9205	19020	0.0513192	1.51381	0.16427	0	0	0	0	0	0	0		0	0	0		0	0	0	0		0	0		0	0	0
SemiBin2_225_sub	MAG_seacave_49	Sediment/SW	SPECIALIST	68.87	4.04	1986540	2.88448e+06	2280	3310.59	d__Bacteria;p__Pseudomonadota;c__Alphaproteobacteria;o__Rhodobacterales;f__Rhodobacteraceae;g__MED-G52;s__MED-G52 sp002711145	0	565	2791	3048	6404	203	109	113	425	95	168	152	415	0.00954707	0.00250104	0.00358424	0	0	0	0	0	0	0		0	1	1		0	0	0	0		0	0		0	0	0
concoct.263_sub	MAG_seacave_5	Sediment/SW	SPECIALIST	51.12	6.54	2603847	5.0936e+06	3431	6711.66	d__Bacteria;p__Pseudomonadota;c__Alphaproteobacteria;o__Rhizobiales;f__Aestuariivirgaceae;g__JABDJG01;s__	0	1468	1590	21113	24171	39708	37844	14465	92017	2068	869	1874	4811	0.0360341	0.541502	0.0415512	0	0	0	0	0	0	0		0	0	0		0	0	0	0		0	0		0	0	0
SemiBin2_236	MAG_seacave_52	Sediment/SW	SPECIALIST	59.29	2.35	1136172	1.9163e+06	1327	2238.15	d__Bacteria;p__Pseudomonadota;c__Alphaproteobacteria;o__Parvibaculales;f__RS24;g__UBA8337;s__UBA8337 sp022428185	0	171	1307	1493	2971	29	61	45	135	53	21	15	89	0.00442916	0.000794448	0.000768668	0	0	0	0	0	0	0		0	0	0		0	0	0	0		0	0		0	0	0
SemiBin2_251	MAG_seacave_56	Sediment/SW	SPECIALIST	99.97	0.85	5680560	5.68226e+06	4956	4957.49	d__Bacteria;p__Pseudomonadota;c__Gammaproteobacteria;o__Pseudomonadales;f__Endozoicomonadaceae;g__Endozoicomonas;s__	0	343446	281336	12789	637571	212	170	210	592	216	207	234	657	0.95049	0.0034838	0.00567432	0	0	0	0	0	0	0		0	0	0		1	0	0	1		0	0		0	0	0
SemiBin2_265_sub	MAG_seacave_57	Sediment/SW	SPECIALIST	72.85	6.93	5762123	7.90957e+06	5695	7817.43	d__Bacteria;p__Pseudomonadota;c__Gammaproteobacteria;o__HK1;f__HK1;g__;s__	0	521	577	77862	78960	161896	113947	35296	311139	76	62	58	196	0.117713	1.83099	0.0016928	0	0	0	0	0	0	0		0	2	2		1	0	0	1		0	0		0	0	0
SemiBin2_271	MAG_seacave_58	Sediment/SW	SPECIALIST	88.09	1.5	4108941	4.66448e+06	4216	4786.01	d__Bacteria;p__Bacteroidota;c__Bacteroidia;o__Cytophagales;f__Cyclobacteriaceae;g__;s__	0	1747	3452	55957	61156	102696	103983	47258	253937	1908	1533	4611	8052	0.0911713	1.49437	0.0695428	0	0	0	0	0	0	0		0	1	1		1	0	0	1		0	0		0	0	0
SemiBin2_282	MAG_seacave_62	Sediment/SW	SPECIALIST	81.96	7.41	3542946	4.32277e+06	3172	3870.18	d__Bacteria;p__Planctomycetota;c__Planctomycetia;o__Pirellulales;f__UBA1268;g__UBA1268;s__UBA1268 sp905477565	0	266238	307813	109091	683142	24734	17610	11103	53447	8130	12751	10104	30985	1.01843	0.314525	0.267609	0	0	0	0	0	0	0		0	0	0		0	0	0	0		0	0		0	0	0
SemiBin2_283_sub	MAG_seacave_63	Sediment/SW	SPECIALIST	98.7	1.2	2698611	2.73416e+06	2679	2714.29	d__Bacteria;p__Pseudomonadota;c__Gammaproteobacteria;o__Pseudomonadales;f__Halieaceae;g__Luminiphilus;s__Luminiphilus sp002683395	0	19627	14637	8322	42586	1204	749	559	2512	512	382	567	1461	0.0634871	0.0147826	0.0126182	0	0	0	0	0	0	0		0	0	0		0	0	0	0		0	0		0	0	0
SemiBin2_301	MAG_seacave_65	Sediment/SW	SPECIALIST	82.09	2.92	5750727	7.00539e+06	4797	5843.59	d__Bacteria;p__Planctomycetota;c__Planctomycetia;o__Pirellulales;f__Pirellulaceae;g__Rubripirellula;s__	0	209972	209931	82817	502720	15417	8412	2745	26574	1339	828	1371	3538	0.749454	0.156383	0.0305567	0	0	0	0	0	0	0		0	0	0		0	0	0	0		0	0		0	0	0
SemiBin2_321_sub	MAG_seacave_68	Sediment/SW	SPECIALIST	55.65	8.41	804275	1.44524e+06	1037	1863.43	d__Bacteria;p__Actinomycetota;c__Acidimicrobiia;o__Actinomarinales;f__Actinomarinaceae;g__;s__	0	304	1093	662	2059	86	49	28	163	47	80	8	135	0.00306955	0.000959223	0.00116596	0	0	0	0	0	0	0		0	1	1		0	0	0	0		0	0		0	0	0
SemiBin2_325	MAG_seacave_69	Sediment/SW	SPECIALIST	87.49	0.79	3570603	4.08116e+06	3667	4191.34	d__Bacteria;p__Pseudomonadota;c__Alphaproteobacteria;o__Rhizobiales;f__CAJQND01;g__CAJQND01;s__	0	14760	17996	19724	52480	15331	11623	32786	59740	33271	138977	35656	207904	0.0782371	0.351558	1.79561	0	0	0	0	0	0	0		0	1	1		0	0	0	0		0	0		0	0	0
SemiBin2_34	MAG_seacave_72	Sediment/SW	SPECIALIST	94.37	7.61	7011992	7.43032e+06	7326	7763.06	d__Bacteria;p__Pseudomonadota;c__Alphaproteobacteria;o__Geminicoccales;f__Geminicoccaceae;g__;s__	0	544807	301598	68868	915273	16223	11714	16497	44434	11066	4122	9504	24692	1.36449	0.261485	0.213258	0	0	0	0	0	0	0		0	1	1		1	0	0	1		0	0		0	0	0
SemiBin2_342	MAG_seacave_73	Sediment/SW	SPECIALIST	57.64	6.03	1652619	2.86714e+06	1921	3332.76	d__Bacteria;p__Pseudomonadota;c__Alphaproteobacteria;o__Rhodobacterales;f__Rhodobacteraceae;g__LGRT01;s__	0	110	772	964	1846	45	61	43	149	67	21	12	100	0.00275201	0.000876835	0.000863672	0	0	0	0	0	0	0		0	2	2		0	0	0	0		0	0		0	0	0
SemiBin2_360_sub	MAG_seacave_79	Sediment/SW	SPECIALIST	67.15	0	1044814	1.55594e+06	1125	1675.35	d__Bacteria;p__Pseudomonadota;c__Alphaproteobacteria;o__Parvibaculales;f__RS24;g__;s__	0	159	45618	47235	93012	55	29	37	121	36	46	32	114	0.138662	0.000712061	0.000984586	0	0	0	0	0	0	0		0	0	0		0	0	0	0		0	0		0	0	0
concoct.34_sub	MAG_seacave_8	Sediment/SW	SPECIALIST	79.02	6.48	3776715	4.77944e+06	3923	4964.57	d__Bacteria;p__Bacteroidota;c__Bacteroidia;o__Flavobacteriales;f__Flavobacteriaceae;g__Aurantibacter_A;s__	0	6433	9394	53710	69537	111722	93109	38299	243130	2653	1453	2547	6653	0.103666	1.43077	0.0574601	0	0	0	0	0	0	0		0	1	1		0	0	0	0		0	0		0	0	0
SemiBin2_361_sub	MAG_seacave_80	Sediment/SW	SPECIALIST	80.85	3.35	1630671	2.01691e+06	1790	2213.98	d__Bacteria;p__Pseudomonadota;c__Alphaproteobacteria;o__Rhodobacterales;f__Rhodobacteraceae;g__Amylibacter;s__Amylibacter sp900197625	0	191	1726	2065	3982	77	72	64	213	44	47	61	152	0.00593636	0.00125346	0.00131278	0	0	0	0	0	0	0		0	0	0		0	0	0	0		0	0		0	0	0
SemiBin2_401	MAG_seacave_85	Sediment/SW	SPECIALIST	82.96	2.44	2297133	2.76896e+06	2036	2454.19	d__Bacteria;p__Planctomycetota;c__Planctomycetia;o__Pirellulales;f__UBA1268;g__UBA1268;s__	0	1016558	1122941	369703	2509202	69471	47680	21184	138335	13482	24917	16484	54883	3.74071	0.814074	0.474009	0	0	0	0	0	0	0		0	0	0		0	0	0	0		0	0		0	0	0
SemiBin2_435	MAG_seacave_92	Sediment/SW	SPECIALIST	97.25	0.55	3116357	3.20448e+06	2640	2714.65	d__Bacteria;p__Pseudomonadota;c__Gammaproteobacteria;o__Pseudomonadales;f__Pseudohongiellaceae;g__UBA9145;s__	0	253710	461053	281118	995881	1270	1133	1062	3465	1019	1142	1089	3250	1.48466	0.0203908	0.0280693	0	0	0	0	0	0	0		0	0	0		0	0	0	0		0	0		0	0	0
SemiBin2_441	MAG_seacave_93	Sediment/SW	SPECIALIST	66.8	2.18	3142614	4.70451e+06	3231	4836.83	d__Bacteria;p__Desulfobacterota;c__Desulfobulbia;o__Desulfobulbales;f__Desulfocapsaceae;g__JABDQA01;s__	0	4531	6025	6796	17352	4924	4168	47166	56258	57004	346910	59048	462962	0.0258683	0.331067	3.99847	0	1	0	0	0	0	1		2	0	2		1	0	0	1		0	0		0	0	0
SemiBin2_453_sub	MAG_seacave_96	Sediment/SW	SPECIALIST	76.39	1.66	1872471	2.4512e+06	2073	2713.71	d__Bacteria;p__Pseudomonadota;c__Alphaproteobacteria;o__Rhodobacterales;f__Rhodobacteraceae;g__MED-G52;s__MED-G52 sp003332035	0	184	1445	1739	3368	79	37	45	161	49	69	65	183	0.00502101	0.000947453	0.00158052	0	0	0	0	0	0	0		0	0	0		0	0	0	0		0	0		0	0	0
SemiBin2_46	MAG_seacave_97	Sediment/SW	SPECIALIST	58.08	5.98	1071508	1.84488e+06	1240	2134.99	d__Bacteria;p__Pseudomonadota;c__Alphaproteobacteria;o__TMED25;f__TMED25;g__TMED25;s__TMED25 sp002168075	0	141	826	842	1809	36	24	24	84	30	39	15	84	0.00269685	0.000494323	0.000725484	0	0	0	0	0	0	0		0	0	0		0	0	0	0		0	0		0	0	0
															67078153				16992928				11578476										2				17					7			0				0

[truncated: 2 more sheets: m, n]
