# Supplementary material for: Chemosynthesis enables microbial communities to flourish in a marine cave ecosystem
Source: ISME J. 2025 Dec 23;20(1):wraf286. doi: 10.1093/ismejo/wraf286 (PMC12954392; doi:10.1093/ismejo/wraf286)
Supplement: wraf286_Supplemental_Files [file wraf286_supplemental_files.zip › Supp_Data_3 - short_reads_table_wraf286.xlsx]

## Sheet: a
environment	Sample	AclB	AcsB	HbsC	HbsT	Mcr	RbcL	CooS	CoxL	Fe	FeFe	NiFe.G1	NiFe.G2	NiFe.G3	NiFe.G1-3	NiFe.G4	McrA	MmoA	PmoA	IsoA	FCC	Sqr	SoxB	rDsrA	DsrA	AsrA	Sor	AmoA	HzsA	NxrA	NifH	NarG	NapA	NrfA	NirS	NirK	NorB	NosZ	Nod	PsaA	PsbA	RHO	ArsC	MtrB	OmcB	RdhA	YgfK	ARO	Cyc2
control	Blank-3	0	0	0	0	0	0	0	0	0	0	0	0	0	0	0	0	0	0	0	0	0	0	0	0	0	0	0	0	0	0	0	0	0	0	0	0	0	0	0	0	0	0	0	0	0	0	0	0
entrance	FR2A1	2.10453	0.409866	0	0.650111	0.271855	6.15231	0.540859	32.52	0	0.100879	5.37092	0.406229	12.1704	17.9475	1.3757	0	0	0	0	10.0421	10.6191	8.75579	3.73793	0.414047	0	0.0120834	0.889676	0	0.685035	2.41383	15.1589	15.3144	5.75992	10.4726	4.80732	7.23683	11.2117	0.13313	3.99255	53.0018	3.52464	0	0.812184	0.0151327	9.53242	0.27769	3.38375	0.0927341
	FR2A2	1.7747	0.380419	0.0141743	1.285	0.35687	7.46951	0.572365	27.9853	0	0.295907	5.51966	0.418247	12.1422	18.0801	1.34792	0	0	0	0	9.31326	11.6332	9.14247	4.25404	0.59794	0.0806505	0	1.11099	0	0.712055	2.55775	15.0932	16.9186	5.93261	10.003	10.0736	14.192	11.8145	0.189261	5.09676	59.5984	5.55788	0	0.640876	0.0217796	9.7393	0.227914	3.31137	0.0366587
	FR2A3	1.57209	0.836948	0.00797035	2.76359	0.703872	8.58481	0.962406	41.5447	0	0.550798	13.3796	0.629041	25.0014	39.01	2.0954	0	0	0	0	19.1894	25.3128	14.7665	8.27072	0.654417	0.112752	0.0603504	4.00983	0.023722	3.55007	2.45045	28.4625	29.1128	11.1601	22.3046	16.2018	19.7236	23.4013	0.364019	2.80505	27.3928	4.86565	0	1.12737	0.0597822	20.092	0.694396	7.75616	0.234046
mid	FR2B1	1.96204	0.926634	0.00888845	3.58363	0.911995	8.33325	1.35732	51.2568	0	0.703596	18.5003	0.624367	30.8507	49.9754	2.28989	0	0	0	0	23.7856	33.8502	16.3919	10.1073	0.574737	0.263384	0.148065	5.01366	0.0156428	4.78646	2.39325	34.1365	32.5567	12.9793	27.8375	15.1806	14.7363	30.38	0.5366	0.534297	4.47689	3.3864	0	1.07161	0.0659655	25.5953	0.704915	10.5692	0.332104
	FR2B2	2.11628	0.68683	0.011272	2.87946	1.07816	8.19684	1.10206	55.7394	0	0.638266	18.618	0.643426	29.8189	49.0803	2.55351	0	0	0.02154	0	27.5696	34.8418	19.0452	11.2379	0.641783	0.222968	0.118985	3.73992	0.00659276	4.99682	1.78747	37.0592	30.494	14.5211	27.2028	14.05	15.0366	29.5517	0.493271	0.711264	3.6787	2.5929	0	1.1832	0.0423277	26.5991	0.709254	10.0906	0.526293
	FR2B3	1.40491	3.75045	0.00991845	3.48187	0.56095	11.3767	5.20039	36.9058	0	3.34453	26.2478	0.973183	42.1698	69.3908	3.25432	0	0	0	0	18.4709	39.0824	14.7349	9.54522	3.25856	0.263951	0.0751012	4.47428	0.0578295	3.43408	2.86034	32.6711	41.7071	18.0638	31.3469	10.9379	15.5894	32.306	0.635579	0.307524	2.98957	2.9372	0	2.14569	0.124046	24.6005	1.72116	7.12273	0.404125
inner	FR2C1	1.23783	4.12465	0.0201036	4.33218	0.733639	12.4451	7.02647	30.7765	0	5.16505	28.6144	0.879779	45.9614	75.4556	3.91355	0	0	0.019249	0	14.7202	40.6199	13.9473	9.48014	4.0802	0.277208	0.25823	4.25251	0.0117831	2.83164	3.86518	30.1551	45.4361	19.3985	33.5224	11.6358	16.425	35.445	0.833034	0.391552	3.16722	3.60771	0	2.32563	0.124629	22.3253	1.94737	5.2853	0.631183
	FR2C2	1.75031	17.7818	0.00964585	3.41732	0.617389	13.7433	28.9718	24.7085	0	11.6913	39.2836	2.01457	63.0712	104.369	5.45263	0.0164662	0	0	0	15.9327	40.6795	13.3063	9.23496	17.0813	0.435131	0.378189	3.65355	0.09661	2.01296	6.37166	28.0528	48.7309	17.9084	27.8087	7.45591	14.9364	34.3981	0.453986	1.04672	4.87641	3.28958	0	1.46264	0.316343	30.8752	2.8321	6.54506	0.846
	FR2C3	1.28261	4.33401	0.0297844	3.4856	0.545928	12.2302	7.07171	29.6123	0	4.87388	28.8405	1.10306	45.9112	75.8548	3.64712	0	0	0	0	13.6075	40.4285	13.5186	9.15037	4.13934	0.195803	0.195454	4.22826	0.0174383	2.4904	4.27903	30.2471	44.4785	18.9842	32.0083	12.0331	16.49	34.785	0.669533	0.343609	2.63315	3.53902	0	1.87502	0.183324	21.3762	1.75715	5.4743	0.295784
seawater	SWSC1-1	0.512634	0.124344	0	0	0.672618	17.2629	0	6.67695	0	0.562572	0.460241	0.456658	0.935087	1.07434	0.249224	0	0	0	0	3.25258	18.2448	7.26445	7.07557	0	0.0843079	0	0.141294	0	0.104779	6.92884	6.4769	3.1068	3.11685	0.993531	5.88296	5.10765	7.84099	0	17.7831	295.683	43.024	0	0.0809536	0	1.41457	0.0865334	0.297388	0
	SWSC2-1	0.273809	0.0346976	0	0.0650694	1.14483	26.7783	0.060569	8.28827	0	0.38223	0.338503	0.255562	0.480271	0	0.434077	0	0	0	0	5.37162	5.12757	10.1932	10.0511	0.0587441	0	0	0	0	0	8.05257	1.94266	3.15749	0.620608	0.349971	3.52798	0.906576	2.06709	0	27.958	640.455	57.9257	0	0.21833	0	2.25379	0.0382293	0.167093	0
[truncated: 129 more columns]

## Sheet: b
Example of the statistical framework used to infer differences in gene abundance across cave environments. NiFe group 1 and group 2 hydrogenase genes are shown as representative cases analysed using non-parametric and parametric approaches, respectively. All genes presented in Figure 3a were analysed following the same statistical procedure.
> model_NiFe.G1 <- lm(Value ~ treatment, data = table_NiFe.G1)										> model_NiFe.G2 <- lm(Value ~ treatment, data = table_NiFe.G2)
> shapiro_NiFe.G1 <- shapiro.test(residuals(model_NiFe.G1))										> shapiro_NiFe.G2 <- shapiro.test(residuals(model_NiFe.G2))
> shapiro.test(residuals(model_NiFe.G1))										> shapiro.test(residuals(model_NiFe.G2))
	Shapiro-Wilk normality test										Shapiro-Wilk normality test
data: residuals(model_NiFe.G1)										data: residuals(model_NiFe.G2)
W = 0.73157, p-value = 0.003312										W = 0.92062, p-value = 0.3974
> # ---- Conditional analysis ----										> # ---- Conditional analysis ----
> if(shapiro_NiFe.G1$p.value > 0.05){										> if(shapiro_NiFe.G2$p.value > 0.05){
+ # Data are approximately normal → ANOVA										+ # Data are approximately normal → ANOVA
+ res <- aov(Value ~ treatment, data = table_NiFe.G1)										+ res_NiFe.G2 <- aov(Value ~ treatment, data = table_NiFe.G2)
+ summary(res)										+ summary(res_NiFe.G2)
+ } else {										+ } else {
+ # Data not normal → Kruskal-Wallis										+ # Data not normal → Kruskal-Wallis
+ res <- kruskal.test(Value ~ treatment, data = table_NiFe.G1)										+ res <- kruskal.test(Value ~ treatment, data = table_NiFe.G2)
										+ res
										+ }
										Df Sum Sq Mean Sq F value Pr(>F)
	Kruskal-Wallis rank sum test									treatment 2 1.182 0.5911 4.325 0.0687 .
										Residuals 6 0.820 0.1367
data: Value by treatment										---
Kruskal-Wallis chi-squared = 7.2, df = 2, p-value = 0.02732										Signif. codes: 0 ‘***’ 0.001 ‘**’ 0.01 ‘*’ 0.05 ‘.’ 0.1 ‘ ’ 1
										> tukey_NiFe.G2 <- TukeyHSD(res_NiFe.G2)
> dunn_NiFe.G1 <- dunnTest(Value ~ treatment, data = table_NiFe.G1, method = "bh")										> print(tukey_NiFe.G2)
										Tukey multiple comparisons of means
> print(dunn_NiFe.G1)										95% family-wise confidence level
Dunn (1964) Kruskal-Wallis multiple comparison
p-values adjusted with the Benjamini-Hochberg method.										Fit: aov(formula = Value ~ treatment, data = table_NiFe.G2)
Comparison Z P.unadj P.adj										$treatment
1 entrance - inner -2.683282 0.007290358 0.02187107										diff lwr upr p adj
2 entrance - mid -1.341641 0.179712495 0.17971249										inner-entrance 0.8666667 -0.05948022 1.7928136 0.0638531
3 inner - mid 1.341641 0.179712495 0.26956874										mid-entrance 0.2666667 -0.65948022 1.1928136 0.6693841
										mid-inner -0.6000000 -1.52614689 0.3261469 0.1959536
										> # ---- BH adjustment of Tukey p-values ----
										> term_NiFe.G2 <- names(tukey_NiFe.G2)[1] # or set explicitly, e.g. "treatment"
										> tab_NiFe.G2 <- as.data.frame(tukey_NiFe.G2[[term_NiFe.G2]])
										> tab_NiFe.G2$comparison <- rownames(tab_NiFe.G2)
										> tab_NiFe.G2$padj_BH <- p.adjust(tab_NiFe.G2$`p adj`, method = "BH")
										> tab_NiFe.G2 <- tab_NiFe.G2[, c("comparison", "diff", "lwr", "upr", "p adj", "padj_BH")]
										> tab_NiFe.G2
										comparison diff lwr upr p adj padj_BH
										inner-entrance inner-entrance 0.8666667 -0.05948022 1.7928136 0.0638531 0.1915593
										mid-entrance mid-entrance 0.2666667 -0.65948022 1.1928136 0.6693841 0.6693841
										mid-inner mid-inner -0.6000000 -1.52614689 0.3261469 0.1959536 0.2939304
