# Supplementary material for: Chemosynthesis enables microbial communities to flourish in a marine cave ecosystem
Source: ISME J. 2025 Dec 23;20(1):wraf286. doi: 10.1093/ismejo/wraf286 (PMC12954392; doi:10.1093/ismejo/wraf286)
Supplement: wraf286_Supplemental_Files [file wraf286_supplemental_files.zip › Supp_Data_4 - microbial_activity_wraf286.xlsx]

## Sheet: a
	H2 ppm cell-1 h-1		One sided student t-test
Entrance - A	4.07948e-10		0.0653831
Entrance - B	3.84728e-10
Entrance - C	1.79998e-10
Inner - A	9.31431e-10
Inner - B	6.4186e-10
Inner - C	3.85979e-10

## Sheet: b
	CO ppm cell-1 h-1		One sided student t-test
Entrance - A	1.80815e-11		0.044188
Entrance - B	1.65328e-11
Entrance - C	1.42446e-11
Inner - A	2.09113e-11
Inner - B	2.62708e-11
Inner - C	3.94199e-11

## Sheet: c
	NO3- umol/L cell-1 h-1		One sided student t-test
Entrance - A	1.94395e-10		0.229027
Entrance - B	1.55326e-10
Entrance - C	5.94805e-11
Inner - A	6.14559e-11
Inner - B	1.29795e-10
Inner - C	1.07566e-10

## Sheet: d
treatment	entrance_a (14C pmol day-1 gwet-1)	entrance_b (14C pmol day-1 gwet-1)	entrance_c (14C pmol day-1 gwet-1)	entrance_d (14C pmol day-1 gwet-1)	entrance_e (14C pmol day-1 gwet-1)	entrance_f (14C pmol day-1 gwet-1)	inner_a (14C pmol day-1 gwet-1)	inner_b (14C pmol day-1 gwet-1)	inner_c (14C pmol day-1 gwet-1)	inner_d (14C pmol day-1 gwet-1)	inner_e (14C pmol day-1 gwet-1)	inner_f (14C pmol day-1 gwet-1)
dark.CO	13.0643	1.03455	4.66765	26.6753	18.3292	25.5058	22.0765	63.8436	13.3054	29.3367	25.5767	21.5055
light	15.5326	17.082	9.55196	8.86903	9.28665	10.4164	11.7045	19.0267	10.4732	10.55	17.8816	13.5847
dark.S2-	14.5612	22.9529	12.8163	16.8298	20.8792	27.1047	20.3186	34.2222	19.3513	16.7706	16.5465	17.0196
dark.NH4+	19.2757	12.8419	9.08323	8.12868	19.2191	13.9894	14.2213	14.0764	16.8377	17.7682	13.0299	11.5463
dark.H2	5.61486	12.0664	7.58505	10.1639	9.09703	21.2703	22.8205	24.9543	32.8433	56.8815	22.7541	12.9052
	avg_entr	stdev_entr	avg_inn	stdev_inn
dark.CO	14.8795	10.6134	29.274	17.7532
light	11.7898	3.56949	13.8701	3.74208
dark.S2-	19.1907	5.42727	20.7048	6.79783
dark.NH4+	13.7563	4.78966	14.58	2.33452
dark.H2	10.9663	5.50622	28.8598	15.1303
A) Entrance vs Inner (within each treatment)		B) Entrance vs Entrance (treatments within Entrance)				C) Inner vs Inner (treatments within Inner)
============================		============================				============================
> print(env_within_trt)		> print(out_entrance$assumptions)				> print(out_inner$assumptions)
# A tibble: 6 × 6		# A tibble: 1 × 4				# A tibble: 1 × 6
treatment test p_raw shapiro_p var_p p_BH		Environment shapiro_p bartlett_p route				Environment shapiro_p bartlett_p route kw_stat kw_p
<fct> <chr> <dbl> <dbl> <dbl> <dbl>		<fct> <dbl> <dbl> <chr>				<fct> <dbl> <dbl> <chr> <dbl> <dbl>
1 dark.CO t-test (equal var) 0.119 0.112 0.283 0.214		1 Entrance 0.684 0.153 Parametric				1 Inner 0.0000343 0.000242 Nonparametric 13.2 0.0103
2 dark.H2 Wilcoxon rank-sum 0.00824 0.0393 0.0446 0.0412		> print(out_entrance$posthoc)				> print(out_inner$posthoc)
3 dark.NH4 t-test (equal var) 0.713 0.722 0.141 0.713		# A tibble: 10 × 8				# A tibble: 10 × 6
4 dark.S t-test (equal var) 0.679 0.0663 0.633 0.713		comparison diff lwr upr `p adj` p_adj_BH Environment route				Comparison Z P.unadj P.adj Environment route
5 light Wilcoxon rank-sum 0.128 0.0118 0.920 0.214		<chr> <dbl> <dbl> <dbl> <dbl> <dbl> <fct> <chr>				<chr> <dbl> <dbl> <dbl> <fct> <chr>
		1 dark.H2-dark.CO -0.00391 -0.0149 0.00703 0.829 0.999 Entrance Parametric (ANOVA + Tukey + BH)				1 dark.CO - dark.H2 -0.0328 0.974 0.974 Inner Nonparametric (KW + Dunn BH)
		2 dark.NH4-dark.CO -0.00112 -0.0121 0.00982 0.998 0.999 Entrance Parametric (ANOVA + Tukey + BH)				2 dark.CO - dark.NH4 2.39 0.0167 0.0417 Inner Nonparametric (KW + Dunn BH)
		3 dark.S-dark.CO 0.00431 -0.00663 0.0153 0.775 0.999 Entrance Parametric (ANOVA + Tukey + BH)				3 dark.H2 - dark.NH4 2.43 0.0152 0.0508 Inner Nonparametric (KW + Dunn BH)
		4 light-dark.CO -0.00309 -0.0140 0.00785 0.919 0.999 Entrance Parametric (ANOVA + Tukey + BH)				4 dark.CO - dark.S 0.885 0.376 0.470 Inner Nonparametric (KW + Dunn BH)
		5 dark.NH4-dark.H2 0.00279 -0.00815 0.0137 0.943 0.999 Entrance Parametric (ANOVA + Tukey + BH)				5 dark.H2 - dark.S 0.918 0.359 0.512 Inner Nonparametric (KW + Dunn BH)
		6 dark.S-dark.H2 0.00822 -0.00271 0.0192 0.210 0.999 Entrance Parametric (ANOVA + Tukey + BH)				6 dark.NH4 - dark.S -1.51 0.131 0.219 Inner Nonparametric (KW + Dunn BH)
		7 light-dark.H2 0.000824 -0.0101 0.0118 0.999 0.999 Entrance Parametric (ANOVA + Tukey + BH)				7 dark.CO - light 2.66 0.00791 0.0395 Inner Nonparametric (KW + Dunn BH)
		8 dark.S-dark.NH4 0.00543 -0.00550 0.0164 0.597 0.999 Entrance Parametric (ANOVA + Tukey + BH)				8 dark.H2 - light 2.69 0.00717 0.0717 Inner Nonparametric (KW + Dunn BH)
		9 light-dark.NH4 -0.00197 -0.0129 0.00897 0.984 0.999 Entrance Parametric (ANOVA + Tukey + BH)				9 dark.NH4 - light 0.262 0.793 0.881 Inner Nonparametric (KW + Dunn BH)
		10 light-dark.S -0.00740 -0.0183 0.00354 0.301 0.999 Entrance Parametric (ANOVA + Tukey + BH)				10 dark.S - light 1.77 0.0766 0.153 Inner Nonparametric (KW + Dunn BH)

## Sheet: e
Sample	Weight (mg)	Ref Corr δ13C
Entrance - A	102.6	-22.8
Entrance - B	104.9	-22.3
Entrance - C	102.7	-22.8
Entrance - D	101.8	-22.2
Inner - A	103.6	-22
Inner - B	101.5	-22
Inner - C	102.3	-22.2
Inner - D	105.4	-22.1

## Sheet: f
control removed
Time (h)	ENTR-A (O2 μmol/L)	ENTR-B (O2 μmol/L)	ENTR-C (O2 μmol/L)	INN-A (O2 μmol/L)	INN-B (O2 μmol/L)	INN-C (O2 μmol/L)
0	225.62	208.82	226.28	197.42	193.29	194.78
1 day, 18:35:00	225.31	197.28	214.28	165.28	183.28	211.28
2 days, 21:55:00	214.79	184.91	207.12	149.1	167.94	201.22
3 days, 19:25:00	214.96	186.34	204.81	145.61	163.71	197.96
Time (h)	avg Entr	st Entr		avg Inner	stdev Inner			Rates	(O2 μmol/L/h)	(O2 nmol//L/h)
0	220.24	9.89551		195.163	2.09151			Entrance	0.199489	199.489
1 day, 18:35:00	212.29	14.1206		186.613	23.1805			Inner	0.285699	285.699
2 days, 21:55:00	202.273	15.5184		172.753	26.3913
3 days, 19:25:00	202.037	14.5102		169.093	26.5869
